# Supplementary material for: Comparative evaluation of atom mapping algorithms for balanced metabolic reactions: application to Recon 3D
Source: J Cheminform. 2017 Jun 14;9:39. doi: 10.1186/s13321-017-0223-1 (PMC5471289; doi:10.1186/s13321-017-0223-1)
Supplement: Supplementary file 3 — Additional file 3. Contains two folders, one contains the predictions obtained from each algorithm in RXN format (Folder: algorithmicPredictions), the other contains manually curated atom mappings, (Folder:standardisedPredictions). [file 13321_2017_223_MOESM3_ESM.zip]

Archive with 59,024 entries (9,997 files):
- algorithmicPredictions/
- algorithmicPredictions/RDT/
- algorithmicPredictions/RDT/PAPtl.rxn
- algorithmicPredictions/RDT/r0488.rxn
- algorithmicPredictions/RDT/C04483t2.rxn
- algorithmicPredictions/RDT/PSERT.rxn
- algorithmicPredictions/RDT/MVLACte.rxn
- algorithmicPredictions/RDT/DHEASt.rxn
- algorithmicPredictions/RDT/PI345P5Pn.rxn
- algorithmicPredictions/RDT/NRPPHRSULT.rxn
- algorithmicPredictions/RDT/r1835.rxn
- algorithmicPredictions/RDT/RE3012R.rxn
- algorithmicPredictions/RDT/GNDc.rxn
- algorithmicPredictions/RDT/ACRNtm.rxn
- algorithmicPredictions/RDT/r0643.rxn
- algorithmicPredictions/RDT/PAN4PPe.rxn
- algorithmicPredictions/RDT/3MOBte.rxn
- algorithmicPredictions/RDT/GLU5Km.rxn
- algorithmicPredictions/RDT/3M4HDXPAC.rxn
- algorithmicPredictions/RDT/r0226.rxn
- algorithmicPredictions/RDT/RE1516M.rxn
- algorithmicPredictions/RDT/FAOXC184C164m.rxn
- algorithmicPredictions/RDT/RE1819C.rxn
- algorithmicPredictions/RDT/DTMPKm.rxn
- algorithmicPredictions/RDT/FACOAL203.rxn
- algorithmicPredictions/RDT/SBPP1er.rxn
- algorithmicPredictions/RDT/WHTSTSTERONEte.rxn
- algorithmicPredictions/RDT/FAOXC226205x.rxn
- algorithmicPredictions/RDT/SELNPS.rxn
- algorithmicPredictions/RDT/GLNTHRNaEx.rxn
- algorithmicPredictions/RDT/METPHEARGr.rxn
- algorithmicPredictions/RDT/r0924.rxn
- algorithmicPredictions/RDT/RE2625M.rxn
- algorithmicPredictions/RDT/ADSK.rxn
- algorithmicPredictions/RDT/RE3450C.rxn
- algorithmicPredictions/RDT/ACODA.rxn
- algorithmicPredictions/RDT/BTNDe.rxn
- algorithmicPredictions/RDT/UMPK7n.rxn
- algorithmicPredictions/RDT/GQ1Btg.rxn
- algorithmicPredictions/RDT/RE2319C.rxn
- algorithmicPredictions/RDT/r1364.rxn
- algorithmicPredictions/RDT/r2120.rxn
- algorithmicPredictions/RDT/RE1709C.rxn
- algorithmicPredictions/RDT/CYTK4n.rxn
- algorithmicPredictions/RDT/r0638.rxn
- algorithmicPredictions/RDT/RE1311C.rxn
- algorithmicPredictions/RDT/RETI3.rxn
- algorithmicPredictions/RDT/RE2914M.rxn
- algorithmicPredictions/RDT/HISD.rxn
- algorithmicPredictions/RDT/XOLDIOLONEATP.rxn
- algorithmicPredictions/RDT/HC00319t2.rxn
- algorithmicPredictions/RDT/PIK5n.rxn
- algorithmicPredictions/RDT/FPGS5.rxn
- algorithmicPredictions/RDT/r1740.rxn
- algorithmicPredictions/RDT/GALTt.rxn
- algorithmicPredictions/RDT/RE2445C.rxn
- algorithmicPredictions/RDT/PHEACGLYsec.rxn
- algorithmicPredictions/RDT/C12DCtr.rxn
- algorithmicPredictions/RDT/ALKP.rxn
- algorithmicPredictions/RDT/FAOXC226C225m.rxn
- algorithmicPredictions/RDT/SUBERCACT.rxn
- algorithmicPredictions/RDT/HEXCCRNt.rxn
- algorithmicPredictions/RDT/RE3189M.rxn
- algorithmicPredictions/RDT/r1638.rxn
- algorithmicPredictions/RDT/CSNt.rxn
- algorithmicPredictions/RDT/MEPIt.rxn
- algorithmicPredictions/RDT/r1436.rxn
- algorithmicPredictions/RDT/PI3P4Kn.rxn
- algorithmicPredictions/RDT/ATPtx.rxn
- algorithmicPredictions/RDT/C05299te.rxn
- algorithmicPredictions/RDT/r2133.rxn
- algorithmicPredictions/RDT/FAOXC123C102x.rxn
- algorithmicPredictions/RDT/ILEGLNGLUt.rxn
- algorithmicPredictions/RDT/r1809.rxn
- algorithmicPredictions/RDT/r1775.rxn
- algorithmicPredictions/RDT/4NPHSFte.rxn
- algorithmicPredictions/RDT/PPA.rxn
- algorithmicPredictions/RDT/ACRNtr.rxn
- algorithmicPredictions/RDT/RE1539C.rxn
- algorithmicPredictions/RDT/r0591.rxn
- algorithmicPredictions/RDT/ST8SIA53g.rxn
- algorithmicPredictions/RDT/CHOLtn.rxn
- algorithmicPredictions/RDT/r0931.rxn
- algorithmicPredictions/RDT/r1116.rxn
- algorithmicPredictions/RDT/RE3339X.rxn
- algorithmicPredictions/RDT/MELATN23DOX.rxn
- algorithmicPredictions/RDT/r1030.rxn
- algorithmicPredictions/RDT/ACACt2m.rxn
- algorithmicPredictions/RDT/MK7t.rxn
- algorithmicPredictions/RDT/LFORKYNHYD.rxn
- algorithmicPredictions/RDT/GUAD.rxn
- algorithmicPredictions/RDT/LNLNCGCRNt.rxn
- algorithmicPredictions/RDT/XYLtly.rxn
- algorithmicPredictions/RDT/r0997.rxn
- algorithmicPredictions/RDT/RE1812R.rxn
- algorithmicPredictions/RDT/RE2878C.rxn
- algorithmicPredictions/RDT/THMMPtrbc.rxn
- algorithmicPredictions/RDT/LEUKTRA4tr.rxn
- algorithmicPredictions/RDT/GAMt1r.rxn
- algorithmicPredictions/RDT/RE1901R.rxn
- algorithmicPredictions/RDT/ACTHRtc.rxn
- algorithmicPredictions/RDT/ALOX12R.rxn
- algorithmicPredictions/RDT/ESTRONEGLCt.rxn
- algorithmicPredictions/RDT/RE2666C.rxn
- algorithmicPredictions/RDT/GARFT.rxn
- algorithmicPredictions/RDT/CE1297t.rxn
- algorithmicPredictions/RDT/THBPT4ACAMDASE.rxn
- algorithmicPredictions/RDT/ADNK4.rxn
- algorithmicPredictions/RDT/FUMm.rxn
- algorithmicPredictions/RDT/6HTSTSTERONEtr.rxn
- algorithmicPredictions/RDT/PGSr.rxn
- algorithmicPredictions/RDT/ARGPROTHRt.rxn
- algorithmicPredictions/RDT/RAtn.rxn
- algorithmicPredictions/RDT/r0681.rxn
- algorithmicPredictions/RDT/RE2675C.rxn
- algorithmicPredictions/RDT/RE3154R.rxn
- algorithmicPredictions/RDT/GLYC3Ptmc.rxn
- algorithmicPredictions/RDT/r1808.rxn
- algorithmicPredictions/RDT/r0097.rxn
- algorithmicPredictions/RDT/RE3562R.rxn
- algorithmicPredictions/RDT/NDPK4m.rxn
- algorithmicPredictions/RDT/RE3525C.rxn
- algorithmicPredictions/RDT/5EIPENCte.rxn
- algorithmicPredictions/RDT/CYTK3n.rxn
- algorithmicPredictions/RDT/DNDPt46m.rxn
- algorithmicPredictions/RDT/DNDPt8m.rxn
- algorithmicPredictions/RDT/SELCYSTS.rxn
- algorithmicPredictions/RDT/UGT1A2r.rxn
- algorithmicPredictions/RDT/ARACHCPT2.rxn
- algorithmicPredictions/RDT/BUTt2r.rxn
- algorithmicPredictions/RDT/r1811.rxn
- algorithmicPredictions/RDT/SPHGNSte.rxn
- algorithmicPredictions/RDT/C14768ATP.rxn
- algorithmicPredictions/RDT/RE3053C.rxn
- algorithmicPredictions/RDT/RE2633C.rxn
- algorithmicPredictions/RDT/SPHS1Ptr.rxn
- algorithmicPredictions/RDT/RE1860C.rxn
- algorithmicPredictions/RDT/DNDPt48m.rxn
- algorithmicPredictions/RDT/r1497.rxn
- algorithmicPredictions/RDT/RE2782C.rxn
- algorithmicPredictions/RDT/ARGtm.rxn
- algorithmicPredictions/RDT/RE0908G.rxn
- algorithmicPredictions/RDT/ILEATB0tc.rxn
- algorithmicPredictions/RDT/RE3018R.rxn
- algorithmicPredictions/RDT/r1846.rxn
- algorithmicPredictions/RDT/TYRVALMETt.rxn
- algorithmicPredictions/RDT/r1864.rxn
- algorithmicPredictions/RDT/G6PDH1rer.rxn
- algorithmicPredictions/RDT/ETOHMO.rxn
- algorithmicPredictions/RDT/BAMPPALDOX.rxn
- algorithmicPredictions/RDT/GCHOLAte.rxn
- algorithmicPredictions/RDT/r2374.rxn
- algorithmicPredictions/RDT/r2328.rxn
- algorithmicPredictions/RDT/TYRLEUARGt.rxn
- algorithmicPredictions/RDT/APPNNte.rxn
- algorithmicPredictions/RDT/DNDPt1m.rxn
- algorithmicPredictions/RDT/RE2867C.rxn
- algorithmicPredictions/RDT/NEU25.rxn
- algorithmicPredictions/RDT/UMPK3n.rxn
- algorithmicPredictions/RDT/RE3169C.rxn
- algorithmicPredictions/RDT/r1892.rxn
- algorithmicPredictions/RDT/IM4ACte.rxn
- algorithmicPredictions/RDT/r0932.rxn
- algorithmicPredictions/RDT/SUCCOAPET.rxn
- algorithmicPredictions/RDT/KHK2.rxn
- algorithmicPredictions/RDT/TETPENT6COAtx.rxn
- algorithmicPredictions/RDT/BILIRUBt2.rxn
- algorithmicPredictions/RDT/HACD1m.rxn
- algorithmicPredictions/RDT/r1930.rxn
- algorithmicPredictions/RDT/RE3485C.rxn
- algorithmicPredictions/RDT/H2O2tm.rxn
- algorithmicPredictions/RDT/FAOXC121C10x.rxn
- algorithmicPredictions/RDT/RE3398M.rxn
- algorithmicPredictions/RDT/r2125.rxn
- algorithmicPredictions/RDT/CERT2gt.rxn
- algorithmicPredictions/RDT/r0666.rxn
- algorithmicPredictions/RDT/METMETILEt.rxn
- algorithmicPredictions/RDT/r2404.rxn
- algorithmicPredictions/RDT/RE3436C.rxn
- algorithmicPredictions/RDT/DRIBt.rxn
- algorithmicPredictions/RDT/SPHINGStr.rxn
- algorithmicPredictions/RDT/UGT1A7r.rxn
- algorithmicPredictions/RDT/PI4P3Kn.rxn
- algorithmicPredictions/RDT/r1822.rxn
- algorithmicPredictions/RDT/HDCAc.rxn
- algorithmicPredictions/RDT/RE3506R.rxn
- algorithmicPredictions/RDT/PGK.rxn
- algorithmicPredictions/RDT/IPDPtx.rxn
- algorithmicPredictions/RDT/RBK.rxn
- algorithmicPredictions/RDT/HIVCRNe.rxn
- algorithmicPredictions/RDT/HEDCECRNe.rxn
- algorithmicPredictions/RDT/GUAPRT.rxn
- algorithmicPredictions/RDT/RE3560C.rxn
- algorithmicPredictions/RDT/MI4PP.rxn
- algorithmicPredictions/RDT/GLUMETHISr.rxn
- algorithmicPredictions/RDT/FACOAL80i.rxn
- algorithmicPredictions/RDT/r1106.rxn
- algorithmicPredictions/RDT/ADRNCPT1.rxn
- algorithmicPredictions/RDT/r1934.rxn
- algorithmicPredictions/RDT/PNTOte.rxn
- algorithmicPredictions/RDT/r1512.rxn
- algorithmicPredictions/RDT/ACGSm.rxn
- algorithmicPredictions/RDT/RE3113R.rxn
- algorithmicPredictions/RDT/CYTK13.rxn
- algorithmicPredictions/RDT/ARGGLUPROt.rxn
- algorithmicPredictions/RDT/RE0579C.rxn
- algorithmicPredictions/RDT/XYLUR.rxn
- algorithmicPredictions/RDT/URATEt.rxn
- algorithmicPredictions/RDT/ST8SIA52g.rxn
- algorithmicPredictions/RDT/r2005.rxn
- algorithmicPredictions/RDT/RE2533C.rxn
- algorithmicPredictions/RDT/TRPTHRGLUr.rxn
- algorithmicPredictions/RDT/RE3413C.rxn
- algorithmicPredictions/RDT/RE3597C.rxn
- algorithmicPredictions/RDT/TCHOLABCtc.rxn
- algorithmicPredictions/RDT/DHEASULT.rxn
- algorithmicPredictions/RDT/34DHPEAR.rxn
- algorithmicPredictions/RDT/RE3533R.rxn
- algorithmicPredictions/RDT/ARTCOAL2.rxn
- algorithmicPredictions/RDT/RE3232C.rxn
- algorithmicPredictions/RDT/RE1525C.rxn
- algorithmicPredictions/RDT/3MLDAt.rxn
- algorithmicPredictions/RDT/TMLYStd.rxn
- algorithmicPredictions/RDT/15HPETATP.rxn
- algorithmicPredictions/RDT/FAOXC8DCC6DCx.rxn
- algorithmicPredictions/RDT/LCYSTCBOXL.rxn
- algorithmicPredictions/RDT/TRPTHRILEr.rxn
- algorithmicPredictions/RDT/PNTK.rxn
- algorithmicPredictions/RDT/GALSIDEtl.rxn
- algorithmicPredictions/RDT/UDPGLCtg.rxn
- algorithmicPredictions/RDT/17AHPRGSTRNte.rxn
- algorithmicPredictions/RDT/r0464.rxn
- algorithmicPredictions/RDT/3MGLUTACte.rxn
- algorithmicPredictions/RDT/r1958.rxn
- algorithmicPredictions/RDT/SO4CLtex2.rxn
- algorithmicPredictions/RDT/3HBCDm.rxn
- algorithmicPredictions/RDT/PRGNLONEtr.rxn
- algorithmicPredictions/RDT/CLPNDCPT2.rxn
- algorithmicPredictions/RDT/RDH2.rxn
- algorithmicPredictions/RDT/ESTRIOLGLCtr.rxn
- algorithmicPredictions/RDT/5A2OPNTNtx.rxn
- algorithmicPredictions/RDT/RE3474R.rxn
- algorithmicPredictions/RDT/r0022.rxn
- algorithmicPredictions/RDT/r1937.rxn
- algorithmicPredictions/RDT/ARGARGLYSr.rxn
- algorithmicPredictions/RDT/RE1796R.rxn
- algorithmicPredictions/RDT/RE3522R.rxn
- algorithmicPredictions/RDT/r2408.rxn
- algorithmicPredictions/RDT/SERtp.rxn
- algorithmicPredictions/RDT/PHCRMtg.rxn
- algorithmicPredictions/RDT/THRSERARGr.rxn
- algorithmicPredictions/RDT/r1728.rxn
- algorithmicPredictions/RDT/r0579.rxn
- algorithmicPredictions/RDT/TRPARGALAt.rxn
- algorithmicPredictions/RDT/r1924.rxn
- algorithmicPredictions/RDT/RE3192M.rxn
- algorithmicPredictions/RDT/RE1236C.rxn
- algorithmicPredictions/RDT/RE3174C.rxn
- algorithmicPredictions/RDT/C03990ATP.rxn
- algorithmicPredictions/RDT/NTD4.rxn
- algorithmicPredictions/RDT/RE2318M.rxn
- algorithmicPredictions/RDT/DCIm.rxn
- algorithmicPredictions/RDT/LNELDCCRNtr.rxn
- algorithmicPredictions/RDT/GBAl.rxn
- algorithmicPredictions/RDT/CYSALANaEx.rxn
- algorithmicPredictions/RDT/RE0688C.rxn
- algorithmicPredictions/RDT/r0157.rxn
- algorithmicPredictions/RDT/r1936.rxn
- algorithmicPredictions/RDT/NAIt.rxn
- algorithmicPredictions/RDT/C8CRNe.rxn
- algorithmicPredictions/RDT/Rtotalter.rxn
- algorithmicPredictions/RDT/RE3336M.rxn
- algorithmicPredictions/RDT/r1938.rxn
- algorithmicPredictions/RDT/r2324.rxn
- algorithmicPredictions/RDT/C81CRNe.rxn
- algorithmicPredictions/RDT/r0968.rxn
- algorithmicPredictions/RDT/SERTRPHISt.rxn
- algorithmicPredictions/RDT/FAOXC180.rxn
- algorithmicPredictions/RDT/KYNAKGAT.rxn
- algorithmicPredictions/RDT/CHTNASEe.rxn
- algorithmicPredictions/RDT/URIDK3.rxn
- algorithmicPredictions/RDT/DNDPt59m.rxn
- algorithmicPredictions/RDT/CA2t.rxn
- algorithmicPredictions/RDT/C120CPT1.rxn
- algorithmicPredictions/RDT/OCDCEAtr.rxn
- algorithmicPredictions/RDT/ARGDCm.rxn
- algorithmicPredictions/RDT/COUCOAFm.rxn
- algorithmicPredictions/RDT/RE0581R.rxn
- algorithmicPredictions/RDT/C4STMO2Pr.rxn
- algorithmicPredictions/RDT/FADH2tx.rxn
- algorithmicPredictions/RDT/RE3175R.rxn
- algorithmicPredictions/RDT/THCHOLSTOICt.rxn
- algorithmicPredictions/RDT/RE3224R.rxn
- algorithmicPredictions/RDT/RE3129N.rxn
- algorithmicPredictions/RDT/KHte.rxn
- algorithmicPredictions/RDT/CYSGLUTRPr.rxn
- algorithmicPredictions/RDT/C140CPT1.rxn
- algorithmicPredictions/RDT/ILEGLNGLUr.rxn
- algorithmicPredictions/RDT/GT1Ate.rxn
- algorithmicPredictions/RDT/VALLAT1tc.rxn
[truncated: 9,700 more entries]
