# Supplementary material for: Comparative evaluation of atom mapping algorithms for balanced metabolic reactions: application to Recon 3D
Source: J Cheminform. 2017 Jun 14;9:39. doi: 10.1186/s13321-017-0223-1 (PMC5471289; doi:10.1186/s13321-017-0223-1)
Supplement: Supplementary file 3 — Additional file 3. Contains two folders, one contains the predictions obtained from each algorithm in RXN format (Folder: algorithmicPredictions), the other contains manually curated atom mappings, (Folder:standardisedPredictions). [file 13321_2017_223_MOESM3_ESM.zip › algorithmicPredictions/RDT/PAPtl.rxn]

$RXN

  EC-BLAST     PAPtl

  1  1
$MOL
pap[l]
  EC-BLAST  1118160048
InChIKey=WHTCPDAXWFLDIH-KQYNXXCUSA-J
 27 29  0  0  0  0  0  0  0  0999 V2000
   -3.5577    4.0674    0.0000 O   0  0  0  0  0  0  0  0  0  1  0  0
   -3.0728    4.7348    0.0000 P   0  0  0  0  0  0  0  0  0  2  0  0
   -3.7403    5.2197    0.0000 O   0  0  0  0  0  0  0  0  0  3  0  0
   -2.5879    5.4023    0.0000 O   0  0  0  0  0  0  0  0  0  4  0  0
   -2.4054    4.2499    0.0000 O   0  0  0  0  0  0  0  0  0  5  0  0
   -2.4916    3.4294    0.0000 C   0  0  0  0  0  0  0  0  0  6  0  0
   -1.8242    2.9445    0.0000 C   0  0  2  0  0  0  0  0  0  7  0  0
   -1.8242    2.1195    0.0000 O   0  0  0  0  0  0  0  0  0  8  0  0
   -1.0396    1.8646    0.0000 C   0  0  2  0  0  0  0  0  0  9  0  0
   -0.7846    1.0799    0.0000 N   0  0  0  0  0  0  0  0  0 10  0  0
   -1.2695    0.4125    0.0000 C   0  0  0  0  0  0  0  0  0 11  0  0
   -0.7846   -0.2549    0.0000 N   0  0  0  0  0  0  0  0  0 12  0  0
    0.0000    0.0000    0.0000 C   0  0  0  0  0  0  0  0  0 13  0  0
    0.7145   -0.4125    0.0000 C   0  0  0  0  0  0  0  0  0 14  0  0
    1.4289    0.0000    0.0000 N   0  0  0  0  0  0  0  0  0 15  0  0
    1.4289    0.8250    0.0000 C   0  0  0  0  0  0  0  0  0 16  0  0
    0.7145    1.2375    0.0000 N   0  0  0  0  0  0  0  0  0 17  0  0
    0.0000    0.8250    0.0000 C   0  0  0  0  0  0  0  0  0 18  0  0
    0.7145   -1.2375    0.0000 N   0  0  0  0  0  0  0  0  0 19  0  0
   -0.5546    2.5320    0.0000 C   0  0  1  0  0  0  0  0  0 20  0  0
    0.2704    2.5320    0.0000 O   0  0  0  0  0  0  0  0  0 21  0  0
   -1.0396    3.1994    0.0000 C   0  0  1  0  0  0  0  0  0 22  0  0
   -0.7846    3.9841    0.0000 O   0  0  0  0  0  0  0  0  0 23  0  0
    0.0224    4.1556    0.0000 P   0  0  0  0  0  0  0  0  0 24  0  0
    0.8293    4.3271    0.0000 O   0  0  0  0  0  0  0  0  0 25  0  0
    0.1939    3.3486    0.0000 O   0  0  0  0  0  0  0  0  0 26  0  0
   -0.1492    4.9626    0.0000 O   0  0  0  0  0  0  0  0  0 27  0  0
  2  1  2  0  0  0  0
  2  3  1  0  0  0  0
  2  4  1  0  0  0  0
  5  2  1  0  0  0  0
  6  5  1  0  0  0  0
  7  6  1  6  0  0  0
  8  7  1  0  0  0  0
  7 22  1  0  0  0  0
  9  8  1  0  0  0  0
  9 10  1  6  0  0  0
  9 20  1  0  0  0  0
 11 10  1  0  0  0  0
 10 18  1  0  0  0  0
 12 11  2  0  0  0  0
 13 12  1  0  0  0  0
 14 13  2  0  0  0  0
 13 18  1  0  0  0  0
 14 15  1  0  0  0  0
 19 14  1  0  0  0  0
 16 15  2  0  0  0  0
 17 16  1  0  0  0  0
 18 17  2  0  0  0  0
 20 21  1  1  0  0  0
 22 20  1  0  0  0  0
 22 23  1  1  0  0  0
 23 24  1  0  0  0  0
 24 25  2  0  0  0  0
 24 26  1  0  0  0  0
 24 27  1  0  0  0  0
M  CHG  1   3  -1
M  CHG  1   4  -1
M  CHG  1  26  -1
M  CHG  1  27  -1
M  END
$MOL
pap[c]
  EC-BLAST  1118160048
InChIKey=WHTCPDAXWFLDIH-KQYNXXCUSA-J
 27 29  0  0  0  0  0  0  0  0999 V2000
   -3.5577    4.0674    0.0000 O   0  0  0  0  0  0  0  0  0  1  0  0
   -3.0728    4.7348    0.0000 P   0  0  0  0  0  0  0  0  0  2  0  0
   -3.7403    5.2197    0.0000 O   0  0  0  0  0  0  0  0  0  3  0  0
   -2.5879    5.4023    0.0000 O   0  0  0  0  0  0  0  0  0  4  0  0
   -2.4054    4.2499    0.0000 O   0  0  0  0  0  0  0  0  0  5  0  0
   -2.4916    3.4294    0.0000 C   0  0  0  0  0  0  0  0  0  6  0  0
   -1.8242    2.9445    0.0000 C   0  0  2  0  0  0  0  0  0  7  0  0
   -1.8242    2.1195    0.0000 O   0  0  0  0  0  0  0  0  0  8  0  0
   -1.0396    1.8646    0.0000 C   0  0  2  0  0  0  0  0  0  9  0  0
   -0.7846    1.0799    0.0000 N   0  0  0  0  0  0  0  0  0 10  0  0
   -1.2695    0.4125    0.0000 C   0  0  0  0  0  0  0  0  0 11  0  0
   -0.7846   -0.2549    0.0000 N   0  0  0  0  0  0  0  0  0 12  0  0
    0.0000    0.0000    0.0000 C   0  0  0  0  0  0  0  0  0 13  0  0
    0.7145   -0.4125    0.0000 C   0  0  0  0  0  0  0  0  0 14  0  0
    1.4289    0.0000    0.0000 N   0  0  0  0  0  0  0  0  0 15  0  0
    1.4289    0.8250    0.0000 C   0  0  0  0  0  0  0  0  0 16  0  0
    0.7145    1.2375    0.0000 N   0  0  0  0  0  0  0  0  0 17  0  0
    0.0000    0.8250    0.0000 C   0  0  0  0  0  0  0  0  0 18  0  0
    0.7145   -1.2375    0.0000 N   0  0  0  0  0  0  0  0  0 19  0  0
   -0.5546    2.5320    0.0000 C   0  0  1  0  0  0  0  0  0 20  0  0
    0.2704    2.5320    0.0000 O   0  0  0  0  0  0  0  0  0 21  0  0
   -1.0396    3.1994    0.0000 C   0  0  1  0  0  0  0  0  0 22  0  0
   -0.7846    3.9841    0.0000 O   0  0  0  0  0  0  0  0  0 23  0  0
    0.0224    4.1556    0.0000 P   0  0  0  0  0  0  0  0  0 24  0  0
    0.8293    4.3271    0.0000 O   0  0  0  0  0  0  0  0  0 25  0  0
    0.1939    3.3486    0.0000 O   0  0  0  0  0  0  0  0  0 26  0  0
   -0.1492    4.9626    0.0000 O   0  0  0  0  0  0  0  0  0 27  0  0
  2  1  2  0  0  0  0
  2  3  1  0  0  0  0
  2  4  1  0  0  0  0
  5  2  1  0  0  0  0
  6  5  1  0  0  0  0
  7  6  1  6  0  0  0
  8  7  1  0  0  0  0
  7 22  1  0  0  0  0
  9  8  1  0  0  0  0
  9 10  1  6  0  0  0
  9 20  1  0  0  0  0
 11 10  1  0  0  0  0
 10 18  1  0  0  0  0
 12 11  2  0  0  0  0
 13 12  1  0  0  0  0
 14 13  2  0  0  0  0
 13 18  1  0  0  0  0
 14 15  1  0  0  0  0
 19 14  1  0  0  0  0
 16 15  2  0  0  0  0
 17 16  1  0  0  0  0
 18 17  2  0  0  0  0
 20 21  1  1  0  0  0
 22 20  1  0  0  0  0
 22 23  1  1  0  0  0
 23 24  1  0  0  0  0
 24 25  2  0  0  0  0
 24 26  1  0  0  0  0
 24 27  1  0  0  0  0
M  CHG  1   3  -1
M  CHG  1   4  -1
M  CHG  1  26  -1
M  CHG  1  27  -1
M  END
