# Supplementary material for: Comparative evaluation of atom mapping algorithms for balanced metabolic reactions: application to Recon 3D
Source: J Cheminform. 2017 Jun 14;9:39. doi: 10.1186/s13321-017-0223-1 (PMC5471289; doi:10.1186/s13321-017-0223-1)
Supplement: Supplementary file 3 — Additional file 3. Contains two folders, one contains the predictions obtained from each algorithm in RXN format (Folder: algorithmicPredictions), the other contains manually curated atom mappings, (Folder:standardisedPredictions). [file 13321_2017_223_MOESM3_ESM.zip › algorithmicPredictions/RDT/r0488.rxn]

$RXN

  EC-BLAST     r0488

  4  3
$MOL
coa[c]
  EC-BLAST  1118160100
InChIKey=RGJOEKWQDUBAIZ-IBOSZNHHSA-N
 48 50  0  0  0  0  0  0  0  0999 V2000
   10.6058   -5.8832    0.0000 O   0  0  0  0  0  0  0  0  0  1  0  0
   10.6058   -6.7082    0.0000 C   0  0  0  0  0  0  0  0  0  2  0  0
   11.3202   -7.1207    0.0000 N   0  0  0  0  0  0  0  0  0  3  0  0
   12.0347   -6.7082    0.0000 C   0  0  0  0  0  0  0  0  0  4  0  0
   12.7492   -7.1207    0.0000 C   0  0  0  0  0  0  0  0  0  5  0  0
   13.4637   -6.7082    0.0000 S   0  0  0  0  0  0  0  0  0  6  0  0
    9.8913   -7.1207    0.0000 C   0  0  0  0  0  0  0  0  0  7  0  0
    9.1768   -6.7082    0.0000 C   0  0  0  0  0  0  0  0  0  8  0  0
    8.4624   -7.1207    0.0000 N   0  0  0  0  0  0  0  0  0  9  0  0
    7.7479   -6.7082    0.0000 C   0  0  0  0  0  0  0  0  0 10  0  0
    7.7479   -5.8832    0.0000 O   0  0  0  0  0  0  0  0  0 11  0  0
    7.0334   -7.1207    0.0000 C   0  0  1  0  0  0  0  0  0 12  0  0
    7.0334   -7.9457    0.0000 O   0  0  0  0  0  0  0  0  0 13  0  0
    6.3190   -6.7082    0.0000 C   0  0  0  0  0  0  0  0  0 14  0  0
    5.9065   -7.4227    0.0000 C   0  0  0  0  0  0  0  0  0 15  0  0
    6.7315   -5.9937    0.0000 C   0  0  0  0  0  0  0  0  0 16  0  0
    5.6045   -6.2957    0.0000 C   0  0  0  0  0  0  0  0  0 17  0  0
    4.8900   -6.7082    0.0000 O   0  0  0  0  0  0  0  0  0 18  0  0
    4.1755   -6.2957    0.0000 P   0  0  0  0  0  0  0  0  0 19  0  0
    4.5880   -5.5812    0.0000 O   0  0  0  0  0  0  0  0  0 20  0  0
    3.7630   -7.0102    0.0000 O   0  0  0  0  0  0  0  0  0 21  0  0
    3.4611   -5.8832    0.0000 O   0  0  0  0  0  0  0  0  0 22  0  0
    2.7466   -6.2957    0.0000 P   0  0  0  0  0  0  0  0  0 23  0  0
    2.3341   -5.5812    0.0000 O   0  0  0  0  0  0  0  0  0 24  0  0
    3.1591   -7.0102    0.0000 O   0  0  0  0  0  0  0  0  0 25  0  0
    2.0321   -6.7082    0.0000 O   0  0  0  0  0  0  0  0  0 26  0  0
    1.3177   -6.2957    0.0000 C   0  0  0  0  0  0  0  0  0 27  0  0
    0.6032   -6.7082    0.0000 C   0  0  1  0  0  0  0  0  0 28  0  0
    0.5169   -7.5287    0.0000 O   0  0  0  0  0  0  0  0  0 29  0  0
   -0.2900   -7.7002    0.0000 C   0  0  2  0  0  0  0  0  0 30  0  0
   -0.6256   -8.4539    0.0000 N   0  0  0  0  0  0  0  0  0 31  0  0
   -0.2131   -9.1684    0.0000 C   0  0  0  0  0  0  0  0  0 32  0  0
   -0.7651   -9.7815    0.0000 N   0  0  0  0  0  0  0  0  0 33  0  0
   -1.5188   -9.4459    0.0000 C   0  0  0  0  0  0  0  0  0 34  0  0
   -2.2725   -9.7815    0.0000 C   0  0  0  0  0  0  0  0  0 35  0  0
   -2.9399   -9.2965    0.0000 N   0  0  0  0  0  0  0  0  0 36  0  0
   -2.8537   -8.4761    0.0000 C   0  0  0  0  0  0  0  0  0 37  0  0
   -2.1000   -8.1405    0.0000 N   0  0  0  0  0  0  0  0  0 38  0  0
   -1.4326   -8.6254    0.0000 C   0  0  0  0  0  0  0  0  0 39  0  0
   -2.3587  -10.6019    0.0000 N   0  0  0  0  0  0  0  0  0 40  0  0
   -0.7025   -6.9857    0.0000 C   0  0  2  0  0  0  0  0  0 41  0  0
   -1.5230   -6.8995    0.0000 O   0  0  0  0  0  0  0  0  0 42  0  0
   -0.1505   -6.3727    0.0000 C   0  0  2  0  0  0  0  0  0 43  0  0
   -0.3220   -5.5657    0.0000 O   0  0  0  0  0  0  0  0  0 44  0  0
    0.2911   -5.0136    0.0000 P   0  0  0  0  0  0  0  0  0 45  0  0
    0.9042   -4.4616    0.0000 O   0  0  0  0  0  0  0  0  0 46  0  0
    0.8431   -5.6267    0.0000 O   0  0  0  0  0  0  0  0  0 47  0  0
   -0.2610   -4.4006    0.0000 O   0  0  0  0  0  0  0  0  0 48  0  0
  2  1  2  0  0  0  0
  2  3  1  0  0  0  0
  7  2  1  0  0  0  0
  3  4  1  0  0  0  0
  4  5  1  0  0  0  0
  5  6  1  0  0  0  0
  8  7  1  0  0  0  0
  9  8  1  0  0  0  0
 10  9  1  0  0  0  0
 10 11  2  0  0  0  0
 12 10  1  0  0  0  0
 12 13  1  6  0  0  0
 14 12  1  0  0  0  0
 15 14  1  0  0  0  0
 14 16  1  0  0  0  0
 14 17  1  0  0  0  0
 17 18  1  0  0  0  0
 18 19  1  0  0  0  0
 19 20  2  0  0  0  0
 19 21  1  0  0  0  0
 19 22  1  0  0  0  0
 22 23  1  0  0  0  0
 23 24  2  0  0  0  0
 23 25  1  0  0  0  0
 23 26  1  0  0  0  0
 26 27  1  0  0  0  0
 28 27  1  1  0  0  0
 28 29  1  0  0  0  0
 28 43  1  0  0  0  0
 29 30  1  0  0  0  0
 30 31  1  1  0  0  0
 30 41  1  0  0  0  0
 31 32  1  0  0  0  0
 31 39  1  0  0  0  0
 32 33  2  0  0  0  0
 33 34  1  0  0  0  0
 34 35  2  0  0  0  0
 34 39  1  0  0  0  0
 35 36  1  0  0  0  0
 35 40  1  0  0  0  0
 36 37  2  0  0  0  0
 37 38  1  0  0  0  0
 38 39  2  0  0  0  0
 41 42  1  6  0  0  0
 41 43  1  0  0  0  0
 43 44  1  6  0  0  0
 44 45  1  0  0  0  0
 45 46  2  0  0  0  0
 45 47  1  0  0  0  0
 45 48  1  0  0  0  0
M  CHG  1  21  -1
M  CHG  1  25  -1
M  CHG  1  47  -1
M  CHG  1  48  -1
M  END
$MOL
nadp[c]
  EC-BLAST  1118160100
InChIKey=XJLXINKUBYWONI-NNYOXOHSSA-O
 48 52  0  0  0  0  0  0  0  0999 V2000
   -1.6782  -12.6151    0.0000 O   0  0  0  0  0  0  0  0  0 49  0  0
   -2.5032  -12.6151    0.0000 C   0  0  0  0  0  0  0  0  0 50  0  0
   -2.9157  -13.3296    0.0000 N   0  0  0  0  0  0  0  0  0 51  0  0
   -2.9157  -11.9007    0.0000 C   0  0  0  0  0  0  0  0  0 52  0  0
   -3.7407  -11.9007    0.0000 C   0  0  0  0  0  0  0  0  0 53  0  0
   -4.1532  -11.1862    0.0000 C   0  0  0  0  0  0  0  0  0 54  0  0
   -3.7407  -10.4717    0.0000 C   0  0  0  0  0  0  0  0  0 55  0  0
   -2.9157  -10.4717    0.0000 N   0  0  0  0  0  0  0  0  0 56  0  0
   -2.5032  -11.1862    0.0000 C   0  0  0  0  0  0  0  0  0 57  0  0
   -2.5032   -9.7573    0.0000 C   0  0  2  0  0  0  0  0  0 58  0  0
   -2.8387   -9.0036    0.0000 O   0  0  0  0  0  0  0  0  0 59  0  0
   -2.2257   -8.4516    0.0000 C   0  0  2  0  0  0  0  0  0 60  0  0
   -2.3119   -7.6311    0.0000 C   0  0  0  0  0  0  0  0  0 61  0  0
   -1.6444   -7.1462    0.0000 O   0  0  0  0  0  0  0  0  0 62  0  0
   -1.7307   -6.3257    0.0000 P   0  0  0  0  0  0  0  0  0 63  0  0
   -2.5512   -6.4119    0.0000 O   0  0  0  0  0  0  0  0  0 64  0  0
   -0.9102   -6.2394    0.0000 O   0  0  0  0  0  0  0  0  0 65  0  0
   -1.8169   -5.5052    0.0000 O   0  0  0  0  0  0  0  0  0 66  0  0
   -1.1495   -5.0203    0.0000 P   0  0  0  0  0  0  0  0  0 67  0  0
   -1.6344   -4.3528    0.0000 O   0  0  0  0  0  0  0  0  0 68  0  0
   -0.6646   -5.6877    0.0000 O   0  0  0  0  0  0  0  0  0 69  0  0
   -0.4820   -4.5353    0.0000 O   0  0  0  0  0  0  0  0  0 70  0  0
   -0.5683   -3.7149    0.0000 C   0  0  0  0  0  0  0  0  0 71  0  0
    0.0992   -3.2299    0.0000 C   0  0  1  0  0  0  0  0  0 72  0  0
    0.0992   -2.4049    0.0000 O   0  0  0  0  0  0  0  0  0 73  0  0
    0.8838   -2.1500    0.0000 C   0  0  2  0  0  0  0  0  0 74  0  0
    1.1387   -1.3654    0.0000 N   0  0  0  0  0  0  0  0  0 75  0  0
    0.6538   -0.6979    0.0000 C   0  0  0  0  0  0  0  0  0 76  0  0
    1.1387   -0.0305    0.0000 N   0  0  0  0  0  0  0  0  0 77  0  0
    1.9233   -0.2854    0.0000 C   0  0  0  0  0  0  0  0  0 78  0  0
    2.6378    0.1271    0.0000 C   0  0  0  0  0  0  0  0  0 79  0  0
    3.3523   -0.2854    0.0000 N   0  0  0  0  0  0  0  0  0 80  0  0
    3.3523   -1.1104    0.0000 C   0  0  0  0  0  0  0  0  0 81  0  0
    2.6378   -1.5229    0.0000 N   0  0  0  0  0  0  0  0  0 82  0  0
    1.9233   -1.1104    0.0000 C   0  0  0  0  0  0  0  0  0 83  0  0
    2.6378    0.9521    0.0000 N   0  0  0  0  0  0  0  0  0 84  0  0
    1.3687   -2.8174    0.0000 C   0  0  2  0  0  0  0  0  0 85  0  0
    2.1937   -2.8174    0.0000 O   0  0  0  0  0  0  0  0  0 86  0  0
    2.6062   -3.5319    0.0000 P   0  0  0  0  0  0  0  0  0 87  0  0
    3.0187   -4.2464    0.0000 O   0  0  0  0  0  0  0  0  0 88  0  0
    1.8917   -3.9444    0.0000 O   0  0  0  0  0  0  0  0  0 89  0  0
    3.3207   -3.1194    0.0000 O   0  0  0  0  0  0  0  0  0 90  0  0
    0.8838   -3.4849    0.0000 C   0  0  2  0  0  0  0  0  0 91  0  0
    1.1387   -4.2695    0.0000 O   0  0  0  0  0  0  0  0  0 92  0  0
   -1.5112   -8.8641    0.0000 C   0  0  1  0  0  0  0  0  0 93  0  0
   -0.7575   -8.5285    0.0000 O   0  0  0  0  0  0  0  0  0 94  0  0
   -1.6827   -9.6710    0.0000 C   0  0  1  0  0  0  0  0  0 95  0  0
   -1.1307  -10.2841    0.0000 O   0  0  0  0  0  0  0  0  0 96  0  0
  2  1  2  0  0  0  0
  3  2  1  0  0  0  0
  2  4  1  0  0  0  0
  4  5  2  0  0  0  0
  4  9  1  0  0  0  0
  5  6  1  0  0  0  0
  6  7  2  0  0  0  0
  7  8  1  0  0  0  0
  8  9  2  0  0  0  0
 10  8  1  6  0  0  0
 10 11  1  0  0  0  0
 10 47  1  0  0  0  0
 11 12  1  0  0  0  0
 12 13  1  6  0  0  0
 12 45  1  0  0  0  0
 13 14  1  0  0  0  0
 14 15  1  0  0  0  0
 15 16  2  0  0  0  0
 15 17  1  0  0  0  0
 15 18  1  0  0  0  0
 18 19  1  0  0  0  0
 19 20  2  0  0  0  0
 19 21  1  0  0  0  0
 19 22  1  0  0  0  0
 22 23  1  0  0  0  0
 24 23  1  1  0  0  0
 24 25  1  0  0  0  0
 24 43  1  0  0  0  0
 25 26  1  0  0  0  0
 26 27  1  1  0  0  0
 26 37  1  0  0  0  0
 27 28  1  0  0  0  0
 27 35  1  0  0  0  0
 28 29  2  0  0  0  0
 29 30  1  0  0  0  0
 30 31  2  0  0  0  0
 30 35  1  0  0  0  0
 31 32  1  0  0  0  0
 31 36  1  0  0  0  0
 32 33  2  0  0  0  0
 33 34  1  0  0  0  0
 34 35  2  0  0  0  0
 37 38  1  6  0  0  0
 37 43  1  0  0  0  0
 38 39  1  0  0  0  0
 39 40  2  0  0  0  0
 39 41  1  0  0  0  0
 39 42  1  0  0  0  0
 43 44  1  6  0  0  0
 45 46  1  1  0  0  0
 45 47  1  0  0  0  0
 47 48  1  1  0  0  0
M  CHG  1   8   1
M  CHG  1  17  -1
M  CHG  1  21  -1
M  CHG  1  41  -1
M  CHG  1  42  -1
M  END
$MOL
nadp[c]
  EC-BLAST  1118160100
InChIKey=XJLXINKUBYWONI-NNYOXOHSSA-O
 48 52  0  0  0  0  0  0  0  0999 V2000
   -1.6782  -12.6151    0.0000 O   0  0  0  0  0  0  0  0  0 97  0  0
   -2.5032  -12.6151    0.0000 C   0  0  0  0  0  0  0  0  0 98  0  0
   -2.9157  -13.3296    0.0000 N   0  0  0  0  0  0  0  0  0 99  0  0
   -2.9157  -11.9007    0.0000 C   0  0  0  0  0  0  0  0  0100  0  0
   -3.7407  -11.9007    0.0000 C   0  0  0  0  0  0  0  0  0101  0  0
   -4.1532  -11.1862    0.0000 C   0  0  0  0  0  0  0  0  0102  0  0
   -3.7407  -10.4717    0.0000 C   0  0  0  0  0  0  0  0  0103  0  0
   -2.9157  -10.4717    0.0000 N   0  0  0  0  0  0  0  0  0104  0  0
   -2.5032  -11.1862    0.0000 C   0  0  0  0  0  0  0  0  0105  0  0
   -2.5032   -9.7573    0.0000 C   0  0  2  0  0  0  0  0  0106  0  0
   -2.8387   -9.0036    0.0000 O   0  0  0  0  0  0  0  0  0107  0  0
   -2.2257   -8.4516    0.0000 C   0  0  2  0  0  0  0  0  0108  0  0
   -2.3119   -7.6311    0.0000 C   0  0  0  0  0  0  0  0  0109  0  0
   -1.6444   -7.1462    0.0000 O   0  0  0  0  0  0  0  0  0110  0  0
   -1.7307   -6.3257    0.0000 P   0  0  0  0  0  0  0  0  0111  0  0
   -2.5512   -6.4119    0.0000 O   0  0  0  0  0  0  0  0  0112  0  0
   -0.9102   -6.2394    0.0000 O   0  0  0  0  0  0  0  0  0113  0  0
   -1.8169   -5.5052    0.0000 O   0  0  0  0  0  0  0  0  0114  0  0
   -1.1495   -5.0203    0.0000 P   0  0  0  0  0  0  0  0  0115  0  0
   -1.6344   -4.3528    0.0000 O   0  0  0  0  0  0  0  0  0116  0  0
   -0.6646   -5.6877    0.0000 O   0  0  0  0  0  0  0  0  0117  0  0
   -0.4820   -4.5353    0.0000 O   0  0  0  0  0  0  0  0  0118  0  0
   -0.5683   -3.7149    0.0000 C   0  0  0  0  0  0  0  0  0119  0  0
    0.0992   -3.2299    0.0000 C   0  0  1  0  0  0  0  0  0120  0  0
    0.0992   -2.4049    0.0000 O   0  0  0  0  0  0  0  0  0121  0  0
    0.8838   -2.1500    0.0000 C   0  0  2  0  0  0  0  0  0122  0  0
    1.1387   -1.3654    0.0000 N   0  0  0  0  0  0  0  0  0123  0  0
    0.6538   -0.6979    0.0000 C   0  0  0  0  0  0  0  0  0124  0  0
    1.1387   -0.0305    0.0000 N   0  0  0  0  0  0  0  0  0125  0  0
    1.9233   -0.2854    0.0000 C   0  0  0  0  0  0  0  0  0126  0  0
    2.6378    0.1271    0.0000 C   0  0  0  0  0  0  0  0  0127  0  0
    3.3523   -0.2854    0.0000 N   0  0  0  0  0  0  0  0  0128  0  0
    3.3523   -1.1104    0.0000 C   0  0  0  0  0  0  0  0  0129  0  0
    2.6378   -1.5229    0.0000 N   0  0  0  0  0  0  0  0  0130  0  0
    1.9233   -1.1104    0.0000 C   0  0  0  0  0  0  0  0  0131  0  0
    2.6378    0.9521    0.0000 N   0  0  0  0  0  0  0  0  0132  0  0
    1.3687   -2.8174    0.0000 C   0  0  2  0  0  0  0  0  0133  0  0
    2.1937   -2.8174    0.0000 O   0  0  0  0  0  0  0  0  0134  0  0
    2.6062   -3.5319    0.0000 P   0  0  0  0  0  0  0  0  0135  0  0
    3.0187   -4.2464    0.0000 O   0  0  0  0  0  0  0  0  0136  0  0
    1.8917   -3.9444    0.0000 O   0  0  0  0  0  0  0  0  0137  0  0
    3.3207   -3.1194    0.0000 O   0  0  0  0  0  0  0  0  0138  0  0
    0.8838   -3.4849    0.0000 C   0  0  2  0  0  0  0  0  0139  0  0
    1.1387   -4.2695    0.0000 O   0  0  0  0  0  0  0  0  0140  0  0
   -1.5112   -8.8641    0.0000 C   0  0  1  0  0  0  0  0  0141  0  0
   -0.7575   -8.5285    0.0000 O   0  0  0  0  0  0  0  0  0142  0  0
   -1.6827   -9.6710    0.0000 C   0  0  1  0  0  0  0  0  0143  0  0
   -1.1307  -10.2841    0.0000 O   0  0  0  0  0  0  0  0  0144  0  0
  2  1  2  0  0  0  0
  3  2  1  0  0  0  0
  2  4  1  0  0  0  0
  4  5  2  0  0  0  0
  4  9  1  0  0  0  0
  5  6  1  0  0  0  0
  6  7  2  0  0  0  0
  7  8  1  0  0  0  0
  8  9  2  0  0  0  0
 10  8  1  6  0  0  0
 10 11  1  0  0  0  0
 10 47  1  0  0  0  0
 11 12  1  0  0  0  0
 12 13  1  6  0  0  0
 12 45  1  0  0  0  0
 13 14  1  0  0  0  0
 14 15  1  0  0  0  0
 15 16  2  0  0  0  0
 15 17  1  0  0  0  0
 15 18  1  0  0  0  0
 18 19  1  0  0  0  0
 19 20  2  0  0  0  0
 19 21  1  0  0  0  0
 19 22  1  0  0  0  0
 22 23  1  0  0  0  0
 24 23  1  1  0  0  0
 24 25  1  0  0  0  0
 24 43  1  0  0  0  0
 25 26  1  0  0  0  0
 26 27  1  1  0  0  0
 26 37  1  0  0  0  0
 27 28  1  0  0  0  0
 27 35  1  0  0  0  0
 28 29  2  0  0  0  0
 29 30  1  0  0  0  0
 30 31  2  0  0  0  0
 30 35  1  0  0  0  0
 31 32  1  0  0  0  0
 31 36  1  0  0  0  0
 32 33  2  0  0  0  0
 33 34  1  0  0  0  0
 34 35  2  0  0  0  0
 37 38  1  6  0  0  0
 37 43  1  0  0  0  0
 38 39  1  0  0  0  0
 39 40  2  0  0  0  0
 39 41  1  0  0  0  0
 39 42  1  0  0  0  0
 43 44  1  6  0  0  0
 45 46  1  1  0  0  0
 45 47  1  0  0  0  0
 47 48  1  1  0  0  0
M  CHG  1   8   1
M  CHG  1  17  -1
M  CHG  1  21  -1
M  CHG  1  41  -1
M  CHG  1  42  -1
M  END
$MOL
mev_R[c]
  EC-BLAST  1118160100
InChIKey=KJTLQQUUPVSXIM-ZCFIWIBFSA-M
 10  9  0  0  0  0  0  0  0  0999 V2000
    0.0000    0.0000    0.0000 O   0  0  0  0  0  0  0  0  0145  0  0
    0.8250    0.0000    0.0000 C   0  0  0  0  0  0  0  0  0146  0  0
    1.2375   -0.7145    0.0000 O   0  0  0  0  0  0  0  0  0147  0  0
    1.2375    0.7145    0.0000 C   0  0  0  0  0  0  0  0  0148  0  0
    0.8250    1.4289    0.0000 C   0  0  1  0  0  0  0  0  0149  0  0
    1.5395    1.8414    0.0000 O   0  0  0  0  0  0  0  0  0150  0  0
    0.1105    1.0164    0.0000 C   0  0  0  0  0  0  0  0  0151  0  0
    0.4125    2.1434    0.0000 C   0  0  0  0  0  0  0  0  0152  0  0
    0.8250    2.8579    0.0000 C   0  0  0  0  0  0  0  0  0153  0  0
    0.4125    3.5724    0.0000 O   0  0  0  0  0  0  0  0  0154  0  0
  2  1  2  0  0  0  0
  2  3  1  0  0  0  0
  4  2  1  0  0  0  0
  5  4  1  0  0  0  0
  5  6  1  6  0  0  0
  5  7  1  6  0  0  0
  5  8  1  0  0  0  0
  8  9  1  0  0  0  0
  9 10  1  0  0  0  8
M  CHG  1   3  -1
M  END
$MOL
hmgcoa[c]
  EC-BLAST  1118160100
InChIKey=CABVTRNMFUVUDM-VRHQGPGLSA-I
 58 60  0  0  0  0  0  0  0  0999 V2000
   31.0372    0.7679    0.0000 C   0  0  0  0  0  0  0  0  0 39  0  0
   33.2119    0.9541    0.0000 N   0  0  0  0  0  0  0  0  0 40  0  0
   29.2521    0.5803    0.0000 C   0  0  2  0  0  0  0  0  0 41  0  0
   29.5877   -0.1734    0.0000 O   0  0  0  0  0  0  0  0  0 42  0  0
   28.4452    0.7518    0.0000 C   0  0  2  0  0  0  0  0  0 43  0  0
   27.8321    0.1998    0.0000 O   0  0  0  0  0  0  0  0  0 44  0  0
   27.0475    0.4547    0.0000 P   0  0  0  0  0  0  0  0  0 45  0  0
   26.2628    0.7097    0.0000 O   0  0  0  0  0  0  0  0  0 46  0  0
   27.3024    1.2394    0.0000 O   0  0  0  0  0  0  0  0  0 47  0  0
   26.7925   -0.3299    0.0000 O   0  0  0  0  0  0  0  0  0 48  0  0
   12.9425    1.8743    0.0000 O   0  0  0  0  0  0  0  0  0150  0  0
   13.3550    1.1598    0.0000 C   0  0  2  0  0  0  0  0  0149  0  0
   12.6406    0.7473    0.0000 C   0  0  0  0  0  0  0  0  0148  0  0
   11.2116    0.7473    0.0000 O   0  0  0  0  0  0  0  0  0147  0  0
   11.9261    1.1598    0.0000 C   0  0  0  0  0  0  0  0  0146  0  0
   11.9261    1.9848    0.0000 O   0  0  0  0  0  0  0  0  0145  0  0
   13.7675    0.4453    0.0000 C   0  0  0  0  0  0  0  0  0151  0  0
   14.0695    1.5723    0.0000 C   0  0  0  0  0  0  0  0  0152  0  0
   14.7840    1.1598    0.0000 C   0  0  0  0  0  0  0  0  0153  0  0
   14.7840    0.3348    0.0000 O   0  0  0  0  0  0  0  0  0154  0  0
   15.4985    1.5723    0.0000 S   0  0  0  0  0  0  0  0  0  6  0  0
   16.2129    1.1598    0.0000 C   0  0  0  0  0  0  0  0  0  5  0  0
   16.9274    1.5723    0.0000 C   0  0  0  0  0  0  0  0  0  4  0  0
   17.6419    1.1598    0.0000 N   0  0  0  0  0  0  0  0  0  3  0  0
   18.3563    1.5723    0.0000 C   0  0  0  0  0  0  0  0  0  2  0  0
   18.3563    2.3973    0.0000 O   0  0  0  0  0  0  0  0  0  1  0  0
   19.0708    1.1598    0.0000 C   0  0  0  0  0  0  0  0  0  7  0  0
   19.7853    1.5723    0.0000 C   0  0  0  0  0  0  0  0  0  8  0  0
   20.4998    1.1598    0.0000 N   0  0  0  0  0  0  0  0  0  9  0  0
   21.2142    1.5723    0.0000 C   0  0  0  0  0  0  0  0  0 10  0  0
   21.2142    2.3973    0.0000 O   0  0  0  0  0  0  0  0  0 11  0  0
   21.9287    1.1598    0.0000 C   0  0  2  0  0  0  0  0  0 12  0  0
   21.9287    0.3348    0.0000 O   0  0  0  0  0  0  0  0  0 13  0  0
   22.6432    1.5723    0.0000 C   0  0  0  0  0  0  0  0  0 14  0  0
   23.0557    0.8578    0.0000 C   0  0  0  0  0  0  0  0  0 15  0  0
   22.2307    2.2868    0.0000 C   0  0  0  0  0  0  0  0  0 16  0  0
   23.3576    1.9848    0.0000 C   0  0  0  0  0  0  0  0  0 17  0  0
   24.0721    1.5723    0.0000 O   0  0  0  0  0  0  0  0  0 18  0  0
   24.7866    1.9848    0.0000 P   0  0  0  0  0  0  0  0  0 19  0  0
   24.3741    2.6993    0.0000 O   0  0  0  0  0  0  0  0  0 20  0  0
   25.1991    1.2703    0.0000 O   0  0  0  0  0  0  0  0  0 21  0  0
   25.5010    2.3973    0.0000 O   0  0  0  0  0  0  0  0  0 22  0  0
   26.2155    1.9848    0.0000 P   0  0  0  0  0  0  0  0  0 23  0  0
   26.6280    2.6993    0.0000 O   0  0  0  0  0  0  0  0  0 24  0  0
   25.8030    1.2703    0.0000 O   0  0  0  0  0  0  0  0  0 25  0  0
   26.9300    1.5723    0.0000 O   0  0  0  0  0  0  0  0  0 26  0  0
   27.6445    1.9848    0.0000 C   0  0  0  0  0  0  0  0  0 27  0  0
   28.3589    1.5723    0.0000 C   0  0  1  0  0  0  0  0  0 28  0  0
   29.1126    1.9079    0.0000 O   0  0  0  0  0  0  0  0  0 29  0  0
   29.6646    1.2948    0.0000 C   0  0  2  0  0  0  0  0  0 30  0  0
   30.4851    1.3810    0.0000 N   0  0  0  0  0  0  0  0  0 31  0  0
   30.8976    2.0955    0.0000 C   0  0  0  0  0  0  0  0  0 32  0  0
   31.7046    1.9239    0.0000 N   0  0  0  0  0  0  0  0  0 33  0  0
   31.7908    1.1035    0.0000 C   0  0  0  0  0  0  0  0  0 34  0  0
   32.4583    0.6185    0.0000 C   0  0  0  0  0  0  0  0  0 35  0  0
   32.3720   -0.2019    0.0000 N   0  0  0  0  0  0  0  0  0 36  0  0
   31.6184   -0.5375    0.0000 C   0  0  0  0  0  0  0  0  0 37  0  0
   30.9509   -0.0526    0.0000 N   0  0  0  0  0  0  0  0  0 38  0  0
 51  1  1  0  0  0  0
 54  1  1  0  0  0  0
 58  1  2  0  0  0  0
 55  2  1  0  0  0  0
  3  4  1  6  0  0  0
  3  5  1  0  0  0  0
 50  3  1  0  0  0  0
  5  6  1  6  0  0  0
 48  5  1  0  0  0  0
  6  7  1  0  0  0  0
  7  8  2  0  0  0  0
  7  9  1  0  0  0  0
  7 10  1  0  0  0  0
 12 11  1  1  0  0  0
 12 13  1  0  0  0  0
 12 17  1  1  0  0  0
 12 18  1  0  0  0  0
 13 15  1  0  0  0  0
 15 14  1  0  0  0  0
 15 16  2  0  0  0  0
 18 19  1  0  0  0  0
 19 20  2  0  0  0  8
 19 21  1  0  0  0  4
 21 22  1  0  0  0  0
 22 23  1  0  0  0  0
 23 24  1  0  0  0  0
 24 25  1  0  0  0  0
 25 26  2  0  0  0  0
 25 27  1  0  0  0  0
 27 28  1  0  0  0  0
 28 29  1  0  0  0  0
 29 30  1  0  0  0  0
 30 31  2  0  0  0  0
 30 32  1  0  0  0  0
 32 33  1  1  0  0  0
 32 34  1  0  0  0  0
 34 35  1  0  0  0  0
 34 36  1  0  0  0  0
 34 37  1  0  0  0  0
 37 38  1  0  0  0  0
 38 39  1  0  0  0  0
 39 40  2  0  0  0  0
 39 41  1  0  0  0  0
 39 42  1  0  0  0  0
 42 43  1  0  0  0  0
 43 44  2  0  0  0  0
 43 45  1  0  0  0  0
 43 46  1  0  0  0  0
 46 47  1  0  0  0  0
 48 47  1  1  0  0  0
 48 49  1  0  0  0  0
 49 50  1  0  0  0  0
 50 51  1  1  0  0  0
 51 52  1  0  0  0  0
 52 53  2  0  0  0  0
 53 54  1  0  0  0  0
 54 55  2  0  0  0  0
 55 56  1  0  0  0  0
 56 57  2  0  0  0  0
 57 58  1  0  0  0  0
M  CHG  1   9  -1
M  CHG  1  10  -1
M  CHG  1  14  -1
M  CHG  1  41  -1
M  CHG  1  45  -1
M  END
$MOL
nadph[c]
  EC-BLAST  1118160100
InChIKey=ACFIXJIJDZMPPO-NNYOXOHSSA-N
 48 52  0  0  0  0  0  0  0  0999 V2000
   -5.3907  -10.4717    0.0000 O   0  0  0  0  0  0  0  0  0 49  0  0
   -4.9782  -11.1862    0.0000 C   0  0  0  0  0  0  0  0  0 50  0  0
   -5.3907  -11.9007    0.0000 N   0  0  0  0  0  0  0  0  0 51  0  0
   -4.1532  -11.1862    0.0000 C   0  0  0  0  0  0  0  0  0 52  0  0
   -3.7407  -11.9007    0.0000 C   0  0  0  0  0  0  0  0  0 53  0  0
   -2.9157  -11.9007    0.0000 C   0  0  0  0  0  0  0  0  0 54  0  0
   -2.5032  -11.1862    0.0000 C   0  0  0  0  0  0  0  0  0 55  0  0
   -2.9157  -10.4717    0.0000 N   0  0  0  0  0  0  0  0  0 56  0  0
   -3.7407  -10.4717    0.0000 C   0  0  0  0  0  0  0  0  0 57  0  0
   -2.5032   -9.7573    0.0000 C   0  0  2  0  0  0  0  0  0 58  0  0
   -2.8387   -9.0036    0.0000 O   0  0  0  0  0  0  0  0  0 59  0  0
   -2.2257   -8.4516    0.0000 C   0  0  2  0  0  0  0  0  0 60  0  0
   -2.3119   -7.6311    0.0000 C   0  0  0  0  0  0  0  0  0 61  0  0
   -1.6444   -7.1462    0.0000 O   0  0  0  0  0  0  0  0  0 62  0  0
   -1.7307   -6.3257    0.0000 P   0  0  0  0  0  0  0  0  0 63  0  0
   -2.5512   -6.4119    0.0000 O   0  0  0  0  0  0  0  0  0 64  0  0
   -0.9102   -6.2394    0.0000 O   0  0  0  0  0  0  0  0  0 65  0  0
   -1.8169   -5.5052    0.0000 O   0  0  0  0  0  0  0  0  0 66  0  0
   -1.1495   -5.0203    0.0000 P   0  0  0  0  0  0  0  0  0 67  0  0
   -1.6344   -4.3528    0.0000 O   0  0  0  0  0  0  0  0  0 68  0  0
   -0.6646   -5.6877    0.0000 O   0  0  0  0  0  0  0  0  0 69  0  0
   -0.4820   -4.5353    0.0000 O   0  0  0  0  0  0  0  0  0 70  0  0
   -0.5683   -3.7149    0.0000 C   0  0  0  0  0  0  0  0  0 71  0  0
    0.0992   -3.2299    0.0000 C   0  0  1  0  0  0  0  0  0 72  0  0
    0.0992   -2.4049    0.0000 O   0  0  0  0  0  0  0  0  0 73  0  0
    0.8838   -2.1500    0.0000 C   0  0  2  0  0  0  0  0  0 74  0  0
    1.1387   -1.3654    0.0000 N   0  0  0  0  0  0  0  0  0 75  0  0
    0.6538   -0.6979    0.0000 C   0  0  0  0  0  0  0  0  0 76  0  0
    1.1387   -0.0305    0.0000 N   0  0  0  0  0  0  0  0  0 77  0  0
    1.9233   -0.2854    0.0000 C   0  0  0  0  0  0  0  0  0 78  0  0
    2.6378    0.1271    0.0000 C   0  0  0  0  0  0  0  0  0 79  0  0
    3.3523   -0.2854    0.0000 N   0  0  0  0  0  0  0  0  0 80  0  0
    3.3523   -1.1104    0.0000 C   0  0  0  0  0  0  0  0  0 81  0  0
    2.6378   -1.5229    0.0000 N   0  0  0  0  0  0  0  0  0 82  0  0
    1.9233   -1.1104    0.0000 C   0  0  0  0  0  0  0  0  0 83  0  0
    2.6378    0.9521    0.0000 N   0  0  0  0  0  0  0  0  0 84  0  0
    1.3687   -2.8174    0.0000 C   0  0  2  0  0  0  0  0  0 85  0  0
    2.1937   -2.8174    0.0000 O   0  0  0  0  0  0  0  0  0 86  0  0
    2.6062   -3.5319    0.0000 P   0  0  0  0  0  0  0  0  0 87  0  0
    3.0187   -4.2464    0.0000 O   0  0  0  0  0  0  0  0  0 88  0  0
    1.8917   -3.9444    0.0000 O   0  0  0  0  0  0  0  0  0 89  0  0
    3.3207   -3.1194    0.0000 O   0  0  0  0  0  0  0  0  0 90  0  0
    0.8838   -3.4849    0.0000 C   0  0  2  0  0  0  0  0  0 91  0  0
    1.1387   -4.2695    0.0000 O   0  0  0  0  0  0  0  0  0 92  0  0
   -1.5112   -8.8641    0.0000 C   0  0  1  0  0  0  0  0  0 93  0  0
   -0.7575   -8.5285    0.0000 O   0  0  0  0  0  0  0  0  0 94  0  0
   -1.6827   -9.6710    0.0000 C   0  0  1  0  0  0  0  0  0 95  0  0
   -1.1307  -10.2841    0.0000 O   0  0  0  0  0  0  0  0  0 96  0  0
  2  1  2  0  0  0  0
  3  2  1  0  0  0  0
  2  4  1  0  0  0  0
  4  5  1  0  0  0  0
  4  9  2  0  0  0  0
  6  5  1  0  0  0  0
  7  6  2  0  0  0  0
  8  7  1  0  0  0  0
  9  8  1  0  0  0  0
 10  8  1  6  0  0  0
 10 11  1  0  0  0  0
 10 47  1  0  0  0  0
 11 12  1  0  0  0  0
 12 13  1  6  0  0  0
 12 45  1  0  0  0  0
 13 14  1  0  0  0  0
 14 15  1  0  0  0  0
 15 16  2  0  0  0  0
 15 17  1  0  0  0  0
 15 18  1  0  0  0  0
 18 19  1  0  0  0  0
 19 20  2  0  0  0  0
 19 21  1  0  0  0  0
 19 22  1  0  0  0  0
 22 23  1  0  0  0  0
 24 23  1  1  0  0  0
 24 25  1  0  0  0  0
 24 43  1  0  0  0  0
 25 26  1  0  0  0  0
 26 27  1  1  0  0  0
 26 37  1  0  0  0  0
 27 28  1  0  0  0  0
 27 35  1  0  0  0  0
 28 29  2  0  0  0  0
 29 30  1  0  0  0  0
 30 31  2  0  0  0  0
 30 35  1  0  0  0  0
 31 32  1  0  0  0  0
 31 36  1  0  0  0  0
 32 33  2  0  0  0  0
 33 34  1  0  0  0  0
 34 35  2  0  0  0  0
 37 38  1  6  0  0  0
 37 43  1  0  0  0  0
 38 39  1  0  0  0  0
 39 40  2  0  0  0  0
 39 41  1  0  0  0  0
 39 42  1  0  0  0  0
 43 44  1  6  0  0  0
 45 46  1  1  0  0  0
 45 47  1  0  0  0  0
 47 48  1  1  0  0  0
M  CHG  1  17  -1
M  CHG  1  21  -1
M  CHG  1  41  -1
M  CHG  1  42  -1
M  END
$MOL
nadph[c]
  EC-BLAST  1118160100
InChIKey=ACFIXJIJDZMPPO-NNYOXOHSSA-N
 48 52  0  0  0  0  0  0  0  0999 V2000
   -5.3907  -10.4717    0.0000 O   0  0  0  0  0  0  0  0  0 97  0  0
   -4.9782  -11.1862    0.0000 C   0  0  0  0  0  0  0  0  0 98  0  0
   -5.3907  -11.9007    0.0000 N   0  0  0  0  0  0  0  0  0 99  0  0
   -4.1532  -11.1862    0.0000 C   0  0  0  0  0  0  0  0  0100  0  0
   -3.7407  -11.9007    0.0000 C   0  0  0  0  0  0  0  0  0101  0  0
   -2.9157  -11.9007    0.0000 C   0  0  0  0  0  0  0  0  0102  0  0
   -2.5032  -11.1862    0.0000 C   0  0  0  0  0  0  0  0  0103  0  0
   -2.9157  -10.4717    0.0000 N   0  0  0  0  0  0  0  0  0104  0  0
   -3.7407  -10.4717    0.0000 C   0  0  0  0  0  0  0  0  0105  0  0
   -2.5032   -9.7573    0.0000 C   0  0  2  0  0  0  0  0  0106  0  0
   -2.8387   -9.0036    0.0000 O   0  0  0  0  0  0  0  0  0107  0  0
   -2.2257   -8.4516    0.0000 C   0  0  2  0  0  0  0  0  0108  0  0
   -2.3119   -7.6311    0.0000 C   0  0  0  0  0  0  0  0  0109  0  0
   -1.6444   -7.1462    0.0000 O   0  0  0  0  0  0  0  0  0110  0  0
   -1.7307   -6.3257    0.0000 P   0  0  0  0  0  0  0  0  0111  0  0
   -2.5512   -6.4119    0.0000 O   0  0  0  0  0  0  0  0  0112  0  0
   -0.9102   -6.2394    0.0000 O   0  0  0  0  0  0  0  0  0113  0  0
   -1.8169   -5.5052    0.0000 O   0  0  0  0  0  0  0  0  0114  0  0
   -1.1495   -5.0203    0.0000 P   0  0  0  0  0  0  0  0  0115  0  0
   -1.6344   -4.3528    0.0000 O   0  0  0  0  0  0  0  0  0116  0  0
   -0.6646   -5.6877    0.0000 O   0  0  0  0  0  0  0  0  0117  0  0
   -0.4820   -4.5353    0.0000 O   0  0  0  0  0  0  0  0  0118  0  0
   -0.5683   -3.7149    0.0000 C   0  0  0  0  0  0  0  0  0119  0  0
    0.0992   -3.2299    0.0000 C   0  0  1  0  0  0  0  0  0120  0  0
    0.0992   -2.4049    0.0000 O   0  0  0  0  0  0  0  0  0121  0  0
    0.8838   -2.1500    0.0000 C   0  0  2  0  0  0  0  0  0122  0  0
    1.1387   -1.3654    0.0000 N   0  0  0  0  0  0  0  0  0123  0  0
    0.6538   -0.6979    0.0000 C   0  0  0  0  0  0  0  0  0124  0  0
    1.1387   -0.0305    0.0000 N   0  0  0  0  0  0  0  0  0125  0  0
    1.9233   -0.2854    0.0000 C   0  0  0  0  0  0  0  0  0126  0  0
    2.6378    0.1271    0.0000 C   0  0  0  0  0  0  0  0  0127  0  0
    3.3523   -0.2854    0.0000 N   0  0  0  0  0  0  0  0  0128  0  0
    3.3523   -1.1104    0.0000 C   0  0  0  0  0  0  0  0  0129  0  0
    2.6378   -1.5229    0.0000 N   0  0  0  0  0  0  0  0  0130  0  0
    1.9233   -1.1104    0.0000 C   0  0  0  0  0  0  0  0  0131  0  0
    2.6378    0.9521    0.0000 N   0  0  0  0  0  0  0  0  0132  0  0
    1.3687   -2.8174    0.0000 C   0  0  2  0  0  0  0  0  0133  0  0
    2.1937   -2.8174    0.0000 O   0  0  0  0  0  0  0  0  0134  0  0
    2.6062   -3.5319    0.0000 P   0  0  0  0  0  0  0  0  0135  0  0
    3.0187   -4.2464    0.0000 O   0  0  0  0  0  0  0  0  0136  0  0
    1.8917   -3.9444    0.0000 O   0  0  0  0  0  0  0  0  0137  0  0
    3.3207   -3.1194    0.0000 O   0  0  0  0  0  0  0  0  0138  0  0
    0.8838   -3.4849    0.0000 C   0  0  2  0  0  0  0  0  0139  0  0
    1.1387   -4.2695    0.0000 O   0  0  0  0  0  0  0  0  0140  0  0
   -1.5112   -8.8641    0.0000 C   0  0  1  0  0  0  0  0  0141  0  0
   -0.7575   -8.5285    0.0000 O   0  0  0  0  0  0  0  0  0142  0  0
   -1.6827   -9.6710    0.0000 C   0  0  1  0  0  0  0  0  0143  0  0
   -1.1307  -10.2841    0.0000 O   0  0  0  0  0  0  0  0  0144  0  0
  2  1  2  0  0  0  0
  3  2  1  0  0  0  0
  2  4  1  0  0  0  0
  4  5  1  0  0  0  0
  4  9  2  0  0  0  0
  6  5  1  0  0  0  0
  7  6  2  0  0  0  0
  8  7  1  0  0  0  0
  9  8  1  0  0  0  0
 10  8  1  6  0  0  0
 10 11  1  0  0  0  0
 10 47  1  0  0  0  0
 11 12  1  0  0  0  0
 12 13  1  6  0  0  0
 12 45  1  0  0  0  0
 13 14  1  0  0  0  0
 14 15  1  0  0  0  0
 15 16  2  0  0  0  0
 15 17  1  0  0  0  0
 15 18  1  0  0  0  0
 18 19  1  0  0  0  0
 19 20  2  0  0  0  0
 19 21  1  0  0  0  0
 19 22  1  0  0  0  0
 22 23  1  0  0  0  0
 24 23  1  1  0  0  0
 24 25  1  0  0  0  0
 24 43  1  0  0  0  0
 25 26  1  0  0  0  0
 26 27  1  1  0  0  0
 26 37  1  0  0  0  0
 27 28  1  0  0  0  0
 27 35  1  0  0  0  0
 28 29  2  0  0  0  0
 29 30  1  0  0  0  0
 30 31  2  0  0  0  0
 30 35  1  0  0  0  0
 31 32  1  0  0  0  0
 31 36  1  0  0  0  0
 32 33  2  0  0  0  0
 33 34  1  0  0  0  0
 34 35  2  0  0  0  0
 37 38  1  6  0  0  0
 37 43  1  0  0  0  0
 38 39  1  0  0  0  0
 39 40  2  0  0  0  0
 39 41  1  0  0  0  0
 39 42  1  0  0  0  0
 43 44  1  6  0  0  0
 45 46  1  1  0  0  0
 45 47  1  0  0  0  0
 47 48  1  1  0  0  0
M  CHG  1  17  -1
M  CHG  1  21  -1
M  CHG  1  41  -1
M  CHG  1  42  -1
M  END
