# Supplementary material for: Comparative evaluation of atom mapping algorithms for balanced metabolic reactions: application to Recon 3D
Source: J Cheminform. 2017 Jun 14;9:39. doi: 10.1186/s13321-017-0223-1 (PMC5471289; doi:10.1186/s13321-017-0223-1)
Supplement: Supplementary file 3 — Additional file 3. Contains two folders, one contains the predictions obtained from each algorithm in RXN format (Folder: algorithmicPredictions), the other contains manually curated atom mappings, (Folder:standardisedPredictions). [file 13321_2017_223_MOESM3_ESM.zip › algorithmicPredictions/RDT/DHEASt.rxn]

$RXN

  EC-BLAST     DHEASt

  2  2
$MOL
dheas[e]
  EC-BLAST  1117162247
InChIKey=CZWCKYRVOZZJNM-USOAJAOKSA-M
 25 28  0  0  0  0  0  0  0  0999 V2000
    2.5619   -3.1408    0.0000 O   0  0  0  0  0  0  0  0  0  1  0  0
    3.0683   -2.4895    0.0000 C   0  0  0  0  0  0  0  0  0  2  0  0
    2.8390   -1.6970    0.0000 C   0  0  0  0  0  0  0  0  0  3  0  0
    3.5218   -1.2340    0.0000 C   0  0  0  0  0  0  0  0  0  4  0  0
    4.1731   -1.7404    0.0000 C   0  0  2  0  0  0  0  0  0  5  0  0
    4.9853   -1.5952    0.0000 C   0  0  1  0  0  0  0  0  0  6  0  0
    5.2655   -0.8192    0.0000 C   0  0  0  0  0  0  0  0  0  7  0  0
    6.0777   -0.6740    0.0000 C   0  0  0  0  0  0  0  0  0  8  0  0
    6.6095   -1.3047    0.0000 C   0  0  0  0  0  0  0  0  0  9  0  0
    7.4216   -1.1595    0.0000 C   0  0  0  0  0  0  0  0  0 10  0  0
    7.9534   -1.7902    0.0000 C   0  0  2  0  0  0  0  0  0 11  0  0
    8.7655   -1.6450    0.0000 O   0  0  0  0  0  0  0  0  0 12  0  0
    9.2974   -2.2757    0.0000 S   0  0  0  0  0  0  0  0  0 13  0  0
    9.9281   -1.7439    0.0000 O   0  0  0  0  0  0  0  0  0 14  0  0
    8.6667   -2.8075    0.0000 O   0  0  0  0  0  0  0  0  0 15  0  0
    9.8292   -2.9064    0.0000 O   0  0  0  0  0  0  0  0  0 16  0  0
    7.6731   -2.5662    0.0000 C   0  0  0  0  0  0  0  0  0 17  0  0
    6.8610   -2.7114    0.0000 C   0  0  0  0  0  0  0  0  0 18  0  0
    6.3292   -2.0807    0.0000 C   0  0  2  0  0  0  0  0  0 19  0  0
    6.0489   -2.8566    0.0000 C   0  0  0  0  0  0  0  0  0 20  0  0
    5.5171   -2.2259    0.0000 C   0  0  1  0  0  0  0  0  0 21  0  0
    5.2368   -3.0018    0.0000 C   0  0  0  0  0  0  0  0  0 22  0  0
    4.4247   -3.1470    0.0000 C   0  0  0  0  0  0  0  0  0 23  0  0
    3.8928   -2.5163    0.0000 C   0  0  2  0  0  0  0  0  0 24  0  0
    3.5330   -3.2587    0.0000 C   0  0  0  0  0  0  0  0  0 25  0  0
  2  1  2  0  0  0  0
  3  2  1  0  0  0  4
 24  2  1  0  0  0  4
  4  3  1  0  0  0  0
  5  4  1  1  0  0  0
  6  5  1  0  0  0  0
 24  5  1  0  0  0  0
  6  7  1  6  0  0  0
 21  6  1  0  0  0  0
  7  8  1  0  0  0  0
  8  9  2  0  0  0  0
  9 10  1  0  0  0  0
  9 19  1  0  0  0  0
 10 11  1  0  0  0  0
 11 12  1  1  0  0  0
 11 17  1  0  0  0  0
 12 13  1  0  0  0  0
 13 14  2  0  0  0  0
 13 15  2  0  0  0  0
 13 16  1  0  0  0  0
 17 18  1  0  0  0  0
 18 19  1  0  0  0  0
 19 20  1  1  0  0  0
 21 19  1  0  0  0  0
 21 22  1  1  0  0  0
 23 22  1  0  0  0  0
 24 23  1  0  0  0  0
 24 25  1  1  0  0  0
M  CHG  1  16  -1
M  END
$MOL
hco3[c]
  EC-BLAST  1117162247
InChIKey=BVKZGUZCCUSVTD-UHFFFAOYSA-M
  4  3  0  0  0  0  0  0  0  0999 V2000
    0.0000    0.0000    0.0000 O   0  0  0  0  0  0  0  0  0 26  0  0
    0.8250    0.0000    0.0000 C   0  0  0  0  0  0  0  0  0 27  0  0
    1.2375   -0.7145    0.0000 O   0  0  0  0  0  0  0  0  0 28  0  0
    1.2375    0.7145    0.0000 O   0  0  0  0  0  0  0  0  0 29  0  0
  2  1  2  0  0  0  0
  2  3  1  0  0  0  4
  4  2  1  0  0  0  4
M  CHG  1   3  -1
M  END
$MOL
dheas[c]
  EC-BLAST  1117162247
InChIKey=CZWCKYRVOZZJNM-USOAJAOKSA-M
 25 28  0  0  0  0  0  0  0  0999 V2000
    3.8928   -2.5163    0.0000 C   0  0  2  0  0  0  0  0  0 24  0  0
    3.5330   -3.2587    0.0000 C   0  0  0  0  0  0  0  0  0 25  0  0
    2.5619   -3.1408    0.0000 O   0  0  0  0  0  0  0  0  0 26  0  0
    3.0683   -2.4895    0.0000 C   0  0  0  0  0  0  0  0  0 27  0  0
    2.8390   -1.6970    0.0000 C   0  0  0  0  0  0  0  0  0  3  0  0
    3.5218   -1.2340    0.0000 C   0  0  0  0  0  0  0  0  0  4  0  0
    4.1731   -1.7404    0.0000 C   0  0  2  0  0  0  0  0  0  5  0  0
    4.9853   -1.5952    0.0000 C   0  0  1  0  0  0  0  0  0  6  0  0
    5.2655   -0.8192    0.0000 C   0  0  0  0  0  0  0  0  0  7  0  0
    6.0777   -0.6740    0.0000 C   0  0  0  0  0  0  0  0  0  8  0  0
    6.6095   -1.3047    0.0000 C   0  0  0  0  0  0  0  0  0  9  0  0
    7.4216   -1.1595    0.0000 C   0  0  0  0  0  0  0  0  0 10  0  0
    7.9534   -1.7902    0.0000 C   0  0  2  0  0  0  0  0  0 11  0  0
    8.7655   -1.6450    0.0000 O   0  0  0  0  0  0  0  0  0 12  0  0
    9.2974   -2.2757    0.0000 S   0  0  0  0  0  0  0  0  0 13  0  0
    9.9281   -1.7439    0.0000 O   0  0  0  0  0  0  0  0  0 14  0  0
    8.6667   -2.8075    0.0000 O   0  0  0  0  0  0  0  0  0 15  0  0
    9.8292   -2.9064    0.0000 O   0  0  0  0  0  0  0  0  0 16  0  0
    7.6731   -2.5662    0.0000 C   0  0  0  0  0  0  0  0  0 17  0  0
    6.8610   -2.7114    0.0000 C   0  0  0  0  0  0  0  0  0 18  0  0
    6.3292   -2.0807    0.0000 C   0  0  2  0  0  0  0  0  0 19  0  0
    6.0489   -2.8566    0.0000 C   0  0  0  0  0  0  0  0  0 20  0  0
    5.5171   -2.2259    0.0000 C   0  0  1  0  0  0  0  0  0 21  0  0
    5.2368   -3.0018    0.0000 C   0  0  0  0  0  0  0  0  0 22  0  0
    4.4247   -3.1470    0.0000 C   0  0  0  0  0  0  0  0  0 23  0  0
  1  2  1  1  0  0  0
  1  4  1  0  0  0  4
  1  7  1  0  0  0  0
  1 25  1  0  0  0  0
  4  3  2  0  0  0  0
  5  4  1  0  0  0  4
  6  5  1  0  0  0  0
  7  6  1  1  0  0  0
  8  7  1  0  0  0  0
  8  9  1  6  0  0  0
 23  8  1  0  0  0  0
  9 10  1  0  0  0  0
 10 11  2  0  0  0  0
 11 12  1  0  0  0  0
 11 21  1  0  0  0  0
 12 13  1  0  0  0  0
 13 14  1  1  0  0  0
 13 19  1  0  0  0  0
 14 15  1  0  0  0  0
 15 16  2  0  0  0  0
 15 17  2  0  0  0  0
 15 18  1  0  0  0  0
 19 20  1  0  0  0  0
 20 21  1  0  0  0  0
 21 22  1  1  0  0  0
 23 21  1  0  0  0  0
 23 24  1  1  0  0  0
 25 24  1  0  0  0  0
M  CHG  1  18  -1
M  END
$MOL
hco3[e]
  EC-BLAST  1117162247
InChIKey=BVKZGUZCCUSVTD-UHFFFAOYSA-M
  4  3  0  0  0  0  0  0  0  0999 V2000
    0.0000    0.0000    0.0000 O   0  0  0  0  0  0  0  0  0  1  0  0
    0.8250    0.0000    0.0000 C   0  0  0  0  0  0  0  0  0  2  0  0
    1.2375   -0.7145    0.0000 O   0  0  0  0  0  0  0  0  0 28  0  0
    1.2375    0.7145    0.0000 O   0  0  0  0  0  0  0  0  0 29  0  0
  2  1  2  0  0  0  0
  2  3  1  0  0  0  4
  4  2  1  0  0  0  4
M  CHG  1   3  -1
M  END
