# Supplementary material for: Comparative evaluation of atom mapping algorithms for balanced metabolic reactions: application to Recon 3D
Source: J Cheminform. 2017 Jun 14;9:39. doi: 10.1186/s13321-017-0223-1 (PMC5471289; doi:10.1186/s13321-017-0223-1)
Supplement: Supplementary file 3 — Additional file 3. Contains two folders, one contains the predictions obtained from each algorithm in RXN format (Folder: algorithmicPredictions), the other contains manually curated atom mappings, (Folder:standardisedPredictions). [file 13321_2017_223_MOESM3_ESM.zip › algorithmicPredictions/RDT/PI345P5Pn.rxn]

$RXN

  EC-BLAST     PI345P5Pn

  2  2
$MOL
pail345p_hs[n]
  EC-BLAST  1118160052
InChIKey=
 39 39  0  0  0  0  0  0  0  0999 V2000
   -4.8099    2.1730    0.0000 R   0  0  0  0  0  0  0  0  0  1  0  0
   -4.3974    2.8875    0.0000 C   0  0  0  0  0  0  0  0  0  2  0  0
   -4.8099    3.6020    0.0000 O   0  0  0  0  0  0  0  0  0  3  0  0
   -3.5724    2.8875    0.0000 O   0  0  0  0  0  0  0  0  0  4  0  0
   -3.1599    3.6020    0.0000 C   0  0  0  0  0  0  0  0  0  5  0  0
   -2.3349    3.6020    0.0000 C   0  0  1  0  0  0  0  0  0  6  0  0
   -1.9224    2.8875    0.0000 O   0  0  0  0  0  0  0  0  0  7  0  0
   -1.0974    2.8875    0.0000 C   0  0  0  0  0  0  0  0  0  8  0  0
   -0.6849    3.6020    0.0000 R   0  0  0  0  0  0  0  0  0  9  0  0
   -0.6849    2.1730    0.0000 O   0  0  0  0  0  0  0  0  0 10  0  0
   -1.9224    4.3164    0.0000 C   0  0  0  0  0  0  0  0  0 11  0  0
   -1.0974    4.3164    0.0000 O   0  0  0  0  0  0  0  0  0 12  0  0
   -0.6849    5.0309    0.0000 P   0  0  0  0  0  0  0  0  0 13  0  0
   -1.3993    5.4434    0.0000 O   0  0  0  0  0  0  0  0  0 14  0  0
    0.0296    4.6184    0.0000 O   0  0  0  0  0  0  0  0  0 15  0  0
   -0.2724    5.7454    0.0000 O   0  0  0  0  0  0  0  0  0 16  0  0
   -0.6849    6.4599    0.0000 C   0  0  1  0  0  0  0  0  0 17  0  0
   -1.5099    6.4599    0.0000 C   0  0  2  0  0  0  0  0  0 18  0  0
   -1.9224    5.7454    0.0000 O   0  0  0  0  0  0  0  0  0 19  0  0
   -1.9224    7.1743    0.0000 C   0  0  1  0  0  0  0  0  0 20  0  0
   -2.7474    7.1743    0.0000 O   0  0  0  0  0  0  0  0  0 21  0  0
   -3.1599    6.4599    0.0000 P   0  0  0  0  0  0  0  0  0 22  0  0
   -3.5724    5.7454    0.0000 O   0  0  0  0  0  0  0  0  0 23  0  0
   -3.8743    6.8724    0.0000 O   0  0  0  0  0  0  0  0  0 24  0  0
   -2.4454    6.0474    0.0000 O   0  0  0  0  0  0  0  0  0 25  0  0
   -1.5099    7.8888    0.0000 C   0  0  2  0  0  0  0  0  0 26  0  0
   -1.9224    8.6033    0.0000 O   0  0  0  0  0  0  0  0  0 27  0  0
   -2.7474    8.6033    0.0000 P   0  0  0  0  0  0  0  0  0 28  0  0
   -2.7474    7.7783    0.0000 O   0  0  0  0  0  0  0  0  0 29  0  0
   -3.5724    8.6033    0.0000 O   0  0  0  0  0  0  0  0  0 30  0  0
   -2.7474    9.4283    0.0000 O   0  0  0  0  0  0  0  0  0 31  0  0
   -0.6849    7.8888    0.0000 C   0  0  1  0  0  0  0  0  0 32  0  0
   -0.2724    8.6033    0.0000 O   0  0  0  0  0  0  0  0  0 33  0  0
    0.5526    8.6033    0.0000 P   0  0  0  0  0  0  0  0  0 34  0  0
    0.5526    9.4283    0.0000 O   0  0  0  0  0  0  0  0  0 35  0  0
    1.3776    8.6033    0.0000 O   0  0  0  0  0  0  0  0  0 36  0  0
    0.5526    7.7783    0.0000 O   0  0  0  0  0  0  0  0  0 37  0  0
   -0.2724    7.1743    0.0000 C   0  0  1  0  0  0  0  0  0 38  0  0
    0.5526    7.1743    0.0000 O   0  0  0  0  0  0  0  0  0 39  0  0
  2  1  1  0  0  0  0
  2  3  2  0  0  0  0
  4  2  1  0  0  0  0
  5  4  1  0  0  0  0
  6  5  1  0  0  0  0
  6  7  1  6  0  0  0
 11  6  1  0  0  0  0
  7  8  1  0  0  0  0
  8  9  1  0  0  0  0
  8 10  2  0  0  0  0
 12 11  1  0  0  0  0
 13 12  1  0  0  0  0
 13 14  2  0  0  0  0
 13 15  1  0  0  0  0
 16 13  1  0  0  0  0
 17 16  1  1  0  0  0
 17 18  1  0  0  0  0
 38 17  1  0  0  0  0
 18 19  1  6  0  0  0
 18 20  1  0  0  0  0
 20 21  1  1  0  0  0
 20 26  1  0  0  0  0
 21 22  1  0  0  0  4
 22 23  2  0  0  0  0
 22 24  1  0  0  0  0
 22 25  1  0  0  0  0
 26 27  1  6  0  0  0
 26 32  1  0  0  0  0
 27 28  1  0  0  0  0
 28 29  2  0  0  0  0
 28 30  1  0  0  0  0
 28 31  1  0  0  0  0
 32 33  1  1  0  0  0
 38 32  1  0  0  0  0
 33 34  1  0  0  0  0
 34 35  2  0  0  0  0
 34 36  1  0  0  0  0
 34 37  1  0  0  0  0
 38 39  1  1  0  0  0
M  CHG  1  15  -1
M  CHG  1  24  -1
M  CHG  1  25  -1
M  CHG  1  30  -1
M  CHG  1  31  -1
M  CHG  1  36  -1
M  CHG  1  37  -1
M  END
$MOL
h2o[n]
  EC-BLAST  1118160052
InChIKey=XLYOFNOQVPJJNP-UHFFFAOYSA-N
  1  0  0  0  0  0  0  0  0  0999 V2000
    0.0000    0.0000    0.0000 O   0  0  0  0  0  0  0  0  0 40  0  0
M  END
$MOL
pail34p_hs[n]
  EC-BLAST  1118160052
InChIKey=
 35 35  0  0  0  0  0  0  0  0999 V2000
    5.1927   -0.3020    0.0000 R   0  0  0  0  0  0  0  0  0  1  0  0
    5.6052    0.4125    0.0000 C   0  0  0  0  0  0  0  0  0  2  0  0
    5.1927    1.1270    0.0000 O   0  0  0  0  0  0  0  0  0  3  0  0
    6.4302    0.4125    0.0000 O   0  0  0  0  0  0  0  0  0  4  0  0
    6.8427    1.1270    0.0000 C   0  0  0  0  0  0  0  0  0  5  0  0
    7.6677    1.1270    0.0000 C   0  0  1  0  0  0  0  0  0  6  0  0
    8.0802    0.4125    0.0000 O   0  0  0  0  0  0  0  0  0  7  0  0
    8.9052    0.4125    0.0000 C   0  0  0  0  0  0  0  0  0  8  0  0
    9.3177    1.1270    0.0000 R   0  0  0  0  0  0  0  0  0  9  0  0
    9.3177   -0.3020    0.0000 O   0  0  0  0  0  0  0  0  0 10  0  0
    8.0802    1.8414    0.0000 C   0  0  0  0  0  0  0  0  0 11  0  0
    8.9052    1.8414    0.0000 O   0  0  0  0  0  0  0  0  0 12  0  0
    9.3177    2.5559    0.0000 P   0  0  0  0  0  0  0  0  0 13  0  0
   10.0322    2.1434    0.0000 O   0  0  0  0  0  0  0  0  0 14  0  0
    8.6033    2.9684    0.0000 O   0  0  0  0  0  0  0  0  0 15  0  0
    9.7302    3.2704    0.0000 O   0  0  0  0  0  0  0  0  0 16  0  0
   10.5552    3.2704    0.0000 C   0  0  1  0  0  0  0  0  0 17  0  0
   10.9677    3.9849    0.0000 C   0  0  2  0  0  0  0  0  0 18  0  0
   10.5552    4.6993    0.0000 O   0  0  0  0  0  0  0  0  0 19  0  0
   11.7927    3.9849    0.0000 C   0  0  1  0  0  0  0  0  0 20  0  0
   12.2052    4.6993    0.0000 O   0  0  0  0  0  0  0  0  0 21  0  0
   12.2052    3.2704    0.0000 C   0  0  2  0  0  0  0  0  0 26  0  0
   13.0302    3.2704    0.0000 O   0  0  0  0  0  0  0  0  0 27  0  0
   13.4427    2.5559    0.0000 P   0  0  0  0  0  0  0  0  0 28  0  0
   12.7283    2.1434    0.0000 O   0  0  0  0  0  0  0  0  0 29  0  0
   13.8552    1.8414    0.0000 O   0  0  0  0  0  0  0  0  0 30  0  0
   14.1572    2.9684    0.0000 O   0  0  0  0  0  0  0  0  0 31  0  0
   11.7927    2.5559    0.0000 C   0  0  1  0  0  0  0  0  0 32  0  0
   12.2052    1.8414    0.0000 O   0  0  0  0  0  0  0  0  0 33  0  0
   11.7927    1.1270    0.0000 P   0  0  0  0  0  0  0  0  0 34  0  0
   11.3802    0.4125    0.0000 O   0  0  0  0  0  0  0  0  0 35  0  0
   11.0783    1.5395    0.0000 O   0  0  0  0  0  0  0  0  0 36  0  0
   12.5072    0.7145    0.0000 O   0  0  0  0  0  0  0  0  0 37  0  0
   10.9677    2.5559    0.0000 C   0  0  1  0  0  0  0  0  0 38  0  0
   10.5552    1.8414    0.0000 O   0  0  0  0  0  0  0  0  0 39  0  0
  2  1  1  0  0  0  0
  2  3  2  0  0  0  0
  4  2  1  0  0  0  0
  5  4  1  0  0  0  0
  6  5  1  0  0  0  0
  6  7  1  6  0  0  0
 11  6  1  0  0  0  0
  7  8  1  0  0  0  0
  8  9  1  0  0  0  0
  8 10  2  0  0  0  0
 12 11  1  0  0  0  0
 13 12  1  0  0  0  0
 13 14  2  0  0  0  0
 13 15  1  0  0  0  0
 16 13  1  0  0  0  0
 17 16  1  1  0  0  0
 18 17  1  0  0  0  0
 34 17  1  0  0  0  0
 18 19  1  6  0  0  0
 18 20  1  0  0  0  0
 20 21  1  1  0  0  0
 20 22  1  0  0  0  0
 22 23  1  6  0  0  0
 22 28  1  0  0  0  0
 23 24  1  0  0  0  0
 24 25  2  0  0  0  0
 24 26  1  0  0  0  0
 24 27  1  0  0  0  0
 28 29  1  1  0  0  0
 28 34  1  0  0  0  0
 29 30  1  0  0  0  0
 30 31  2  0  0  0  0
 30 32  1  0  0  0  0
 30 33  1  0  0  0  0
 34 35  1  1  0  0  0
M  CHG  1  15  -1
M  CHG  1  26  -1
M  CHG  1  27  -1
M  CHG  1  32  -1
M  CHG  1  33  -1
M  END
$MOL
pi[n]
  EC-BLAST  1118160052
InChIKey=NBIIXXVUZAFLBC-UHFFFAOYSA-N
  5  4  0  0  0  0  0  0  0  0999 V2000
    0.8250    0.0000    0.0000 P   0  0  0  0  0  0  0  0  0 22  0  0
    0.0000    0.0000    0.0000 O   0  0  0  0  0  0  0  0  0 23  0  0
    0.8250    0.8250    0.0000 O   0  0  0  0  0  0  0  0  0 24  0  0
    1.6500    0.0000    0.0000 O   0  0  0  0  0  0  0  0  0 25  0  0
    0.8250   -0.8250    0.0000 O   0  0  0  0  0  0  0  0  0 40  0  0
  1  2  2  0  0  0  0
  1  3  1  0  0  0  0
  1  4  1  0  0  0  0
  5  1  1  0  0  0  4
M  CHG  1   3  -1
M  CHG  1   4  -1
M  END
