# Supplementary material for: Comparative evaluation of atom mapping algorithms for balanced metabolic reactions: application to Recon 3D
Source: J Cheminform. 2017 Jun 14;9:39. doi: 10.1186/s13321-017-0223-1 (PMC5471289; doi:10.1186/s13321-017-0223-1)
Supplement: Supplementary file 3 — Additional file 3. Contains two folders, one contains the predictions obtained from each algorithm in RXN format (Folder: algorithmicPredictions), the other contains manually curated atom mappings, (Folder:standardisedPredictions). [file 13321_2017_223_MOESM3_ESM.zip › algorithmicPredictions/RDT/NRPPHRSULT.rxn]

$RXN

  EC-BLAST     NRPPHRSULT

  2  2
$MOL
paps[c]
  EC-BLAST  1118160044
InChIKey=GACDQMDRPRGCTN-KQYNXXCUSA-J
 31 33  0  0  0  0  0  0  0  0999 V2000
    0.8293    4.3271    0.0000 O   0  0  0  0  0  0  0  0  0  1  0  0
    0.0224    4.1556    0.0000 P   0  0  0  0  0  0  0  0  0  2  0  0
    0.1939    3.3486    0.0000 O   0  0  0  0  0  0  0  0  0  3  0  0
   -0.1492    4.9626    0.0000 O   0  0  0  0  0  0  0  0  0  4  0  0
   -0.7846    3.9841    0.0000 O   0  0  0  0  0  0  0  0  0  5  0  0
   -1.0396    3.1994    0.0000 C   0  0  1  0  0  0  0  0  0  6  0  0
   -0.5546    2.5320    0.0000 C   0  0  1  0  0  0  0  0  0  7  0  0
    0.2704    2.5320    0.0000 O   0  0  0  0  0  0  0  0  0  8  0  0
   -1.0396    1.8646    0.0000 C   0  0  2  0  0  0  0  0  0  9  0  0
   -1.8242    2.1195    0.0000 O   0  0  0  0  0  0  0  0  0 10  0  0
   -1.8242    2.9445    0.0000 C   0  0  2  0  0  0  0  0  0 11  0  0
   -2.4916    3.4294    0.0000 C   0  0  0  0  0  0  0  0  0 12  0  0
   -3.2453    3.0939    0.0000 O   0  0  0  0  0  0  0  0  0 13  0  0
   -3.9127    3.5788    0.0000 P   0  0  0  0  0  0  0  0  0 14  0  0
   -4.3977    2.9113    0.0000 O   0  0  0  0  0  0  0  0  0 15  0  0
   -3.4278    4.2462    0.0000 O   0  0  0  0  0  0  0  0  0 16  0  0
   -4.5802    4.0637    0.0000 O   0  0  0  0  0  0  0  0  0 17  0  0
   -5.3338    3.7282    0.0000 S   0  0  0  0  0  0  0  0  0 18  0  0
   -5.6694    4.4818    0.0000 O   0  0  0  0  0  0  0  0  0 19  0  0
   -4.9983    2.9745    0.0000 O   0  0  0  0  0  0  0  0  0 20  0  0
   -6.0875    3.3926    0.0000 O   0  0  0  0  0  0  0  0  0 21  0  0
   -0.7846    1.0799    0.0000 N   0  0  0  0  0  0  0  0  0 22  0  0
   -1.2695    0.4125    0.0000 C   0  0  0  0  0  0  0  0  0 23  0  0
   -0.7846   -0.2549    0.0000 N   0  0  0  0  0  0  0  0  0 24  0  0
    0.0000    0.0000    0.0000 C   0  0  0  0  0  0  0  0  0 25  0  0
    0.7145   -0.4125    0.0000 C   0  0  0  0  0  0  0  0  0 26  0  0
    1.4289    0.0000    0.0000 N   0  0  0  0  0  0  0  0  0 27  0  0
    1.4289    0.8250    0.0000 C   0  0  0  0  0  0  0  0  0 28  0  0
    0.7145    1.2375    0.0000 N   0  0  0  0  0  0  0  0  0 29  0  0
    0.0000    0.8250    0.0000 C   0  0  0  0  0  0  0  0  0 30  0  0
    0.7145   -1.2375    0.0000 N   0  0  0  0  0  0  0  0  0 31  0  0
  2  1  2  0  0  0  0
  2  3  1  0  0  0  0
  2  4  1  0  0  0  0
  5  2  1  0  0  0  0
  6  5  1  1  0  0  0
  6  7  1  0  0  0  0
 11  6  1  0  0  0  0
  7  8  1  1  0  0  0
  9  7  1  0  0  0  0
  9 10  1  0  0  0  0
  9 22  1  6  0  0  0
 10 11  1  0  0  0  0
 11 12  1  6  0  0  0
 12 13  1  0  0  0  0
 13 14  1  0  0  0  0
 14 15  2  0  0  0  0
 14 16  1  0  0  0  0
 14 17  1  0  0  0  0
 17 18  1  0  0  0  4
 18 19  2  0  0  0  0
 18 20  2  0  0  0  0
 18 21  1  0  0  0  0
 23 22  1  0  0  0  0
 22 30  1  0  0  0  0
 24 23  2  0  0  0  0
 25 24  1  0  0  0  0
 26 25  2  0  0  0  0
 25 30  1  0  0  0  0
 26 27  1  0  0  0  0
 31 26  1  0  0  0  0
 28 27  2  0  0  0  0
 29 28  1  0  0  0  0
 30 29  2  0  0  0  0
M  CHG  1   3  -1
M  CHG  1   4  -1
M  CHG  1  16  -1
M  CHG  1  21  -1
M  END
$MOL
nrpphr[c]
  EC-BLAST  1118160044
InChIKey=SFLSHLFXELFNJZ-QMMMGPOBSA-O
 12 12  0  0  0  0  0  0  0  0999 V2000
    0.7145   -1.2375    0.0000 O   0  0  0  0  0  0  0  0  0 32  0  0
    0.7145   -0.4125    0.0000 C   0  0  0  0  0  0  0  0  0 33  0  0
    1.4289    0.0000    0.0000 C   0  0  0  0  0  0  0  0  0 34  0  0
    1.4289    0.8250    0.0000 C   0  0  0  0  0  0  0  0  0 35  0  0
    0.7145    1.2375    0.0000 C   0  0  0  0  0  0  0  0  0 36  0  0
    0.0000    0.8250    0.0000 C   0  0  0  0  0  0  0  0  0 37  0  0
    0.0000    0.0000    0.0000 C   0  0  0  0  0  0  0  0  0 38  0  0
   -0.7145   -0.4125    0.0000 O   0  0  0  0  0  0  0  0  0 39  0  0
    0.7145    2.0625    0.0000 C   0  0  2  0  0  0  0  0  0 40  0  0
    1.4289    2.4750    0.0000 O   0  0  0  0  0  0  0  0  0 41  0  0
    0.0000    2.4750    0.0000 C   0  0  0  0  0  0  0  0  0 42  0  0
    0.0000    3.3000    0.0000 N   0  0  0  0  0  0  0  0  0 43  0  0
  2  1  1  0  0  0  0
  3  2  2  0  0  0  0
  2  7  1  0  0  0  0
  4  3  1  0  0  0  0
  5  4  2  0  0  0  0
  5  6  1  0  0  0  0
  9  5  1  0  0  0  0
  7  6  2  0  0  0  0
  7  8  1  0  0  0  0
  9 10  1  6  0  0  0
 11  9  1  0  0  0  0
 12 11  1  0  0  0  0
M  CHG  1  12   1
M  END
$MOL
pap[c]
  EC-BLAST  1118160044
InChIKey=WHTCPDAXWFLDIH-KQYNXXCUSA-J
 27 29  0  0  0  0  0  0  0  0999 V2000
    1.4289    0.0000    0.0000 N   0  0  0  0  0  0  0  0  0 27  0  0
    0.7145   -0.4125    0.0000 C   0  0  0  0  0  0  0  0  0 26  0  0
    1.4289    0.8250    0.0000 C   0  0  0  0  0  0  0  0  0 28  0  0
    0.7145    1.2375    0.0000 N   0  0  0  0  0  0  0  0  0 29  0  0
    0.0000    0.0000    0.0000 C   0  0  0  0  0  0  0  0  0 25  0  0
   -0.7846   -0.2549    0.0000 N   0  0  0  0  0  0  0  0  0 24  0  0
   -1.2695    0.4125    0.0000 C   0  0  0  0  0  0  0  0  0 23  0  0
   -0.7846    1.0799    0.0000 N   0  0  0  0  0  0  0  0  0 22  0  0
   -1.0396    1.8646    0.0000 C   0  0  2  0  0  0  0  0  0  9  0  0
    0.0000    0.8250    0.0000 C   0  0  0  0  0  0  0  0  0 30  0  0
    0.7145   -1.2375    0.0000 N   0  0  0  0  0  0  0  0  0 31  0  0
   -0.5546    2.5320    0.0000 C   0  0  1  0  0  0  0  0  0  7  0  0
    0.2704    2.5320    0.0000 O   0  0  0  0  0  0  0  0  0  8  0  0
   -1.0396    3.1994    0.0000 C   0  0  1  0  0  0  0  0  0  6  0  0
   -0.7846    3.9841    0.0000 O   0  0  0  0  0  0  0  0  0  5  0  0
    0.0224    4.1556    0.0000 P   0  0  0  0  0  0  0  0  0  2  0  0
    0.8293    4.3271    0.0000 O   0  0  0  0  0  0  0  0  0  1  0  0
    0.1939    3.3486    0.0000 O   0  0  0  0  0  0  0  0  0  3  0  0
   -0.1492    4.9626    0.0000 O   0  0  0  0  0  0  0  0  0  4  0  0
   -1.8242    2.9445    0.0000 C   0  0  2  0  0  0  0  0  0 11  0  0
   -1.8242    2.1195    0.0000 O   0  0  0  0  0  0  0  0  0 10  0  0
   -2.4916    3.4294    0.0000 C   0  0  0  0  0  0  0  0  0 12  0  0
   -2.4054    4.2499    0.0000 O   0  0  0  0  0  0  0  0  0 13  0  0
   -3.0728    4.7348    0.0000 P   0  0  0  0  0  0  0  0  0 14  0  0
   -3.5577    4.0674    0.0000 O   0  0  0  0  0  0  0  0  0 15  0  0
   -3.7403    5.2197    0.0000 O   0  0  0  0  0  0  0  0  0 16  0  0
   -2.5879    5.4023    0.0000 O   0  0  0  0  0  0  0  0  0 17  0  0
  2  1  1  0  0  0  0
  3  1  2  0  0  0  0
  2  5  2  0  0  0  0
 11  2  1  0  0  0  0
  4  3  1  0  0  0  0
 10  4  2  0  0  0  0
  5  6  1  0  0  0  0
  5 10  1  0  0  0  0
  6  7  2  0  0  0  0
  7  8  1  0  0  0  0
  9  8  1  6  0  0  0
  8 10  1  0  0  0  0
  9 12  1  0  0  0  0
  9 21  1  0  0  0  0
 12 13  1  1  0  0  0
 14 12  1  0  0  0  0
 14 15  1  1  0  0  0
 20 14  1  0  0  0  0
 15 16  1  0  0  0  0
 16 17  2  0  0  0  0
 16 18  1  0  0  0  0
 16 19  1  0  0  0  0
 21 20  1  0  0  0  0
 20 22  1  6  0  0  0
 22 23  1  0  0  0  0
 23 24  1  0  0  0  0
 24 25  2  0  0  0  0
 24 26  1  0  0  0  0
 24 27  1  0  0  0  0
M  CHG  1  18  -1
M  CHG  1  19  -1
M  CHG  1  26  -1
M  CHG  1  27  -1
M  END
$MOL
nrpphrsf[c]
  EC-BLAST  1118160044
InChIKey=CVJMZWLHUCMEKO-ZETCQYMHSA-N
 16 16  0  0  0  0  0  0  0  0999 V2000
    1.4289   -1.6500    0.0000 S   0  0  0  0  0  0  0  0  0 18  0  0
    1.0164   -2.3645    0.0000 O   0  0  0  0  0  0  0  0  0 19  0  0
    1.8414   -0.9355    0.0000 O   0  0  0  0  0  0  0  0  0 20  0  0
    2.1434   -2.0625    0.0000 O   0  0  0  0  0  0  0  0  0 21  0  0
    0.7145   -1.2375    0.0000 O   0  0  0  0  0  0  0  0  0 32  0  0
    0.7145   -0.4125    0.0000 C   0  0  0  0  0  0  0  0  0 33  0  0
    0.0000    0.0000    0.0000 C   0  0  0  0  0  0  0  0  0 34  0  0
    0.0000    0.8250    0.0000 C   0  0  0  0  0  0  0  0  0 35  0  0
    0.7145    1.2375    0.0000 C   0  0  0  0  0  0  0  0  0 36  0  0
    1.4289    0.8250    0.0000 C   0  0  0  0  0  0  0  0  0 37  0  0
    1.4289    0.0000    0.0000 C   0  0  0  0  0  0  0  0  0 38  0  0
    2.1434   -0.4125    0.0000 O   0  0  0  0  0  0  0  0  0 39  0  0
    0.7145    2.0625    0.0000 C   0  0  2  0  0  0  0  0  0 40  0  0
    1.4289    2.4750    0.0000 O   0  0  0  0  0  0  0  0  0 41  0  0
    0.0000    2.4750    0.0000 C   0  0  0  0  0  0  0  0  0 42  0  0
    0.0000    3.3000    0.0000 N   0  0  0  0  0  0  0  0  0 43  0  0
  1  2  2  0  0  0  0
  1  3  2  0  0  0  0
  1  4  1  0  0  0  0
  5  1  1  0  0  0  4
  6  5  1  0  0  0  0
  6  7  1  0  0  0  0
 11  6  2  0  0  0  0
  7  8  2  0  0  0  0
  9  8  1  0  0  0  0
  9 10  2  0  0  0  0
 13  9  1  0  0  0  0
 10 11  1  0  0  0  0
 11 12  1  0  0  0  0
 13 14  1  6  0  0  0
 15 13  1  0  0  0  0
 16 15  1  0  0  0  0
M  CHG  1   4  -1
M  CHG  1  16   1
M  END
