# Supplementary material for: Comparative evaluation of atom mapping algorithms for balanced metabolic reactions: application to Recon 3D
Source: J Cheminform. 2017 Jun 14;9:39. doi: 10.1186/s13321-017-0223-1 (PMC5471289; doi:10.1186/s13321-017-0223-1)
Supplement: Supplementary file 3 — Additional file 3. Contains two folders, one contains the predictions obtained from each algorithm in RXN format (Folder: algorithmicPredictions), the other contains manually curated atom mappings, (Folder:standardisedPredictions). [file 13321_2017_223_MOESM3_ESM.zip › algorithmicPredictions/RDT/PAN4PPe.rxn]

$RXN

  EC-BLAST     PAN4PPe

  2  2
$MOL
pan4p[e]
  EC-BLAST  1118160047
InChIKey=JDMUPRLRUUMCTL-UHFFFAOYSA-L
 22 21  0  0  0  0  0  0  0  0999 V2000
    5.8559    3.3809    0.0000 O   0  0  0  0  0  0  0  0  0  1  0  0
    5.8559    2.5559    0.0000 C   0  0  0  0  0  0  0  0  0  2  0  0
    6.5704    2.1434    0.0000 N   0  0  0  0  0  0  0  0  0  3  0  0
    7.2849    2.5559    0.0000 C   0  0  0  0  0  0  0  0  0  4  0  0
    7.9993    2.1434    0.0000 C   0  0  0  0  0  0  0  0  0  5  0  0
    8.7138    2.5559    0.0000 S   0  0  0  0  0  0  0  0  0  6  0  0
    5.1414    2.1434    0.0000 C   0  0  0  0  0  0  0  0  0  7  0  0
    4.4270    2.5559    0.0000 C   0  0  0  0  0  0  0  0  0  8  0  0
    3.7125    2.1434    0.0000 N   0  0  0  0  0  0  0  0  0  9  0  0
    2.9980    2.5559    0.0000 C   0  0  0  0  0  0  0  0  0 10  0  0
    2.9980    3.3809    0.0000 O   0  0  0  0  0  0  0  0  0 11  0  0
    2.2836    2.1434    0.0000 C   0  0  0  0  0  0  0  0  0 12  0  0
    2.2836    1.3184    0.0000 O   0  0  0  0  0  0  0  0  0 13  0  0
    1.5691    2.5559    0.0000 C   0  0  0  0  0  0  0  0  0 14  0  0
    1.1566    1.8414    0.0000 C   0  0  0  0  0  0  0  0  0 15  0  0
    1.9816    3.2704    0.0000 C   0  0  0  0  0  0  0  0  0 16  0  0
    0.8546    2.9684    0.0000 C   0  0  0  0  0  0  0  0  0 17  0  0
    0.1401    2.5559    0.0000 O   0  0  0  0  0  0  0  0  0 18  0  0
   -0.5743    2.9684    0.0000 P   0  0  0  0  0  0  0  0  0 19  0  0
   -0.1618    3.6829    0.0000 O   0  0  0  0  0  0  0  0  0 20  0  0
   -1.2888    3.3809    0.0000 O   0  0  0  0  0  0  0  0  0 21  0  0
   -0.9868    2.2539    0.0000 O   0  0  0  0  0  0  0  0  0 22  0  0
  2  1  2  0  0  0  0
  2  3  1  0  0  0  0
  7  2  1  0  0  0  0
  3  4  1  0  0  0  0
  4  5  1  0  0  0  0
  5  6  1  0  0  0  0
  8  7  1  0  0  0  0
  9  8  1  0  0  0  0
 10  9  1  0  0  0  0
 10 11  2  0  0  0  0
 12 10  1  0  0  0  0
 12 13  1  0  0  0  0
 14 12  1  0  0  0  0
 15 14  1  0  0  0  0
 14 16  1  0  0  0  0
 14 17  1  0  0  0  0
 17 18  1  0  0  0  0
 18 19  1  0  0  0  4
 19 20  2  0  0  0  0
 19 21  1  0  0  0  0
 19 22  1  0  0  0  0
M  CHG  1  21  -1
M  CHG  1  22  -1
M  END
$MOL
h2o[e]
  EC-BLAST  1118160047
InChIKey=XLYOFNOQVPJJNP-UHFFFAOYSA-N
  1  0  0  0  0  0  0  0  0  0999 V2000
    0.0000    0.0000    0.0000 O   0  0  0  0  0  0  0  0  0 23  0  0
M  END
$MOL
ptth[e]
  EC-BLAST  1118160047
InChIKey=ZNXZGRMVNNHPCA-VIFPVBQESA-N
 18 17  0  0  0  0  0  0  0  0999 V2000
    5.8559    3.3809    0.0000 O   0  0  0  0  0  0  0  0  0  1  0  0
    5.8559    2.5559    0.0000 C   0  0  0  0  0  0  0  0  0  2  0  0
    6.5704    2.1434    0.0000 N   0  0  0  0  0  0  0  0  0  3  0  0
    7.2849    2.5559    0.0000 C   0  0  0  0  0  0  0  0  0  4  0  0
    7.9993    2.1434    0.0000 C   0  0  0  0  0  0  0  0  0  5  0  0
    8.7138    2.5559    0.0000 S   0  0  0  0  0  0  0  0  0  6  0  0
    5.1414    2.1434    0.0000 C   0  0  0  0  0  0  0  0  0  7  0  0
    4.4270    2.5559    0.0000 C   0  0  0  0  0  0  0  0  0  8  0  0
    3.7125    2.1434    0.0000 N   0  0  0  0  0  0  0  0  0  9  0  0
    2.9980    2.5559    0.0000 C   0  0  0  0  0  0  0  0  0 10  0  0
    2.9980    3.3809    0.0000 O   0  0  0  0  0  0  0  0  0 11  0  0
    2.2836    2.1434    0.0000 C   0  0  1  0  0  0  0  0  0 12  0  0
    2.2836    1.3184    0.0000 O   0  0  0  0  0  0  0  0  0 13  0  0
    1.5691    2.5559    0.0000 C   0  0  0  0  0  0  0  0  0 14  0  0
    1.1566    1.8414    0.0000 C   0  0  0  0  0  0  0  0  0 15  0  0
    1.9816    3.2704    0.0000 C   0  0  0  0  0  0  0  0  0 16  0  0
    0.8546    2.9684    0.0000 C   0  0  0  0  0  0  0  0  0 17  0  0
    0.1401    2.5559    0.0000 O   0  0  0  0  0  0  0  0  0 18  0  0
  2  1  2  0  0  0  0
  2  3  1  0  0  0  0
  7  2  1  0  0  0  0
  3  4  1  0  0  0  0
  4  5  1  0  0  0  0
  5  6  1  0  0  0  0
  8  7  1  0  0  0  0
  9  8  1  0  0  0  0
 10  9  1  0  0  0  0
 10 11  2  0  0  0  0
 12 10  1  0  0  0  0
 12 13  1  6  0  0  0
 14 12  1  0  0  0  0
 15 14  1  0  0  0  0
 14 16  1  0  0  0  0
 14 17  1  0  0  0  0
 17 18  1  0  0  0  0
M  END
$MOL
pi[e]
  EC-BLAST  1118160047
InChIKey=NBIIXXVUZAFLBC-UHFFFAOYSA-N
  5  4  0  0  0  0  0  0  0  0999 V2000
    0.8250    0.0000    0.0000 P   0  0  0  0  0  0  0  0  0 19  0  0
    0.0000    0.0000    0.0000 O   0  0  0  0  0  0  0  0  0 20  0  0
    0.8250    0.8250    0.0000 O   0  0  0  0  0  0  0  0  0 21  0  0
    1.6500    0.0000    0.0000 O   0  0  0  0  0  0  0  0  0 22  0  0
    0.8250   -0.8250    0.0000 O   0  0  0  0  0  0  0  0  0 23  0  0
  1  2  2  0  0  0  0
  1  3  1  0  0  0  0
  1  4  1  0  0  0  0
  5  1  1  0  0  0  4
M  CHG  1   3  -1
M  CHG  1   4  -1
M  END
