# Supplementary material for: Comparative evaluation of atom mapping algorithms for balanced metabolic reactions: application to Recon 3D
Source: J Cheminform. 2017 Jun 14;9:39. doi: 10.1186/s13321-017-0223-1 (PMC5471289; doi:10.1186/s13321-017-0223-1)
Supplement: Supplementary file 3 — Additional file 3. Contains two folders, one contains the predictions obtained from each algorithm in RXN format (Folder: algorithmicPredictions), the other contains manually curated atom mappings, (Folder:standardisedPredictions). [file 13321_2017_223_MOESM3_ESM.zip › algorithmicPredictions/RDT/RE1516M.rxn]

$RXN

  EC-BLAST     RE1516M

  2  2
$MOL
lnlccoa[m]
  EC-BLAST  1118160127
InChIKey=YECLLIMZHNYFCK-RRNJGNTNSA-J
 67 69  0  0  0  0  0  0  0  0999 V2000
   26.1842    0.9323    0.0000 O   0  0  0  0  0  0  0  0  0  1  0  0
   26.1842    1.7573    0.0000 C   0  0  0  0  0  0  0  0  0  2  0  0
   26.8987    2.1698    0.0000 S   0  0  0  0  0  0  0  0  0  3  0  0
   27.6131    1.7573    0.0000 C   0  0  0  0  0  0  0  0  0  4  0  0
   28.3276    2.1698    0.0000 C   0  0  0  0  0  0  0  0  0  5  0  0
   29.0421    1.7573    0.0000 N   0  0  0  0  0  0  0  0  0  6  0  0
   29.7566    2.1698    0.0000 C   0  0  0  0  0  0  0  0  0  7  0  0
   29.7566    2.9948    0.0000 O   0  0  0  0  0  0  0  0  0  8  0  0
   30.4710    1.7573    0.0000 C   0  0  0  0  0  0  0  0  0  9  0  0
   31.1855    2.1698    0.0000 C   0  0  0  0  0  0  0  0  0 10  0  0
   31.9000    1.7573    0.0000 N   0  0  0  0  0  0  0  0  0 11  0  0
   32.6144    2.1698    0.0000 C   0  0  0  0  0  0  0  0  0 12  0  0
   32.6144    2.9948    0.0000 O   0  0  0  0  0  0  0  0  0 13  0  0
   33.3289    1.7573    0.0000 C   0  0  2  0  0  0  0  0  0 14  0  0
   33.3289    0.9323    0.0000 O   0  0  0  0  0  0  0  0  0 15  0  0
   34.0434    2.1698    0.0000 C   0  0  0  0  0  0  0  0  0 16  0  0
   34.4559    1.4553    0.0000 C   0  0  0  0  0  0  0  0  0 17  0  0
   33.6309    2.8842    0.0000 C   0  0  0  0  0  0  0  0  0 18  0  0
   34.7579    2.5823    0.0000 C   0  0  0  0  0  0  0  0  0 19  0  0
   35.4723    2.1698    0.0000 O   0  0  0  0  0  0  0  0  0 20  0  0
   36.1868    2.5823    0.0000 P   0  0  0  0  0  0  0  0  0 21  0  0
   35.7743    3.2967    0.0000 O   0  0  0  0  0  0  0  0  0 22  0  0
   36.5993    1.8678    0.0000 O   0  0  0  0  0  0  0  0  0 23  0  0
   36.9013    2.9948    0.0000 O   0  0  0  0  0  0  0  0  0 24  0  0
   37.6157    2.5823    0.0000 P   0  0  0  0  0  0  0  0  0 25  0  0
   38.0282    3.2967    0.0000 O   0  0  0  0  0  0  0  0  0 26  0  0
   37.2032    1.8678    0.0000 O   0  0  0  0  0  0  0  0  0 27  0  0
   38.3302    2.1698    0.0000 O   0  0  0  0  0  0  0  0  0 28  0  0
   39.0447    2.5823    0.0000 C   0  0  0  0  0  0  0  0  0 29  0  0
   39.7592    2.1698    0.0000 C   0  0  1  0  0  0  0  0  0 30  0  0
   40.5128    2.5053    0.0000 O   0  0  0  0  0  0  0  0  0 31  0  0
   41.0649    1.8922    0.0000 C   0  0  2  0  0  0  0  0  0 32  0  0
   41.8853    1.9785    0.0000 N   0  0  0  0  0  0  0  0  0 33  0  0
   42.2978    2.6929    0.0000 C   0  0  0  0  0  0  0  0  0 34  0  0
   43.1048    2.5214    0.0000 N   0  0  0  0  0  0  0  0  0 35  0  0
   43.1911    1.7009    0.0000 C   0  0  0  0  0  0  0  0  0 36  0  0
   43.8585    1.2160    0.0000 C   0  0  0  0  0  0  0  0  0 37  0  0
   43.7723    0.3955    0.0000 N   0  0  0  0  0  0  0  0  0 38  0  0
   43.0186    0.0600    0.0000 C   0  0  0  0  0  0  0  0  0 39  0  0
   42.3511    0.5449    0.0000 N   0  0  0  0  0  0  0  0  0 40  0  0
   42.4374    1.3654    0.0000 C   0  0  0  0  0  0  0  0  0 41  0  0
   44.6122    1.5516    0.0000 N   0  0  0  0  0  0  0  0  0 42  0  0
   40.6524    1.1778    0.0000 C   0  0  2  0  0  0  0  0  0 43  0  0
   40.9879    0.4241    0.0000 O   0  0  0  0  0  0  0  0  0 44  0  0
   39.8454    1.3493    0.0000 C   0  0  2  0  0  0  0  0  0 45  0  0
   39.2323    0.7973    0.0000 O   0  0  0  0  0  0  0  0  0 46  0  0
   38.4477    1.0522    0.0000 P   0  0  0  0  0  0  0  0  0 47  0  0
   37.6631    1.3071    0.0000 O   0  0  0  0  0  0  0  0  0 48  0  0
   38.7026    1.8368    0.0000 O   0  0  0  0  0  0  0  0  0 49  0  0
   38.1927    0.2676    0.0000 O   0  0  0  0  0  0  0  0  0 50  0  0
   25.4697    2.1698    0.0000 C   0  0  0  0  0  0  0  0  0 51  0  0
   24.7553    1.7573    0.0000 C   0  0  0  0  0  0  0  0  0 52  0  0
   24.0408    2.1698    0.0000 C   0  0  0  0  0  0  0  0  0 53  0  0
   23.3263    1.7573    0.0000 C   0  0  0  0  0  0  0  0  0 54  0  0
   22.6119    2.1698    0.0000 C   0  0  0  0  0  0  0  0  0 55  0  0
   21.8974    1.7573    0.0000 C   0  0  0  0  0  0  0  0  0 56  0  0
   21.1829    2.1698    0.0000 C   0  0  0  0  0  0  0  0  0 57  0  0
   20.4684    1.7573    0.0000 C   0  0  0  0  0  0  0  0  0 58  0  0
   19.7540    2.1698    0.0000 C   0  0  0  0  0  0  0  0  0 59  0  0
   19.7540    2.9948    0.0000 C   0  0  0  0  0  0  0  0  0 60  0  0
   19.0395    3.4073    0.0000 C   0  0  0  0  0  0  0  0  0 61  0  0
   19.0395    4.2323    0.0000 C   0  0  0  0  0  0  0  0  0 62  0  0
   19.7540    4.6448    0.0000 C   0  0  0  0  0  0  0  0  0 63  0  0
   19.7540    5.4698    0.0000 C   0  0  0  0  0  0  0  0  0 64  0  0
   20.4684    5.8823    0.0000 C   0  0  0  0  0  0  0  0  0 65  0  0
   20.4684    6.7073    0.0000 C   0  0  0  0  0  0  0  0  0 66  0  0
   21.1829    7.1198    0.0000 C   0  0  0  0  0  0  0  0  0 67  0  0
  2  1  2  0  0  0  0
  2  3  1  0  0  0  0
 51  2  1  0  0  0  0
  3  4  1  0  0  0  0
  4  5  1  0  0  0  0
  5  6  1  0  0  0  0
  6  7  1  0  0  0  0
  7  8  2  0  0  0  0
  7  9  1  0  0  0  0
  9 10  1  0  0  0  0
 10 11  1  0  0  0  0
 11 12  1  0  0  0  0
 12 13  2  0  0  0  0
 12 14  1  0  0  0  0
 14 15  1  1  0  0  0
 14 16  1  0  0  0  0
 16 17  1  0  0  0  0
 16 18  1  0  0  0  0
 16 19  1  0  0  0  0
 19 20  1  0  0  0  0
 20 21  1  0  0  0  0
 21 22  2  0  0  0  0
 21 23  1  0  0  0  0
 21 24  1  0  0  0  0
 24 25  1  0  0  0  0
 25 26  2  0  0  0  0
 25 27  1  0  0  0  0
 25 28  1  0  0  0  0
 28 29  1  0  0  0  0
 30 29  1  1  0  0  0
 30 31  1  0  0  0  0
 30 45  1  0  0  0  0
 31 32  1  0  0  0  0
 32 33  1  1  0  0  0
 32 43  1  0  0  0  0
 33 34  1  0  0  0  0
 33 41  1  0  0  0  0
 34 35  2  0  0  0  0
 35 36  1  0  0  0  0
 36 37  2  0  0  0  0
 36 41  1  0  0  0  0
 37 38  1  0  0  0  0
 37 42  1  0  0  0  0
 38 39  2  0  0  0  0
 39 40  1  0  0  0  0
 40 41  2  0  0  0  0
 43 44  1  6  0  0  0
 43 45  1  0  0  0  0
 45 46  1  6  0  0  0
 46 47  1  0  0  0  0
 47 48  2  0  0  0  0
 47 49  1  0  0  0  0
 47 50  1  0  0  0  0
 52 51  1  0  0  0  8
 53 52  1  0  0  0  0
 54 53  1  0  0  0  0
 55 54  1  0  0  0  0
 56 55  1  0  0  0  0
 57 56  1  0  0  0  0
 58 57  1  0  0  0  0
 59 58  2  0  0  0  0
 60 59  1  0  0  0  0
 61 60  1  0  0  0  0
 62 61  2  0  0  0  0
 63 62  1  0  0  0  0
 64 63  1  0  0  0  0
 65 64  1  0  0  0  0
 66 65  1  0  0  0  0
 67 66  1  0  0  0  0
M  CHG  1  23  -1
M  CHG  1  27  -1
M  CHG  1  49  -1
M  CHG  1  50  -1
M  END
$MOL
fad[m]
  EC-BLAST  1118160127
InChIKey=VWWQXMAJTJZDQX-UYBVJOGSSA-L
 53 58  0  0  0  0  0  0  0  0999 V2000
   -0.7145   -0.4125    0.0000 O   0  0  0  0  0  0  0  0  0 68  0  0
    0.0000    0.0000    0.0000 C   0  0  0  0  0  0  0  0  0 69  0  0
    0.7145   -0.4125    0.0000 N   0  0  0  0  0  0  0  0  0 70  0  0
    1.4289    0.0000    0.0000 C   0  0  0  0  0  0  0  0  0 71  0  0
    1.4289    0.8250    0.0000 C   0  0  0  0  0  0  0  0  0 72  0  0
    2.1434    1.2375    0.0000 N   0  0  0  0  0  0  0  0  0 73  0  0
    2.8579    0.8250    0.0000 C   0  0  0  0  0  0  0  0  0 74  0  0
    3.5724    1.2375    0.0000 C   0  0  0  0  0  0  0  0  0 75  0  0
    4.2868    0.8250    0.0000 C   0  0  0  0  0  0  0  0  0 76  0  0
    4.2868    0.0000    0.0000 C   0  0  0  0  0  0  0  0  0 77  0  0
    3.5724   -0.4125    0.0000 C   0  0  0  0  0  0  0  0  0 78  0  0
    2.8579    0.0000    0.0000 C   0  0  0  0  0  0  0  0  0 79  0  0
    2.1434   -0.4125    0.0000 N   0  0  0  0  0  0  0  0  0 80  0  0
    2.1434   -1.2375    0.0000 C   0  0  0  0  0  0  0  0  0 81  0  0
    1.4289   -1.6500    0.0000 C   0  0  2  0  0  0  0  0  0 82  0  0
    0.7145   -1.2375    0.0000 O   0  0  0  0  0  0  0  0  0 83  0  0
    1.4289   -2.4750    0.0000 C   0  0  2  0  0  0  0  0  0 84  0  0
    2.1434   -2.8875    0.0000 O   0  0  0  0  0  0  0  0  0 85  0  0
    0.7145   -2.8875    0.0000 C   0  0  2  0  0  0  0  0  0 86  0  0
    0.0000   -2.4750    0.0000 O   0  0  0  0  0  0  0  0  0 87  0  0
    0.7145   -3.7125    0.0000 C   0  0  0  0  0  0  0  0  0 88  0  0
    0.0000   -4.1250    0.0000 O   0  0  0  0  0  0  0  0  0 89  0  0
    0.0000   -4.9500    0.0000 P   0  0  0  0  0  0  0  0  0 90  0  0
    0.8250   -4.9500    0.0000 O   0  0  0  0  0  0  0  0  0 91  0  0
   -0.8250   -4.9500    0.0000 O   0  0  0  0  0  0  0  0  0 92  0  0
    0.0000   -5.7750    0.0000 O   0  0  0  0  0  0  0  0  0 93  0  0
   -0.7145   -6.1875    0.0000 P   0  0  0  0  0  0  0  0  0 94  0  0
   -0.3020   -6.9020    0.0000 O   0  0  0  0  0  0  0  0  0 95  0  0
   -1.1270   -5.4730    0.0000 O   0  0  0  0  0  0  0  0  0 96  0  0
   -1.4289   -6.6000    0.0000 O   0  0  0  0  0  0  0  0  0 97  0  0
   -1.4289   -7.4250    0.0000 C   0  0  0  0  0  0  0  0  0 98  0  0
   -2.1434   -7.8375    0.0000 C   0  0  1  0  0  0  0  0  0 99  0  0
   -2.2296   -8.6580    0.0000 O   0  0  0  0  0  0  0  0  0100  0  0
   -3.0366   -8.8295    0.0000 C   0  0  2  0  0  0  0  0  0101  0  0
   -3.3722   -9.5832    0.0000 N   0  0  0  0  0  0  0  0  0102  0  0
   -2.9597  -10.2977    0.0000 C   0  0  0  0  0  0  0  0  0103  0  0
   -3.5117  -10.9107    0.0000 N   0  0  0  0  0  0  0  0  0104  0  0
   -4.2654  -10.5752    0.0000 C   0  0  0  0  0  0  0  0  0105  0  0
   -5.0191  -10.9107    0.0000 C   0  0  0  0  0  0  0  0  0106  0  0
   -5.6865  -10.4258    0.0000 N   0  0  0  0  0  0  0  0  0107  0  0
   -5.6003   -9.6053    0.0000 C   0  0  0  0  0  0  0  0  0108  0  0
   -4.8466   -9.2698    0.0000 N   0  0  0  0  0  0  0  0  0109  0  0
   -4.1792   -9.7547    0.0000 C   0  0  0  0  0  0  0  0  0110  0  0
   -5.1053  -11.7312    0.0000 N   0  0  0  0  0  0  0  0  0111  0  0
   -3.4491   -8.1150    0.0000 C   0  0  2  0  0  0  0  0  0112  0  0
   -4.2696   -8.0288    0.0000 O   0  0  0  0  0  0  0  0  0113  0  0
   -2.8971   -7.5019    0.0000 C   0  0  2  0  0  0  0  0  0114  0  0
   -3.0686   -6.6950    0.0000 O   0  0  0  0  0  0  0  0  0115  0  0
    5.0013   -0.4125    0.0000 C   0  0  0  0  0  0  0  0  0116  0  0
    5.0013    1.2375    0.0000 C   0  0  0  0  0  0  0  0  0117  0  0
    0.7145    1.2375    0.0000 C   0  0  0  0  0  0  0  0  0118  0  0
    0.7145    2.0625    0.0000 O   0  0  0  0  0  0  0  0  0119  0  0
    0.0000    0.8250    0.0000 N   0  0  0  0  0  0  0  0  0120  0  0
  2  1  2  0  0  0  0
  3  2  1  0  0  0  0
  2 53  1  0  0  0  0
  4  3  2  0  0  0  8
  4  5  1  0  0  0  8
 13  4  1  0  0  0  0
  5  6  2  0  0  0  8
 51  5  1  0  0  0  0
  7  6  1  0  0  0  0
  8  7  1  0  0  0  0
  7 12  2  0  0  0  0
  9  8  2  0  0  0  0
  9 10  1  0  0  0  0
 50  9  1  0  0  0  0
 11 10  2  0  0  0  0
 10 49  1  0  0  0  0
 12 11  1  0  0  0  0
 12 13  1  0  0  0  0
 13 14  1  0  0  0  0
 14 15  1  0  0  0  0
 15 16  1  1  0  0  0
 15 17  1  0  0  0  0
 17 18  1  6  0  0  0
 17 19  1  0  0  0  0
 19 20  1  1  0  0  0
 19 21  1  0  0  0  0
 21 22  1  0  0  0  0
 22 23  1  0  0  0  0
 23 24  2  0  0  0  0
 23 25  1  0  0  0  0
 23 26  1  0  0  0  0
 26 27  1  0  0  0  0
 27 28  2  0  0  0  0
 27 29  1  0  0  0  0
 27 30  1  0  0  0  0
 30 31  1  0  0  0  0
 32 31  1  1  0  0  0
 32 33  1  0  0  0  0
 32 47  1  0  0  0  0
 33 34  1  0  0  0  0
 34 35  1  1  0  0  0
 34 45  1  0  0  0  0
 35 36  1  0  0  0  0
 35 43  1  0  0  0  0
 36 37  2  0  0  0  0
 37 38  1  0  0  0  0
 38 39  2  0  0  0  0
 38 43  1  0  0  0  0
 39 40  1  0  0  0  0
 39 44  1  0  0  0  0
 40 41  2  0  0  0  0
 41 42  1  0  0  0  0
 42 43  2  0  0  0  0
 45 46  1  6  0  0  0
 45 47  1  0  0  0  0
 47 48  1  6  0  0  0
 51 52  2  0  0  0  0
 53 51  1  0  0  0  0
M  CHG  1  25  -1
M  CHG  1  29  -1
M  END
$MOL
CE2434[m]
  EC-BLAST  1118160127
InChIKey=XNZJYLZAYIJRPB-WRLNWUIESA-J
 67 69  0  0  0  0  0  0  0  0999 V2000
  -16.3286    4.5020    0.0000 O   0  0  0  0  0  0  0  0  0  1  0  0
  -15.6141    4.0895    0.0000 C   0  0  0  0  0  0  0  0  0  2  0  0
  -14.8996    4.5020    0.0000 S   0  0  0  0  0  0  0  0  0  3  0  0
  -14.1852    4.0895    0.0000 C   0  0  0  0  0  0  0  0  0  4  0  0
  -13.4707    4.5020    0.0000 C   0  0  0  0  0  0  0  0  0  5  0  0
  -12.7562    4.0895    0.0000 N   0  0  0  0  0  0  0  0  0  6  0  0
  -12.0418    4.5020    0.0000 C   0  0  0  0  0  0  0  0  0  7  0  0
  -12.0418    5.3270    0.0000 O   0  0  0  0  0  0  0  0  0  8  0  0
  -11.3273    4.0895    0.0000 C   0  0  0  0  0  0  0  0  0  9  0  0
  -10.6128    4.5020    0.0000 C   0  0  0  0  0  0  0  0  0 10  0  0
   -9.8983    4.0895    0.0000 N   0  0  0  0  0  0  0  0  0 11  0  0
   -9.1839    4.5020    0.0000 C   0  0  0  0  0  0  0  0  0 12  0  0
   -9.1839    5.3270    0.0000 O   0  0  0  0  0  0  0  0  0 13  0  0
   -8.4694    4.0895    0.0000 C   0  0  0  0  0  0  0  0  0 14  0  0
   -8.4694    3.2645    0.0000 O   0  0  0  0  0  0  0  0  0 15  0  0
   -7.7549    4.5020    0.0000 C   0  0  0  0  0  0  0  0  0 16  0  0
   -7.3424    3.7875    0.0000 C   0  0  0  0  0  0  0  0  0 17  0  0
   -8.1674    5.2165    0.0000 C   0  0  0  0  0  0  0  0  0 18  0  0
   -7.0405    4.9145    0.0000 C   0  0  0  0  0  0  0  0  0 19  0  0
   -6.3260    4.5020    0.0000 O   0  0  0  0  0  0  0  0  0 20  0  0
   -5.6115    4.9145    0.0000 P   0  0  0  0  0  0  0  0  0 21  0  0
   -6.0240    5.6290    0.0000 O   0  0  0  0  0  0  0  0  0 22  0  0
   -5.1990    4.2000    0.0000 O   0  0  0  0  0  0  0  0  0 23  0  0
   -4.8971    5.3270    0.0000 O   0  0  0  0  0  0  0  0  0 24  0  0
   -4.1826    4.9145    0.0000 P   0  0  0  0  0  0  0  0  0 25  0  0
   -3.7701    5.6290    0.0000 O   0  0  0  0  0  0  0  0  0 26  0  0
   -4.5951    4.2000    0.0000 O   0  0  0  0  0  0  0  0  0 27  0  0
   -3.4681    4.5020    0.0000 O   0  0  0  0  0  0  0  0  0 28  0  0
   -2.7536    4.9145    0.0000 C   0  0  0  0  0  0  0  0  0 29  0  0
   -2.0392    4.5020    0.0000 C   0  0  0  0  0  0  0  0  0 30  0  0
   -1.2855    4.8376    0.0000 O   0  0  0  0  0  0  0  0  0 31  0  0
   -0.7335    4.2245    0.0000 C   0  0  1  0  0  0  0  0  0 32  0  0
    0.0870    4.3107    0.0000 N   0  0  0  0  0  0  0  0  0 33  0  0
    0.6391    3.6976    0.0000 C   0  0  0  0  0  0  0  0  0 34  0  0
    1.3927    4.0332    0.0000 N   0  0  0  0  0  0  0  0  0 35  0  0
    1.3065    4.8537    0.0000 C   0  0  0  0  0  0  0  0  0 36  0  0
    1.8585    5.4667    0.0000 C   0  0  0  0  0  0  0  0  0 37  0  0
    1.6036    6.2514    0.0000 N   0  0  0  0  0  0  0  0  0 38  0  0
    0.7966    6.4229    0.0000 C   0  0  0  0  0  0  0  0  0 39  0  0
    0.2446    5.8098    0.0000 N   0  0  0  0  0  0  0  0  0 40  0  0
    0.4995    5.0252    0.0000 C   0  0  0  0  0  0  0  0  0 41  0  0
    2.6655    5.2952    0.0000 N   0  0  0  0  0  0  0  0  0 42  0  0
   -1.1460    3.5100    0.0000 C   0  0  0  0  0  0  0  0  0 43  0  0
   -0.8104    2.7563    0.0000 O   0  0  0  0  0  0  0  0  0 44  0  0
   -1.9529    3.6815    0.0000 C   0  0  0  0  0  0  0  0  0 45  0  0
   -2.5660    3.1295    0.0000 O   0  0  0  0  0  0  0  0  0 46  0  0
   -3.3506    3.3844    0.0000 P   0  0  0  0  0  0  0  0  0 47  0  0
   -4.1353    3.6394    0.0000 O   0  0  0  0  0  0  0  0  0 48  0  0
   -3.0957    4.1691    0.0000 O   0  0  0  0  0  0  0  0  0 49  0  0
   -3.6056    2.5998    0.0000 O   0  0  0  0  0  0  0  0  0 50  0  0
  -15.6141    3.2645    0.0000 C   0  0  0  0  0  0  0  0  0 51  0  0
  -16.3286    2.8520    0.0000 C   0  0  0  0  0  0  0  0  0 52  0  0
  -16.3286    2.0270    0.0000 C   0  0  0  0  0  0  0  0  0 53  0  0
  -17.0431    1.6145    0.0000 C   0  0  0  0  0  0  0  0  0 54  0  0
  -17.0431    0.7895    0.0000 C   0  0  0  0  0  0  0  0  0 55  0  0
  -17.7575    0.3770    0.0000 C   0  0  0  0  0  0  0  0  0 56  0  0
  -17.7575   -0.4480    0.0000 C   0  0  0  0  0  0  0  0  0 57  0  0
  -17.0431   -0.8605    0.0000 C   0  0  0  0  0  0  0  0  0 58  0  0
  -17.0431   -1.6855    0.0000 C   0  0  0  0  0  0  0  0  0 59  0  0
  -17.7575   -2.0980    0.0000 C   0  0  0  0  0  0  0  0  0 60  0  0
  -17.7575   -2.9230    0.0000 C   0  0  0  0  0  0  0  0  0 61  0  0
  -18.4720   -3.3355    0.0000 C   0  0  0  0  0  0  0  0  0 62  0  0
  -19.1865   -2.9230    0.0000 C   0  0  0  0  0  0  0  0  0 63  0  0
  -19.9009   -3.3355    0.0000 C   0  0  0  0  0  0  0  0  0 64  0  0
  -20.6154   -2.9230    0.0000 C   0  0  0  0  0  0  0  0  0 65  0  0
  -21.3299   -3.3355    0.0000 C   0  0  0  0  0  0  0  0  0 66  0  0
  -22.0444   -2.9230    0.0000 C   0  0  0  0  0  0  0  0  0 67  0  0
  2  1  2  0  0  0  0
  2  3  1  0  0  0  0
 51  2  1  0  0  0  0
  3  4  1  0  0  0  0
  4  5  1  0  0  0  0
  5  6  1  0  0  0  0
  6  7  1  0  0  0  0
  7  8  2  0  0  0  0
  7  9  1  0  0  0  0
  9 10  1  0  0  0  0
 10 11  1  0  0  0  0
 11 12  1  0  0  0  0
 12 13  2  0  0  0  0
 12 14  1  0  0  0  0
 14 15  1  0  0  0  0
 14 16  1  0  0  0  0
 16 17  1  0  0  0  0
 16 18  1  0  0  0  0
 16 19  1  0  0  0  0
 19 20  1  0  0  0  0
 20 21  1  0  0  0  0
 21 22  2  0  0  0  0
 21 23  1  0  0  0  0
 21 24  1  0  0  0  0
 24 25  1  0  0  0  0
 25 26  2  0  0  0  0
 25 27  1  0  0  0  0
 25 28  1  0  0  0  0
 28 29  1  0  0  0  0
 29 30  1  0  0  0  0
 30 31  1  0  0  0  0
 30 45  1  0  0  0  0
 31 32  1  0  0  0  0
 32 33  1  6  0  0  0
 32 43  1  0  0  0  0
 33 34  1  0  0  0  0
 33 41  1  0  0  0  0
 34 35  2  0  0  0  0
 35 36  1  0  0  0  0
 36 37  1  0  0  0  0
 36 41  2  0  0  0  0
 38 37  2  0  0  0  0
 37 42  1  0  0  0  0
 39 38  1  0  0  0  0
 40 39  2  0  0  0  0
 41 40  1  0  0  0  0
 43 44  1  0  0  0  0
 43 45  1  0  0  0  0
 45 46  1  0  0  0  0
 46 47  1  0  0  0  0
 47 48  2  0  0  0  0
 47 49  1  0  0  0  0
 47 50  1  0  0  0  0
 52 51  2  0  0  0  8
 53 52  1  0  0  0  0
 54 53  1  0  0  0  0
 55 54  1  0  0  0  0
 56 55  1  0  0  0  0
 57 56  1  0  0  0  0
 58 57  1  0  0  0  0
 59 58  2  0  0  0  0
 60 59  1  0  0  0  0
 61 60  1  0  0  0  0
 62 61  2  0  0  0  0
 63 62  1  0  0  0  0
 64 63  1  0  0  0  0
 65 64  1  0  0  0  0
 66 65  1  0  0  0  0
 67 66  1  0  0  0  0
M  CHG  1  23  -1
M  CHG  1  27  -1
M  CHG  1  49  -1
M  CHG  1  50  -1
M  END
$MOL
fadh2[m]
  EC-BLAST  1118160127
InChIKey=YPZRHBJKEMOYQH-UYBVJOGSSA-L
 53 58  0  0  0  0  0  0  0  0999 V2000
   -0.7145    1.2375    0.0000 O   0  0  0  0  0  0  0  0  0 68  0  0
    0.0000    0.8250    0.0000 C   0  0  0  0  0  0  0  0  0 69  0  0
    5.0013   -0.4125    0.0000 C   0  0  0  0  0  0  0  0  0117  0  0
    7.3554    7.5200    0.0000 O   0  0  0  0  0  0  0  0  0115  0  0
    5.0013    1.2375    0.0000 C   0  0  0  0  0  0  0  0  0116  0  0
    0.7145   -1.2375    0.0000 O   0  0  0  0  0  0  0  0  0119  0  0
    1.4289    0.0000    0.0000 C   0  0  0  0  0  0  0  0  0 72  0  0
    2.1434   -0.4125    0.0000 N   0  0  0  0  0  0  0  0  0 73  0  0
    2.8579    0.0000    0.0000 C   0  0  0  0  0  0  0  0  0 74  0  0
    3.5724   -0.4125    0.0000 C   0  0  0  0  0  0  0  0  0 75  0  0
    4.2868    0.0000    0.0000 C   0  0  0  0  0  0  0  0  0 76  0  0
    4.2868    0.8250    0.0000 C   0  0  0  0  0  0  0  0  0 77  0  0
    3.5724    1.2375    0.0000 C   0  0  0  0  0  0  0  0  0 78  0  0
    2.8579    0.8250    0.0000 C   0  0  0  0  0  0  0  0  0 79  0  0
    0.7145   -0.4125    0.0000 C   0  0  0  0  0  0  0  0  0118  0  0
    0.0000    0.0000    0.0000 N   0  0  0  0  0  0  0  0  0120  0  0
    2.1434    1.2375    0.0000 N   0  0  0  0  0  0  0  0  0 80  0  0
    1.4289    0.8250    0.0000 C   0  0  0  0  0  0  0  0  0 71  0  0
    0.7145    1.2375    0.0000 N   0  0  0  0  0  0  0  0  0 70  0  0
    2.1434    2.0625    0.0000 C   0  0  0  0  0  0  0  0  0 81  0  0
    2.8579    2.4750    0.0000 C   0  0  2  0  0  0  0  0  0 82  0  0
    3.5724    2.0625    0.0000 O   0  0  0  0  0  0  0  0  0 83  0  0
    2.8579    3.3000    0.0000 C   0  0  2  0  0  0  0  0  0 84  0  0
    2.1434    3.7125    0.0000 O   0  0  0  0  0  0  0  0  0 85  0  0
    3.5724    3.7125    0.0000 C   0  0  2  0  0  0  0  0  0 86  0  0
    4.2868    3.3000    0.0000 O   0  0  0  0  0  0  0  0  0 87  0  0
    3.5724    4.5375    0.0000 C   0  0  0  0  0  0  0  0  0 88  0  0
    4.2868    4.9500    0.0000 O   0  0  0  0  0  0  0  0  0 89  0  0
    4.2868    5.7750    0.0000 P   0  0  0  0  0  0  0  0  0 90  0  0
    3.4618    5.7750    0.0000 O   0  0  0  0  0  0  0  0  0 91  0  0
    5.1118    5.7750    0.0000 O   0  0  0  0  0  0  0  0  0 92  0  0
    4.2868    6.6000    0.0000 O   0  0  0  0  0  0  0  0  0 93  0  0
    5.0013    7.0125    0.0000 P   0  0  0  0  0  0  0  0  0 94  0  0
    4.5888    7.7270    0.0000 O   0  0  0  0  0  0  0  0  0 95  0  0
    5.4138    6.2980    0.0000 O   0  0  0  0  0  0  0  0  0 96  0  0
    5.7158    7.4250    0.0000 O   0  0  0  0  0  0  0  0  0 97  0  0
    5.7158    8.2500    0.0000 C   0  0  0  0  0  0  0  0  0 98  0  0
    6.4302    8.6625    0.0000 C   0  0  1  0  0  0  0  0  0 99  0  0
    6.5165    9.4830    0.0000 O   0  0  0  0  0  0  0  0  0100  0  0
    7.3234    9.6545    0.0000 C   0  0  2  0  0  0  0  0  0101  0  0
    7.6590   10.4082    0.0000 N   0  0  0  0  0  0  0  0  0102  0  0
    7.2465   11.1227    0.0000 C   0  0  0  0  0  0  0  0  0103  0  0
    7.7985   11.7357    0.0000 N   0  0  0  0  0  0  0  0  0104  0  0
    8.5522   11.4002    0.0000 C   0  0  0  0  0  0  0  0  0105  0  0
    9.3059   11.7357    0.0000 C   0  0  0  0  0  0  0  0  0106  0  0
    9.9733   11.2508    0.0000 N   0  0  0  0  0  0  0  0  0107  0  0
    9.8871   10.4303    0.0000 C   0  0  0  0  0  0  0  0  0108  0  0
    9.1334   10.0948    0.0000 N   0  0  0  0  0  0  0  0  0109  0  0
    8.4660   10.5797    0.0000 C   0  0  0  0  0  0  0  0  0110  0  0
    9.3921   12.5562    0.0000 N   0  0  0  0  0  0  0  0  0111  0  0
    7.7359    8.9400    0.0000 C   0  0  2  0  0  0  0  0  0112  0  0
    8.5564    8.8538    0.0000 O   0  0  0  0  0  0  0  0  0113  0  0
    7.1839    8.3269    0.0000 C   0  0  2  0  0  0  0  0  0114  0  0
  2  1  2  0  0  0  0
 16  2  1  0  0  0  0
  2 19  1  0  0  0  0
  3 11  1  0  0  0  0
 53  4  1  6  0  0  0
 12  5  1  0  0  0  0
 15  6  2  0  0  0  0
  7  8  1  0  0  0  8
  7 15  1  0  0  0  0
 18  7  2  0  0  0  8
  9  8  1  0  0  0  0
 10  9  1  0  0  0  0
  9 14  2  0  0  0  0
 11 10  2  0  0  0  0
 11 12  1  0  0  0  0
 13 12  2  0  0  0  0
 14 13  1  0  0  0  0
 14 17  1  0  0  0  0
 15 16  1  0  0  0  0
 17 18  1  0  0  0  0
 17 20  1  0  0  0  0
 18 19  1  0  0  0  8
 20 21  1  0  0  0  0
 21 22  1  1  0  0  0
 21 23  1  0  0  0  0
 23 24  1  6  0  0  0
 23 25  1  0  0  0  0
 25 26  1  1  0  0  0
 25 27  1  0  0  0  0
 27 28  1  0  0  0  0
 28 29  1  0  0  0  0
 29 30  2  0  0  0  0
 29 31  1  0  0  0  0
 29 32  1  0  0  0  0
 32 33  1  0  0  0  0
 33 34  2  0  0  0  0
 33 35  1  0  0  0  0
 33 36  1  0  0  0  0
 36 37  1  0  0  0  0
 38 37  1  1  0  0  0
 38 39  1  0  0  0  0
 38 53  1  0  0  0  0
 39 40  1  0  0  0  0
 40 41  1  1  0  0  0
 40 51  1  0  0  0  0
 41 42  1  0  0  0  0
 41 49  1  0  0  0  0
 42 43  2  0  0  0  0
 43 44  1  0  0  0  0
 44 45  2  0  0  0  0
 44 49  1  0  0  0  0
 45 46  1  0  0  0  0
 45 50  1  0  0  0  0
 46 47  2  0  0  0  0
 47 48  1  0  0  0  0
 48 49  2  0  0  0  0
 51 52  1  6  0  0  0
 51 53  1  0  0  0  0
M  CHG  1  31  -1
M  CHG  1  35  -1
M  END
