# Supplementary material for: Comparative evaluation of atom mapping algorithms for balanced metabolic reactions: application to Recon 3D
Source: J Cheminform. 2017 Jun 14;9:39. doi: 10.1186/s13321-017-0223-1 (PMC5471289; doi:10.1186/s13321-017-0223-1)
Supplement: Supplementary file 3 — Additional file 3. Contains two folders, one contains the predictions obtained from each algorithm in RXN format (Folder: algorithmicPredictions), the other contains manually curated atom mappings, (Folder:standardisedPredictions). [file 13321_2017_223_MOESM3_ESM.zip › algorithmicPredictions/RDT/FAOXC184C164m.rxn]

$RXN

  EC-BLAST     FAOXC184C164m

  5  4
$MOL
strdnccoa[m]
  EC-BLAST  1117162304
InChIKey=DDHCSALWDPRVCN-USWKVXSKSA-J
 67 69  0  0  0  0  0  0  0  0999 V2000
   23.3342    0.7829    0.0000 O   0  0  0  0  0  0  0  0  0  1  0  0
   23.3342    1.6079    0.0000 C   0  0  0  0  0  0  0  0  0  2  0  0
   24.0486    2.0204    0.0000 S   0  0  0  0  0  0  0  0  0  3  0  0
   24.7631    1.6079    0.0000 C   0  0  0  0  0  0  0  0  0  4  0  0
   25.4776    2.0204    0.0000 C   0  0  0  0  0  0  0  0  0  5  0  0
   26.1920    1.6079    0.0000 N   0  0  0  0  0  0  0  0  0  6  0  0
   26.9065    2.0204    0.0000 C   0  0  0  0  0  0  0  0  0  7  0  0
   26.9065    2.8454    0.0000 O   0  0  0  0  0  0  0  0  0  8  0  0
   27.6210    1.6079    0.0000 C   0  0  0  0  0  0  0  0  0  9  0  0
   28.3354    2.0204    0.0000 C   0  0  0  0  0  0  0  0  0 10  0  0
   29.0499    1.6079    0.0000 N   0  0  0  0  0  0  0  0  0 11  0  0
   29.7644    2.0204    0.0000 C   0  0  0  0  0  0  0  0  0 12  0  0
   29.7644    2.8454    0.0000 O   0  0  0  0  0  0  0  0  0 13  0  0
   30.4789    1.6079    0.0000 C   0  0  2  0  0  0  0  0  0 14  0  0
   30.4789    0.7829    0.0000 O   0  0  0  0  0  0  0  0  0 15  0  0
   31.1933    2.0204    0.0000 C   0  0  0  0  0  0  0  0  0 16  0  0
   31.6058    1.3059    0.0000 C   0  0  0  0  0  0  0  0  0 17  0  0
   30.7808    2.7349    0.0000 C   0  0  0  0  0  0  0  0  0 18  0  0
   31.9078    2.4329    0.0000 C   0  0  0  0  0  0  0  0  0 19  0  0
   32.6223    2.0204    0.0000 O   0  0  0  0  0  0  0  0  0 20  0  0
   33.3367    2.4329    0.0000 P   0  0  0  0  0  0  0  0  0 21  0  0
   32.9242    3.1474    0.0000 O   0  0  0  0  0  0  0  0  0 22  0  0
   33.7492    1.7184    0.0000 O   0  0  0  0  0  0  0  0  0 23  0  0
   34.0512    2.8454    0.0000 O   0  0  0  0  0  0  0  0  0 24  0  0
   34.7657    2.4329    0.0000 P   0  0  0  0  0  0  0  0  0 25  0  0
   35.1782    3.1474    0.0000 O   0  0  0  0  0  0  0  0  0 26  0  0
   34.3532    1.7184    0.0000 O   0  0  0  0  0  0  0  0  0 27  0  0
   35.4802    2.0204    0.0000 O   0  0  0  0  0  0  0  0  0 28  0  0
   36.1946    2.4329    0.0000 C   0  0  0  0  0  0  0  0  0 29  0  0
   36.9091    2.0204    0.0000 C   0  0  1  0  0  0  0  0  0 30  0  0
   37.6628    2.3560    0.0000 O   0  0  0  0  0  0  0  0  0 31  0  0
   38.2148    1.7429    0.0000 C   0  0  2  0  0  0  0  0  0 32  0  0
   39.0353    1.8291    0.0000 N   0  0  0  0  0  0  0  0  0 33  0  0
   39.4478    2.5436    0.0000 C   0  0  0  0  0  0  0  0  0 34  0  0
   40.2548    2.3720    0.0000 N   0  0  0  0  0  0  0  0  0 35  0  0
   40.3410    1.5516    0.0000 C   0  0  0  0  0  0  0  0  0 36  0  0
   41.0084    1.0666    0.0000 C   0  0  0  0  0  0  0  0  0 37  0  0
   40.9222    0.2462    0.0000 N   0  0  0  0  0  0  0  0  0 38  0  0
   40.1685   -0.0894    0.0000 C   0  0  0  0  0  0  0  0  0 39  0  0
   39.5011    0.3955    0.0000 N   0  0  0  0  0  0  0  0  0 40  0  0
   39.5873    1.2160    0.0000 C   0  0  0  0  0  0  0  0  0 41  0  0
   41.7621    1.4022    0.0000 N   0  0  0  0  0  0  0  0  0 42  0  0
   37.8023    1.0284    0.0000 C   0  0  2  0  0  0  0  0  0 43  0  0
   38.1379    0.2747    0.0000 O   0  0  0  0  0  0  0  0  0 44  0  0
   36.9953    1.1999    0.0000 C   0  0  2  0  0  0  0  0  0 45  0  0
   36.3822    0.6479    0.0000 O   0  0  0  0  0  0  0  0  0 46  0  0
   35.5976    0.9028    0.0000 P   0  0  0  0  0  0  0  0  0 47  0  0
   34.8130    1.1578    0.0000 O   0  0  0  0  0  0  0  0  0 48  0  0
   35.8526    1.6874    0.0000 O   0  0  0  0  0  0  0  0  0 49  0  0
   35.3427    0.1182    0.0000 O   0  0  0  0  0  0  0  0  0 50  0  0
   22.6197    2.0204    0.0000 C   0  0  0  0  0  0  0  0  0 51  0  0
   21.9052    1.6079    0.0000 C   0  0  0  0  0  0  0  0  0 52  0  0
   21.1907    2.0204    0.0000 C   0  0  0  0  0  0  0  0  0 53  0  0
   20.4763    1.6079    0.0000 C   0  0  0  0  0  0  0  0  0 54  0  0
   19.7618    2.0204    0.0000 C   0  0  0  0  0  0  0  0  0 55  0  0
   19.7618    2.8454    0.0000 C   0  0  0  0  0  0  0  0  0 56  0  0
   20.4763    3.2579    0.0000 C   0  0  0  0  0  0  0  0  0 57  0  0
   20.4763    4.0829    0.0000 C   0  0  0  0  0  0  0  0  0 58  0  0
   21.1907    4.4954    0.0000 C   0  0  0  0  0  0  0  0  0 59  0  0
   21.9052    4.0829    0.0000 C   0  0  0  0  0  0  0  0  0 60  0  0
   22.6197    4.4954    0.0000 C   0  0  0  0  0  0  0  0  0 61  0  0
   23.3342    4.0829    0.0000 C   0  0  0  0  0  0  0  0  0 62  0  0
   23.3342    3.2579    0.0000 C   0  0  0  0  0  0  0  0  0 63  0  0
   24.0486    2.8454    0.0000 C   0  0  0  0  0  0  0  0  0 64  0  0
   24.7631    3.2579    0.0000 C   0  0  0  0  0  0  0  0  0 65  0  0
   24.7631    4.0829    0.0000 C   0  0  0  0  0  0  0  0  0 66  0  0
   24.0486    4.4954    0.0000 C   0  0  0  0  0  0  0  0  0 67  0  0
  2  1  2  0  0  0  0
  2  3  1  0  0  0  0
 51  2  1  0  0  0  0
  3  4  1  0  0  0  0
  4  5  1  0  0  0  0
  5  6  1  0  0  0  0
  6  7  1  0  0  0  0
  7  8  2  0  0  0  0
  7  9  1  0  0  0  0
  9 10  1  0  0  0  0
 10 11  1  0  0  0  0
 11 12  1  0  0  0  0
 12 13  2  0  0  0  0
 12 14  1  0  0  0  0
 14 15  1  1  0  0  0
 14 16  1  0  0  0  0
 16 17  1  0  0  0  0
 16 18  1  0  0  0  0
 16 19  1  0  0  0  0
 19 20  1  0  0  0  0
 20 21  1  0  0  0  0
 21 22  2  0  0  0  0
 21 23  1  0  0  0  0
 21 24  1  0  0  0  0
 24 25  1  0  0  0  0
 25 26  2  0  0  0  0
 25 27  1  0  0  0  0
 25 28  1  0  0  0  0
 28 29  1  0  0  0  0
 30 29  1  1  0  0  0
 30 31  1  0  0  0  0
 30 45  1  0  0  0  0
 31 32  1  0  0  0  0
 32 33  1  1  0  0  0
 32 43  1  0  0  0  0
 33 34  1  0  0  0  0
 33 41  1  0  0  0  0
 34 35  2  0  0  0  0
 35 36  1  0  0  0  0
 36 37  2  0  0  0  0
 36 41  1  0  0  0  0
 37 38  1  0  0  0  0
 37 42  1  0  0  0  0
 38 39  2  0  0  0  0
 39 40  1  0  0  0  0
 40 41  2  0  0  0  0
 43 44  1  6  0  0  0
 43 45  1  0  0  0  0
 45 46  1  6  0  0  0
 46 47  1  0  0  0  0
 47 48  2  0  0  0  0
 47 49  1  0  0  0  0
 47 50  1  0  0  0  0
 52 51  1  0  0  0  0
 53 52  1  0  0  0  0
 54 53  1  0  0  0  8
 55 54  1  0  0  0  0
 56 55  2  0  0  0  8
 57 56  1  0  0  0  8
 58 57  1  0  0  0  0
 59 58  2  0  0  0  8
 60 59  1  0  0  0  8
 61 60  1  0  0  0  0
 62 61  2  0  0  0  8
 63 62  1  0  0  0  8
 64 63  1  0  0  0  0
 65 64  2  0  0  0  8
 66 65  1  0  0  0  4
 67 66  1  0  0  0  0
M  CHG  1  23  -1
M  CHG  1  27  -1
M  CHG  1  49  -1
M  CHG  1  50  -1
M  END
$MOL
fad[m]
  EC-BLAST  1117162304
InChIKey=VWWQXMAJTJZDQX-UYBVJOGSSA-L
 53 58  0  0  0  0  0  0  0  0999 V2000
   -0.7145   -0.4125    0.0000 O   0  0  0  0  0  0  0  0  0 68  0  0
    0.0000    0.0000    0.0000 C   0  0  0  0  0  0  0  0  0 69  0  0
    0.7145   -0.4125    0.0000 N   0  0  0  0  0  0  0  0  0 70  0  0
    1.4289    0.0000    0.0000 C   0  0  0  0  0  0  0  0  0 71  0  0
    1.4289    0.8250    0.0000 C   0  0  0  0  0  0  0  0  0 72  0  0
    2.1434    1.2375    0.0000 N   0  0  0  0  0  0  0  0  0 73  0  0
    2.8579    0.8250    0.0000 C   0  0  0  0  0  0  0  0  0 74  0  0
    3.5724    1.2375    0.0000 C   0  0  0  0  0  0  0  0  0 75  0  0
    4.2868    0.8250    0.0000 C   0  0  0  0  0  0  0  0  0 76  0  0
    4.2868    0.0000    0.0000 C   0  0  0  0  0  0  0  0  0 77  0  0
    3.5724   -0.4125    0.0000 C   0  0  0  0  0  0  0  0  0 78  0  0
    2.8579    0.0000    0.0000 C   0  0  0  0  0  0  0  0  0 79  0  0
    2.1434   -0.4125    0.0000 N   0  0  0  0  0  0  0  0  0 80  0  0
    2.1434   -1.2375    0.0000 C   0  0  0  0  0  0  0  0  0 81  0  0
    1.4289   -1.6500    0.0000 C   0  0  2  0  0  0  0  0  0 82  0  0
    0.7145   -1.2375    0.0000 O   0  0  0  0  0  0  0  0  0 83  0  0
    1.4289   -2.4750    0.0000 C   0  0  2  0  0  0  0  0  0 84  0  0
    2.1434   -2.8875    0.0000 O   0  0  0  0  0  0  0  0  0 85  0  0
    0.7145   -2.8875    0.0000 C   0  0  2  0  0  0  0  0  0 86  0  0
    0.0000   -2.4750    0.0000 O   0  0  0  0  0  0  0  0  0 87  0  0
    0.7145   -3.7125    0.0000 C   0  0  0  0  0  0  0  0  0 88  0  0
    0.0000   -4.1250    0.0000 O   0  0  0  0  0  0  0  0  0 89  0  0
    0.0000   -4.9500    0.0000 P   0  0  0  0  0  0  0  0  0 90  0  0
    0.8250   -4.9500    0.0000 O   0  0  0  0  0  0  0  0  0 91  0  0
   -0.8250   -4.9500    0.0000 O   0  0  0  0  0  0  0  0  0 92  0  0
    0.0000   -5.7750    0.0000 O   0  0  0  0  0  0  0  0  0 93  0  0
   -0.7145   -6.1875    0.0000 P   0  0  0  0  0  0  0  0  0 94  0  0
   -0.3020   -6.9020    0.0000 O   0  0  0  0  0  0  0  0  0 95  0  0
   -1.1270   -5.4730    0.0000 O   0  0  0  0  0  0  0  0  0 96  0  0
   -1.4289   -6.6000    0.0000 O   0  0  0  0  0  0  0  0  0 97  0  0
   -1.4289   -7.4250    0.0000 C   0  0  0  0  0  0  0  0  0 98  0  0
   -2.1434   -7.8375    0.0000 C   0  0  1  0  0  0  0  0  0 99  0  0
   -2.2296   -8.6580    0.0000 O   0  0  0  0  0  0  0  0  0100  0  0
   -3.0366   -8.8295    0.0000 C   0  0  2  0  0  0  0  0  0101  0  0
   -3.3722   -9.5832    0.0000 N   0  0  0  0  0  0  0  0  0102  0  0
   -2.9597  -10.2977    0.0000 C   0  0  0  0  0  0  0  0  0103  0  0
   -3.5117  -10.9107    0.0000 N   0  0  0  0  0  0  0  0  0104  0  0
   -4.2654  -10.5752    0.0000 C   0  0  0  0  0  0  0  0  0105  0  0
   -5.0191  -10.9107    0.0000 C   0  0  0  0  0  0  0  0  0106  0  0
   -5.6865  -10.4258    0.0000 N   0  0  0  0  0  0  0  0  0107  0  0
   -5.6003   -9.6053    0.0000 C   0  0  0  0  0  0  0  0  0108  0  0
   -4.8466   -9.2698    0.0000 N   0  0  0  0  0  0  0  0  0109  0  0
   -4.1792   -9.7547    0.0000 C   0  0  0  0  0  0  0  0  0110  0  0
   -5.1053  -11.7312    0.0000 N   0  0  0  0  0  0  0  0  0111  0  0
   -3.4491   -8.1150    0.0000 C   0  0  2  0  0  0  0  0  0112  0  0
   -4.2696   -8.0288    0.0000 O   0  0  0  0  0  0  0  0  0113  0  0
   -2.8971   -7.5019    0.0000 C   0  0  2  0  0  0  0  0  0114  0  0
   -3.0686   -6.6950    0.0000 O   0  0  0  0  0  0  0  0  0115  0  0
    5.0013   -0.4125    0.0000 C   0  0  0  0  0  0  0  0  0116  0  0
    5.0013    1.2375    0.0000 C   0  0  0  0  0  0  0  0  0117  0  0
    0.7145    1.2375    0.0000 C   0  0  0  0  0  0  0  0  0118  0  0
    0.7145    2.0625    0.0000 O   0  0  0  0  0  0  0  0  0119  0  0
    0.0000    0.8250    0.0000 N   0  0  0  0  0  0  0  0  0120  0  0
  2  1  2  0  0  0  0
  3  2  1  0  0  0  0
  2 53  1  0  0  0  0
  4  3  2  0  0  0  8
  4  5  1  0  0  0  8
 13  4  1  0  0  0  0
  5  6  2  0  0  0  8
 51  5  1  0  0  0  0
  7  6  1  0  0  0  0
  8  7  1  0  0  0  0
  7 12  2  0  0  0  0
  9  8  2  0  0  0  0
  9 10  1  0  0  0  0
 50  9  1  0  0  0  0
 11 10  2  0  0  0  0
 10 49  1  0  0  0  0
 12 11  1  0  0  0  0
 12 13  1  0  0  0  0
 13 14  1  0  0  0  0
 14 15  1  0  0  0  0
 15 16  1  1  0  0  0
 15 17  1  0  0  0  0
 17 18  1  6  0  0  0
 17 19  1  0  0  0  0
 19 20  1  1  0  0  0
 19 21  1  0  0  0  0
 21 22  1  0  0  0  0
 22 23  1  0  0  0  0
 23 24  2  0  0  0  0
 23 25  1  0  0  0  0
 23 26  1  0  0  0  0
 26 27  1  0  0  0  0
 27 28  2  0  0  0  0
 27 29  1  0  0  0  0
 27 30  1  0  0  0  0
 30 31  1  0  0  0  0
 32 31  1  1  0  0  0
 32 33  1  0  0  0  0
 32 47  1  0  0  0  0
 33 34  1  0  0  0  0
 34 35  1  1  0  0  0
 34 45  1  0  0  0  0
 35 36  1  0  0  0  0
 35 43  1  0  0  0  0
 36 37  2  0  0  0  0
 37 38  1  0  0  0  0
 38 39  2  0  0  0  0
 38 43  1  0  0  0  0
 39 40  1  0  0  0  0
 39 44  1  0  0  0  0
 40 41  2  0  0  0  0
 41 42  1  0  0  0  0
 42 43  2  0  0  0  0
 45 46  1  6  0  0  0
 45 47  1  0  0  0  0
 47 48  1  6  0  0  0
 51 52  2  0  0  0  0
 53 51  1  0  0  0  0
M  CHG  1  25  -1
M  CHG  1  29  -1
M  END
$MOL
coa[m]
  EC-BLAST  1117162304
InChIKey=RGJOEKWQDUBAIZ-IBOSZNHHSA-N
 48 50  0  0  0  0  0  0  0  0999 V2000
   10.6058   -5.8832    0.0000 O   0  0  0  0  0  0  0  0  0121  0  0
   10.6058   -6.7082    0.0000 C   0  0  0  0  0  0  0  0  0122  0  0
   11.3202   -7.1207    0.0000 N   0  0  0  0  0  0  0  0  0123  0  0
   12.0347   -6.7082    0.0000 C   0  0  0  0  0  0  0  0  0124  0  0
   12.7492   -7.1207    0.0000 C   0  0  0  0  0  0  0  0  0125  0  0
   13.4637   -6.7082    0.0000 S   0  0  0  0  0  0  0  0  0126  0  0
    9.8913   -7.1207    0.0000 C   0  0  0  0  0  0  0  0  0127  0  0
    9.1768   -6.7082    0.0000 C   0  0  0  0  0  0  0  0  0128  0  0
    8.4624   -7.1207    0.0000 N   0  0  0  0  0  0  0  0  0129  0  0
    7.7479   -6.7082    0.0000 C   0  0  0  0  0  0  0  0  0130  0  0
    7.7479   -5.8832    0.0000 O   0  0  0  0  0  0  0  0  0131  0  0
    7.0334   -7.1207    0.0000 C   0  0  1  0  0  0  0  0  0132  0  0
    7.0334   -7.9457    0.0000 O   0  0  0  0  0  0  0  0  0133  0  0
    6.3190   -6.7082    0.0000 C   0  0  0  0  0  0  0  0  0134  0  0
    5.9065   -7.4227    0.0000 C   0  0  0  0  0  0  0  0  0135  0  0
    6.7315   -5.9937    0.0000 C   0  0  0  0  0  0  0  0  0136  0  0
    5.6045   -6.2957    0.0000 C   0  0  0  0  0  0  0  0  0137  0  0
    4.8900   -6.7082    0.0000 O   0  0  0  0  0  0  0  0  0138  0  0
    4.1755   -6.2957    0.0000 P   0  0  0  0  0  0  0  0  0139  0  0
    4.5880   -5.5812    0.0000 O   0  0  0  0  0  0  0  0  0140  0  0
    3.7630   -7.0102    0.0000 O   0  0  0  0  0  0  0  0  0141  0  0
    3.4611   -5.8832    0.0000 O   0  0  0  0  0  0  0  0  0142  0  0
    2.7466   -6.2957    0.0000 P   0  0  0  0  0  0  0  0  0143  0  0
    2.3341   -5.5812    0.0000 O   0  0  0  0  0  0  0  0  0144  0  0
    3.1591   -7.0102    0.0000 O   0  0  0  0  0  0  0  0  0145  0  0
    2.0321   -6.7082    0.0000 O   0  0  0  0  0  0  0  0  0146  0  0
    1.3177   -6.2957    0.0000 C   0  0  0  0  0  0  0  0  0147  0  0
    0.6032   -6.7082    0.0000 C   0  0  1  0  0  0  0  0  0148  0  0
    0.5169   -7.5287    0.0000 O   0  0  0  0  0  0  0  0  0149  0  0
   -0.2900   -7.7002    0.0000 C   0  0  2  0  0  0  0  0  0150  0  0
   -0.6256   -8.4539    0.0000 N   0  0  0  0  0  0  0  0  0151  0  0
   -0.2131   -9.1684    0.0000 C   0  0  0  0  0  0  0  0  0152  0  0
   -0.7651   -9.7815    0.0000 N   0  0  0  0  0  0  0  0  0153  0  0
   -1.5188   -9.4459    0.0000 C   0  0  0  0  0  0  0  0  0154  0  0
   -2.2725   -9.7815    0.0000 C   0  0  0  0  0  0  0  0  0155  0  0
   -2.9399   -9.2965    0.0000 N   0  0  0  0  0  0  0  0  0156  0  0
   -2.8537   -8.4761    0.0000 C   0  0  0  0  0  0  0  0  0157  0  0
   -2.1000   -8.1405    0.0000 N   0  0  0  0  0  0  0  0  0158  0  0
   -1.4326   -8.6254    0.0000 C   0  0  0  0  0  0  0  0  0159  0  0
   -2.3587  -10.6019    0.0000 N   0  0  0  0  0  0  0  0  0160  0  0
   -0.7025   -6.9857    0.0000 C   0  0  2  0  0  0  0  0  0161  0  0
   -1.5230   -6.8995    0.0000 O   0  0  0  0  0  0  0  0  0162  0  0
   -0.1505   -6.3727    0.0000 C   0  0  2  0  0  0  0  0  0163  0  0
   -0.3220   -5.5657    0.0000 O   0  0  0  0  0  0  0  0  0164  0  0
    0.2911   -5.0136    0.0000 P   0  0  0  0  0  0  0  0  0165  0  0
    0.9042   -4.4616    0.0000 O   0  0  0  0  0  0  0  0  0166  0  0
    0.8431   -5.6267    0.0000 O   0  0  0  0  0  0  0  0  0167  0  0
   -0.2610   -4.4006    0.0000 O   0  0  0  0  0  0  0  0  0168  0  0
  2  1  2  0  0  0  0
  2  3  1  0  0  0  0
  7  2  1  0  0  0  0
  3  4  1  0  0  0  0
  4  5  1  0  0  0  0
  5  6  1  0  0  0  0
  8  7  1  0  0  0  0
  9  8  1  0  0  0  0
 10  9  1  0  0  0  0
 10 11  2  0  0  0  0
 12 10  1  0  0  0  0
 12 13  1  6  0  0  0
 14 12  1  0  0  0  0
 15 14  1  0  0  0  0
 14 16  1  0  0  0  0
 14 17  1  0  0  0  0
 17 18  1  0  0  0  0
 18 19  1  0  0  0  0
 19 20  2  0  0  0  0
 19 21  1  0  0  0  0
 19 22  1  0  0  0  0
 22 23  1  0  0  0  0
 23 24  2  0  0  0  0
 23 25  1  0  0  0  0
 23 26  1  0  0  0  0
 26 27  1  0  0  0  0
 28 27  1  1  0  0  0
 28 29  1  0  0  0  0
 28 43  1  0  0  0  0
 29 30  1  0  0  0  0
 30 31  1  1  0  0  0
 30 41  1  0  0  0  0
 31 32  1  0  0  0  0
 31 39  1  0  0  0  0
 32 33  2  0  0  0  0
 33 34  1  0  0  0  0
 34 35  2  0  0  0  0
 34 39  1  0  0  0  0
 35 36  1  0  0  0  0
 35 40  1  0  0  0  0
 36 37  2  0  0  0  0
 37 38  1  0  0  0  0
 38 39  2  0  0  0  0
 41 42  1  6  0  0  0
 41 43  1  0  0  0  0
 43 44  1  6  0  0  0
 44 45  1  0  0  0  0
 45 46  2  0  0  0  0
 45 47  1  0  0  0  0
 45 48  1  0  0  0  0
M  CHG  1  21  -1
M  CHG  1  25  -1
M  CHG  1  47  -1
M  CHG  1  48  -1
M  END
$MOL
nad[m]
  EC-BLAST  1117162304
InChIKey=BAWFJGJZGIEFAR-NNYOXOHSSA-O
 44 48  0  0  0  0  0  0  0  0999 V2000
   -1.6782  -12.6151    0.0000 O   0  0  0  0  0  0  0  0  0169  0  0
   -2.5032  -12.6151    0.0000 C   0  0  0  0  0  0  0  0  0170  0  0
   -2.9157  -13.3296    0.0000 N   0  0  0  0  0  0  0  0  0171  0  0
   -2.9157  -11.9007    0.0000 C   0  0  0  0  0  0  0  0  0172  0  0
   -3.7407  -11.9007    0.0000 C   0  0  0  0  0  0  0  0  0173  0  0
   -4.1532  -11.1862    0.0000 C   0  0  0  0  0  0  0  0  0174  0  0
   -3.7407  -10.4717    0.0000 C   0  0  0  0  0  0  0  0  0175  0  0
   -2.9157  -10.4717    0.0000 N   0  0  0  0  0  0  0  0  0176  0  0
   -2.5032  -11.1862    0.0000 C   0  0  0  0  0  0  0  0  0177  0  0
   -2.5032   -9.7573    0.0000 C   0  0  2  0  0  0  0  0  0178  0  0
   -2.8387   -9.0036    0.0000 O   0  0  0  0  0  0  0  0  0179  0  0
   -2.2257   -8.4516    0.0000 C   0  0  2  0  0  0  0  0  0180  0  0
   -2.3119   -7.6311    0.0000 C   0  0  0  0  0  0  0  0  0181  0  0
   -1.6444   -7.1462    0.0000 O   0  0  0  0  0  0  0  0  0182  0  0
   -1.7307   -6.3257    0.0000 P   0  0  0  0  0  0  0  0  0183  0  0
   -2.5512   -6.4119    0.0000 O   0  0  0  0  0  0  0  0  0184  0  0
   -0.9102   -6.2394    0.0000 O   0  0  0  0  0  0  0  0  0185  0  0
   -1.8169   -5.5052    0.0000 O   0  0  0  0  0  0  0  0  0186  0  0
   -1.1495   -5.0203    0.0000 P   0  0  0  0  0  0  0  0  0187  0  0
   -1.6344   -4.3528    0.0000 O   0  0  0  0  0  0  0  0  0188  0  0
   -0.6646   -5.6877    0.0000 O   0  0  0  0  0  0  0  0  0189  0  0
   -0.4820   -4.5353    0.0000 O   0  0  0  0  0  0  0  0  0190  0  0
   -0.5683   -3.7149    0.0000 C   0  0  0  0  0  0  0  0  0191  0  0
    0.0992   -3.2299    0.0000 C   0  0  1  0  0  0  0  0  0192  0  0
    0.0992   -2.4049    0.0000 O   0  0  0  0  0  0  0  0  0193  0  0
    0.8838   -2.1500    0.0000 C   0  0  2  0  0  0  0  0  0194  0  0
    1.1387   -1.3654    0.0000 N   0  0  0  0  0  0  0  0  0195  0  0
    0.6538   -0.6979    0.0000 C   0  0  0  0  0  0  0  0  0196  0  0
    1.1387   -0.0305    0.0000 N   0  0  0  0  0  0  0  0  0197  0  0
    1.9233   -0.2854    0.0000 C   0  0  0  0  0  0  0  0  0198  0  0
    2.6378    0.1271    0.0000 C   0  0  0  0  0  0  0  0  0199  0  0
    3.3523   -0.2854    0.0000 N   0  0  0  0  0  0  0  0  0200  0  0
    3.3523   -1.1104    0.0000 C   0  0  0  0  0  0  0  0  0201  0  0
    2.6378   -1.5229    0.0000 N   0  0  0  0  0  0  0  0  0202  0  0
    1.9233   -1.1104    0.0000 C   0  0  0  0  0  0  0  0  0203  0  0
    2.6378    0.9521    0.0000 N   0  0  0  0  0  0  0  0  0204  0  0
    1.3687   -2.8174    0.0000 C   0  0  2  0  0  0  0  0  0205  0  0
    2.1937   -2.8174    0.0000 O   0  0  0  0  0  0  0  0  0206  0  0
    0.8838   -3.4849    0.0000 C   0  0  2  0  0  0  0  0  0207  0  0
    1.1387   -4.2695    0.0000 O   0  0  0  0  0  0  0  0  0208  0  0
   -1.5112   -8.8641    0.0000 C   0  0  1  0  0  0  0  0  0209  0  0
   -0.7575   -8.5285    0.0000 O   0  0  0  0  0  0  0  0  0210  0  0
   -1.6827   -9.6710    0.0000 C   0  0  1  0  0  0  0  0  0211  0  0
   -1.1307  -10.2841    0.0000 O   0  0  0  0  0  0  0  0  0212  0  0
  2  1  2  0  0  0  0
  3  2  1  0  0  0  0
  2  4  1  0  0  0  0
  4  5  2  0  0  0  0
  4  9  1  0  0  0  0
  5  6  1  0  0  0  0
  6  7  2  0  0  0  0
  7  8  1  0  0  0  0
  8  9  2  0  0  0  0
 10  8  1  6  0  0  0
 10 11  1  0  0  0  0
 10 43  1  0  0  0  0
 11 12  1  0  0  0  0
 12 13  1  6  0  0  0
 12 41  1  0  0  0  0
 13 14  1  0  0  0  0
 14 15  1  0  0  0  0
 15 16  2  0  0  0  0
 15 17  1  0  0  0  0
 15 18  1  0  0  0  0
 18 19  1  0  0  0  0
 19 20  2  0  0  0  0
 19 21  1  0  0  0  0
 19 22  1  0  0  0  0
 22 23  1  0  0  0  0
 24 23  1  1  0  0  0
 24 25  1  0  0  0  0
 24 39  1  0  0  0  0
 25 26  1  0  0  0  0
 26 27  1  1  0  0  0
 26 37  1  0  0  0  0
 27 28  1  0  0  0  0
 27 35  1  0  0  0  0
 28 29  2  0  0  0  0
 29 30  1  0  0  0  0
 30 31  2  0  0  0  0
 30 35  1  0  0  0  0
 31 32  1  0  0  0  0
 31 36  1  0  0  0  0
 32 33  2  0  0  0  0
 33 34  1  0  0  0  0
 34 35  2  0  0  0  0
 37 38  1  6  0  0  0
 37 39  1  0  0  0  0
 39 40  1  6  0  0  0
 41 42  1  1  0  0  0
 41 43  1  0  0  0  0
 43 44  1  1  0  0  0
M  CHG  1   8   1
M  CHG  1  17  -1
M  CHG  1  21  -1
M  END
$MOL
h2o[m]
  EC-BLAST  1117162304
InChIKey=XLYOFNOQVPJJNP-UHFFFAOYSA-N
  1  0  0  0  0  0  0  0  0  0999 V2000
    0.0000    0.0000    0.0000 O   0  0  0  0  0  0  0  0  0213  0  0
M  END
$MOL
4hexdtetcoa[m]
  EC-BLAST  1117162304
InChIKey=JTUHLFLWSYGZLP-WADDQEABSA-J
 65 67  0  0  0  0  0  0  0  0999 V2000
  -16.3078    4.6367    0.0000 O   0  0  0  0  0  0  0  0  0  1  0  0
  -15.7133    4.0647    0.0000 C   0  0  0  0  0  0  0  0  0  2  0  0
  -14.9207    4.2935    0.0000 S   0  0  0  0  0  0  0  0  0  3  0  0
  -14.3262    3.7215    0.0000 C   0  0  0  0  0  0  0  0  0  4  0  0
  -13.5336    3.9503    0.0000 C   0  0  0  0  0  0  0  0  0  5  0  0
  -12.9391    3.3782    0.0000 N   0  0  0  0  0  0  0  0  0  6  0  0
  -12.1465    3.6071    0.0000 C   0  0  0  0  0  0  0  0  0  7  0  0
  -11.9483    4.4079    0.0000 O   0  0  0  0  0  0  0  0  0  8  0  0
  -11.5520    3.0350    0.0000 C   0  0  0  0  0  0  0  0  0  9  0  0
  -10.7594    3.2638    0.0000 C   0  0  0  0  0  0  0  0  0 10  0  0
  -10.1649    2.6918    0.0000 N   0  0  0  0  0  0  0  0  0 11  0  0
   -9.3723    2.9206    0.0000 C   0  0  0  0  0  0  0  0  0 12  0  0
   -9.1741    3.7215    0.0000 O   0  0  0  0  0  0  0  0  0 13  0  0
   -8.7778    2.3486    0.0000 C   0  0  2  0  0  0  0  0  0 14  0  0
   -8.9759    1.5477    0.0000 O   0  0  0  0  0  0  0  0  0 15  0  0
   -7.9852    2.5774    0.0000 C   0  0  0  0  0  0  0  0  0 16  0  0
   -8.2140    3.3700    0.0000 C   0  0  0  0  0  0  0  0  0 17  0  0
   -7.7563    1.7848    0.0000 C   0  0  0  0  0  0  0  0  0 18  0  0
   -7.1925    2.8062    0.0000 C   0  0  0  0  0  0  0  0  0 19  0  0
   -6.5980    2.2342    0.0000 O   0  0  0  0  0  0  0  0  0 20  0  0
   -5.8054    2.4630    0.0000 P   0  0  0  0  0  0  0  0  0 21  0  0
   -6.0342    3.2556    0.0000 O   0  0  0  0  0  0  0  0  0 22  0  0
   -5.5766    1.6703    0.0000 O   0  0  0  0  0  0  0  0  0 23  0  0
   -5.0128    2.6918    0.0000 O   0  0  0  0  0  0  0  0  0 24  0  0
   -4.4183    2.1198    0.0000 P   0  0  0  0  0  0  0  0  0 25  0  0
   -3.8463    2.7142    0.0000 O   0  0  0  0  0  0  0  0  0 26  0  0
   -4.9903    1.5253    0.0000 O   0  0  0  0  0  0  0  0  0 27  0  0
   -3.8238    1.5477    0.0000 O   0  0  0  0  0  0  0  0  0 28  0  0
   -3.0312    1.7765    0.0000 C   0  0  0  0  0  0  0  0  0 29  0  0
   -2.4367    1.2045    0.0000 C   0  0  1  0  0  0  0  0  0 30  0  0
   -1.6245    1.3492    0.0000 O   0  0  0  0  0  0  0  0  0 31  0  0
   -1.2359    0.6215    0.0000 C   0  0  2  0  0  0  0  0  0 32  0  0
   -0.4187    0.5081    0.0000 N   0  0  0  0  0  0  0  0  0 33  0  0
   -0.0301   -0.2196    0.0000 C   0  0  0  0  0  0  0  0  0 34  0  0
    0.7821   -0.0749    0.0000 N   0  0  0  0  0  0  0  0  0 35  0  0
    0.8955    0.7423    0.0000 C   0  0  0  0  0  0  0  0  0 36  0  0
    1.5786    1.2048    0.0000 C   0  0  0  0  0  0  0  0  0 37  0  0
    1.5196    2.0277    0.0000 N   0  0  0  0  0  0  0  0  0 38  0  0
    0.7774    2.3880    0.0000 C   0  0  0  0  0  0  0  0  0 39  0  0
    0.0943    1.9255    0.0000 N   0  0  0  0  0  0  0  0  0 40  0  0
    0.1533    1.1026    0.0000 C   0  0  0  0  0  0  0  0  0 41  0  0
    2.3207    0.8445    0.0000 N   0  0  0  0  0  0  0  0  0 42  0  0
   -1.8079    0.0270    0.0000 C   0  0  2  0  0  0  0  0  0 43  0  0
   -1.6632   -0.7852    0.0000 O   0  0  0  0  0  0  0  0  0 44  0  0
   -2.5501    0.3873    0.0000 C   0  0  2  0  0  0  0  0  0 45  0  0
   -3.2778   -0.0013    0.0000 O   0  0  0  0  0  0  0  0  0 46  0  0
   -3.9782    0.4347    0.0000 P   0  0  0  0  0  0  0  0  0 47  0  0
   -4.6787    0.8706    0.0000 O   0  0  0  0  0  0  0  0  0 48  0  0
   -3.5423    1.1351    0.0000 O   0  0  0  0  0  0  0  0  0 49  0  0
   -4.4142   -0.2658    0.0000 O   0  0  0  0  0  0  0  0  0 50  0  0
  -15.9115    3.2638    0.0000 C   0  0  0  0  0  0  0  0  0 51  0  0
  -15.3170    2.6918    0.0000 C   0  0  0  0  0  0  0  0  0 52  0  0
  -15.5152    1.8909    0.0000 C   0  0  0  0  0  0  0  0  0 53  0  0
  -16.3078    1.6621    0.0000 C   0  0  0  0  0  0  0  0  0 54  0  0
  -16.9023    2.2342    0.0000 C   0  0  0  0  0  0  0  0  0 55  0  0
  -17.6949    2.0054    0.0000 C   0  0  0  0  0  0  0  0  0 56  0  0
  -18.2894    2.5774    0.0000 C   0  0  0  0  0  0  0  0  0 57  0  0
  -18.0912    3.3782    0.0000 C   0  0  0  0  0  0  0  0  0 58  0  0
  -18.6857    3.9503    0.0000 C   0  0  0  0  0  0  0  0  0 59  0  0
  -18.4876    4.7511    0.0000 C   0  0  0  0  0  0  0  0  0 60  0  0
  -17.6949    4.9799    0.0000 C   0  0  0  0  0  0  0  0  0 61  0  0
  -17.4968    5.7808    0.0000 C   0  0  0  0  0  0  0  0  0 62  0  0
  -16.7041    6.0096    0.0000 C   0  0  0  0  0  0  0  0  0 63  0  0
  -16.1097    5.4376    0.0000 C   0  0  0  0  0  0  0  0  0 64  0  0
  -15.3170    5.6664    0.0000 C   0  0  0  0  0  0  0  0  0 65  0  0
  2  1  2  0  0  0  0
  2  3  1  0  0  0  0
 51  2  1  0  0  0  0
  3  4  1  0  0  0  0
  4  5  1  0  0  0  0
  5  6  1  0  0  0  0
  6  7  1  0  0  0  0
  7  8  2  0  0  0  0
  7  9  1  0  0  0  0
  9 10  1  0  0  0  0
 10 11  1  0  0  0  0
 11 12  1  0  0  0  0
 12 13  2  0  0  0  0
 12 14  1  0  0  0  0
 14 15  1  1  0  0  0
 14 16  1  0  0  0  0
 16 17  1  0  0  0  0
 16 18  1  0  0  0  0
 16 19  1  0  0  0  0
 19 20  1  0  0  0  0
 20 21  1  0  0  0  0
 21 22  2  0  0  0  0
 21 23  1  0  0  0  0
 21 24  1  0  0  0  0
 24 25  1  0  0  0  0
 25 26  2  0  0  0  0
 25 27  1  0  0  0  0
 25 28  1  0  0  0  0
 28 29  1  0  0  0  0
 30 29  1  1  0  0  0
 30 31  1  0  0  0  0
 30 45  1  0  0  0  0
 31 32  1  0  0  0  0
 32 33  1  1  0  0  0
 32 43  1  0  0  0  0
 33 34  1  0  0  0  0
 33 41  1  0  0  0  0
 34 35  2  0  0  0  0
 35 36  1  0  0  0  0
 36 37  1  0  0  0  0
 36 41  2  0  0  0  0
 38 37  2  0  0  0  0
 37 42  1  0  0  0  0
 39 38  1  0  0  0  0
 40 39  2  0  0  0  0
 41 40  1  0  0  0  0
 43 44  1  6  0  0  0
 43 45  1  0  0  0  0
 45 46  1  6  0  0  0
 46 47  1  0  0  0  0
 47 48  2  0  0  0  0
 47 49  1  0  0  0  0
 47 50  1  0  0  0  0
 52 51  1  0  0  0  0
 53 52  1  0  0  0  0
 54 53  2  0  0  0  8
 55 54  1  0  0  0  0
 56 55  1  0  0  0  8
 57 56  2  0  0  0  8
 58 57  1  0  0  0  0
 59 58  1  0  0  0  8
 60 59  2  0  0  0  8
 61 60  1  0  0  0  0
 62 61  1  0  0  0  8
 63 62  2  0  0  0  8
 64 63  1  0  0  0  0
 65 64  1  0  0  0  8
M  CHG  1  23  -1
M  CHG  1  27  -1
M  CHG  1  49  -1
M  CHG  1  50  -1
M  END
$MOL
fadh2[m]
  EC-BLAST  1117162304
InChIKey=YPZRHBJKEMOYQH-UYBVJOGSSA-L
 53 58  0  0  0  0  0  0  0  0999 V2000
   -0.7145    1.2375    0.0000 O   0  0  0  0  0  0  0  0  0 68  0  0
    0.0000    0.8250    0.0000 C   0  0  0  0  0  0  0  0  0 69  0  0
    5.0013   -0.4125    0.0000 C   0  0  0  0  0  0  0  0  0117  0  0
    7.3554    7.5200    0.0000 O   0  0  0  0  0  0  0  0  0115  0  0
    5.0013    1.2375    0.0000 C   0  0  0  0  0  0  0  0  0116  0  0
    0.7145   -1.2375    0.0000 O   0  0  0  0  0  0  0  0  0119  0  0
    1.4289    0.0000    0.0000 C   0  0  0  0  0  0  0  0  0 72  0  0
    2.1434   -0.4125    0.0000 N   0  0  0  0  0  0  0  0  0 73  0  0
    2.8579    0.0000    0.0000 C   0  0  0  0  0  0  0  0  0 74  0  0
    3.5724   -0.4125    0.0000 C   0  0  0  0  0  0  0  0  0 75  0  0
    4.2868    0.0000    0.0000 C   0  0  0  0  0  0  0  0  0 76  0  0
    4.2868    0.8250    0.0000 C   0  0  0  0  0  0  0  0  0 77  0  0
    3.5724    1.2375    0.0000 C   0  0  0  0  0  0  0  0  0 78  0  0
    2.8579    0.8250    0.0000 C   0  0  0  0  0  0  0  0  0 79  0  0
    0.7145   -0.4125    0.0000 C   0  0  0  0  0  0  0  0  0118  0  0
    0.0000    0.0000    0.0000 N   0  0  0  0  0  0  0  0  0120  0  0
    2.1434    1.2375    0.0000 N   0  0  0  0  0  0  0  0  0 80  0  0
    1.4289    0.8250    0.0000 C   0  0  0  0  0  0  0  0  0 71  0  0
    0.7145    1.2375    0.0000 N   0  0  0  0  0  0  0  0  0 70  0  0
    2.1434    2.0625    0.0000 C   0  0  0  0  0  0  0  0  0 81  0  0
    2.8579    2.4750    0.0000 C   0  0  2  0  0  0  0  0  0 82  0  0
    3.5724    2.0625    0.0000 O   0  0  0  0  0  0  0  0  0 83  0  0
    2.8579    3.3000    0.0000 C   0  0  2  0  0  0  0  0  0 84  0  0
    2.1434    3.7125    0.0000 O   0  0  0  0  0  0  0  0  0 85  0  0
    3.5724    3.7125    0.0000 C   0  0  2  0  0  0  0  0  0 86  0  0
    4.2868    3.3000    0.0000 O   0  0  0  0  0  0  0  0  0 87  0  0
    3.5724    4.5375    0.0000 C   0  0  0  0  0  0  0  0  0 88  0  0
    4.2868    4.9500    0.0000 O   0  0  0  0  0  0  0  0  0 89  0  0
    4.2868    5.7750    0.0000 P   0  0  0  0  0  0  0  0  0 90  0  0
    3.4618    5.7750    0.0000 O   0  0  0  0  0  0  0  0  0 91  0  0
    5.1118    5.7750    0.0000 O   0  0  0  0  0  0  0  0  0 92  0  0
    4.2868    6.6000    0.0000 O   0  0  0  0  0  0  0  0  0 93  0  0
    5.0013    7.0125    0.0000 P   0  0  0  0  0  0  0  0  0 94  0  0
    4.5888    7.7270    0.0000 O   0  0  0  0  0  0  0  0  0 95  0  0
    5.4138    6.2980    0.0000 O   0  0  0  0  0  0  0  0  0 96  0  0
    5.7158    7.4250    0.0000 O   0  0  0  0  0  0  0  0  0 97  0  0
    5.7158    8.2500    0.0000 C   0  0  0  0  0  0  0  0  0 98  0  0
    6.4302    8.6625    0.0000 C   0  0  1  0  0  0  0  0  0 99  0  0
    6.5165    9.4830    0.0000 O   0  0  0  0  0  0  0  0  0100  0  0
    7.3234    9.6545    0.0000 C   0  0  2  0  0  0  0  0  0101  0  0
    7.6590   10.4082    0.0000 N   0  0  0  0  0  0  0  0  0102  0  0
    7.2465   11.1227    0.0000 C   0  0  0  0  0  0  0  0  0103  0  0
    7.7985   11.7357    0.0000 N   0  0  0  0  0  0  0  0  0104  0  0
    8.5522   11.4002    0.0000 C   0  0  0  0  0  0  0  0  0105  0  0
    9.3059   11.7357    0.0000 C   0  0  0  0  0  0  0  0  0106  0  0
    9.9733   11.2508    0.0000 N   0  0  0  0  0  0  0  0  0107  0  0
    9.8871   10.4303    0.0000 C   0  0  0  0  0  0  0  0  0108  0  0
    9.1334   10.0948    0.0000 N   0  0  0  0  0  0  0  0  0109  0  0
    8.4660   10.5797    0.0000 C   0  0  0  0  0  0  0  0  0110  0  0
    9.3921   12.5562    0.0000 N   0  0  0  0  0  0  0  0  0111  0  0
    7.7359    8.9400    0.0000 C   0  0  2  0  0  0  0  0  0112  0  0
    8.5564    8.8538    0.0000 O   0  0  0  0  0  0  0  0  0113  0  0
    7.1839    8.3269    0.0000 C   0  0  2  0  0  0  0  0  0114  0  0
  2  1  2  0  0  0  0
 16  2  1  0  0  0  0
  2 19  1  0  0  0  0
  3 11  1  0  0  0  0
 53  4  1  6  0  0  0
 12  5  1  0  0  0  0
 15  6  2  0  0  0  0
  7  8  1  0  0  0  8
  7 15  1  0  0  0  0
 18  7  2  0  0  0  8
  9  8  1  0  0  0  0
 10  9  1  0  0  0  0
  9 14  2  0  0  0  0
 11 10  2  0  0  0  0
 11 12  1  0  0  0  0
 13 12  2  0  0  0  0
 14 13  1  0  0  0  0
 14 17  1  0  0  0  0
 15 16  1  0  0  0  0
 17 18  1  0  0  0  0
 17 20  1  0  0  0  0
 18 19  1  0  0  0  8
 20 21  1  0  0  0  0
 21 22  1  1  0  0  0
 21 23  1  0  0  0  0
 23 24  1  6  0  0  0
 23 25  1  0  0  0  0
 25 26  1  1  0  0  0
 25 27  1  0  0  0  0
 27 28  1  0  0  0  0
 28 29  1  0  0  0  0
 29 30  2  0  0  0  0
 29 31  1  0  0  0  0
 29 32  1  0  0  0  0
 32 33  1  0  0  0  0
 33 34  2  0  0  0  0
 33 35  1  0  0  0  0
 33 36  1  0  0  0  0
 36 37  1  0  0  0  0
 38 37  1  1  0  0  0
 38 39  1  0  0  0  0
 38 53  1  0  0  0  0
 39 40  1  0  0  0  0
 40 41  1  1  0  0  0
 40 51  1  0  0  0  0
 41 42  1  0  0  0  0
 41 49  1  0  0  0  0
 42 43  2  0  0  0  0
 43 44  1  0  0  0  0
 44 45  2  0  0  0  0
 44 49  1  0  0  0  0
 45 46  1  0  0  0  0
 45 50  1  0  0  0  0
 46 47  2  0  0  0  0
 47 48  1  0  0  0  0
 48 49  2  0  0  0  0
 51 52  1  6  0  0  0
 51 53  1  0  0  0  0
M  CHG  1  31  -1
M  CHG  1  35  -1
M  END
$MOL
accoa[m]
  EC-BLAST  1117162304
InChIKey=ZSLZBFCDCINBPY-ZSJPKINUSA-N
 51 53  0  0  0  0  0  0  0  0999 V2000
   16.9196    1.7217    0.0000 C   0  0  0  0  0  0  0  0  0 67  0  0
   17.6340    0.4842    0.0000 O   0  0  0  0  0  0  0  0  0213  0  0
   21.2064    2.5467    0.0000 O   0  0  0  0  0  0  0  0  0121  0  0
   21.2064    1.7217    0.0000 C   0  0  0  0  0  0  0  0  0122  0  0
   20.4919    1.3092    0.0000 N   0  0  0  0  0  0  0  0  0123  0  0
   19.7775    1.7217    0.0000 C   0  0  0  0  0  0  0  0  0124  0  0
   19.0630    1.3092    0.0000 C   0  0  0  0  0  0  0  0  0125  0  0
   18.3485    1.7217    0.0000 S   0  0  0  0  0  0  0  0  0126  0  0
   21.9209    1.3092    0.0000 C   0  0  0  0  0  0  0  0  0127  0  0
   22.6353    1.7217    0.0000 C   0  0  0  0  0  0  0  0  0128  0  0
   23.3498    1.3092    0.0000 N   0  0  0  0  0  0  0  0  0129  0  0
   24.0643    1.7217    0.0000 C   0  0  0  0  0  0  0  0  0130  0  0
   24.0643    2.5467    0.0000 O   0  0  0  0  0  0  0  0  0131  0  0
   24.7787    1.3092    0.0000 C   0  0  2  0  0  0  0  0  0132  0  0
   24.7787    0.4842    0.0000 O   0  0  0  0  0  0  0  0  0133  0  0
   25.4932    1.7217    0.0000 C   0  0  0  0  0  0  0  0  0134  0  0
   25.9057    1.0072    0.0000 C   0  0  0  0  0  0  0  0  0135  0  0
   25.0807    2.4361    0.0000 C   0  0  0  0  0  0  0  0  0136  0  0
   26.2077    2.1342    0.0000 C   0  0  0  0  0  0  0  0  0137  0  0
   26.9222    1.7217    0.0000 O   0  0  0  0  0  0  0  0  0138  0  0
   27.6366    2.1342    0.0000 P   0  0  0  0  0  0  0  0  0139  0  0
   27.2241    2.8486    0.0000 O   0  0  0  0  0  0  0  0  0140  0  0
   28.0491    1.4197    0.0000 O   0  0  0  0  0  0  0  0  0141  0  0
   28.3511    2.5467    0.0000 O   0  0  0  0  0  0  0  0  0142  0  0
   29.0656    2.1342    0.0000 P   0  0  0  0  0  0  0  0  0143  0  0
   29.4781    2.8486    0.0000 O   0  0  0  0  0  0  0  0  0144  0  0
   28.6531    1.4197    0.0000 O   0  0  0  0  0  0  0  0  0145  0  0
   29.7800    1.7217    0.0000 O   0  0  0  0  0  0  0  0  0146  0  0
   30.4945    2.1342    0.0000 C   0  0  0  0  0  0  0  0  0147  0  0
   31.2090    1.7217    0.0000 C   0  0  1  0  0  0  0  0  0148  0  0
   31.9627    2.0572    0.0000 O   0  0  0  0  0  0  0  0  0149  0  0
   32.5147    1.4441    0.0000 C   0  0  2  0  0  0  0  0  0150  0  0
   33.3352    1.5304    0.0000 N   0  0  0  0  0  0  0  0  0151  0  0
   33.7477    2.2448    0.0000 C   0  0  0  0  0  0  0  0  0152  0  0
   34.5546    2.0733    0.0000 N   0  0  0  0  0  0  0  0  0153  0  0
   34.6409    1.2528    0.0000 C   0  0  0  0  0  0  0  0  0154  0  0
   35.3083    0.7679    0.0000 C   0  0  0  0  0  0  0  0  0155  0  0
   35.2221   -0.0526    0.0000 N   0  0  0  0  0  0  0  0  0156  0  0
   34.4684   -0.3881    0.0000 C   0  0  0  0  0  0  0  0  0157  0  0
   33.8010    0.0968    0.0000 N   0  0  0  0  0  0  0  0  0158  0  0
   33.8872    0.9173    0.0000 C   0  0  0  0  0  0  0  0  0159  0  0
   36.0620    1.1035    0.0000 N   0  0  0  0  0  0  0  0  0160  0  0
   32.1022    0.7297    0.0000 C   0  0  2  0  0  0  0  0  0161  0  0
   32.4378   -0.0240    0.0000 O   0  0  0  0  0  0  0  0  0162  0  0
   31.2952    0.9012    0.0000 C   0  0  2  0  0  0  0  0  0163  0  0
   30.6821    0.3492    0.0000 O   0  0  0  0  0  0  0  0  0164  0  0
   29.8975    0.6041    0.0000 P   0  0  0  0  0  0  0  0  0165  0  0
   29.1129    0.8590    0.0000 O   0  0  0  0  0  0  0  0  0166  0  0
   30.1524    1.3887    0.0000 O   0  0  0  0  0  0  0  0  0167  0  0
   29.6426   -0.1805    0.0000 O   0  0  0  0  0  0  0  0  0168  0  0
   17.6340    1.3092    0.0000 C   0  0  0  0  0  0  0  0  0 66  0  0
  1 51  1  0  0  0  0
 51  2  2  0  0  0  4
  4  3  2  0  0  0  0
  5  4  1  0  0  0  0
  4  9  1  0  0  0  0
  6  5  1  0  0  0  0
  7  6  1  0  0  0  0
  8  7  1  0  0  0  0
 51  8  1  0  0  0  4
  9 10  1  0  0  0  0
 10 11  1  0  0  0  0
 11 12  1  0  0  0  0
 12 13  2  0  0  0  0
 12 14  1  0  0  0  0
 14 15  1  1  0  0  0
 14 16  1  0  0  0  0
 16 17  1  0  0  0  0
 16 18  1  0  0  0  0
 16 19  1  0  0  0  0
 19 20  1  0  0  0  0
 20 21  1  0  0  0  0
 21 22  2  0  0  0  0
 21 23  1  0  0  0  0
 21 24  1  0  0  0  0
 24 25  1  0  0  0  0
 25 26  2  0  0  0  0
 25 27  1  0  0  0  0
 25 28  1  0  0  0  0
 28 29  1  0  0  0  0
 30 29  1  1  0  0  0
 30 31  1  0  0  0  0
 30 45  1  0  0  0  0
 31 32  1  0  0  0  0
 32 33  1  1  0  0  0
 32 43  1  0  0  0  0
 33 34  1  0  0  0  0
 33 41  1  0  0  0  0
 34 35  2  0  0  0  0
 35 36  1  0  0  0  0
 36 37  2  0  0  0  0
 36 41  1  0  0  0  0
 37 38  1  0  0  0  0
 37 42  1  0  0  0  0
 38 39  2  0  0  0  0
 39 40  1  0  0  0  0
 40 41  2  0  0  0  0
 43 44  1  6  0  0  0
 43 45  1  0  0  0  0
 45 46  1  6  0  0  0
 46 47  1  0  0  0  0
 47 48  2  0  0  0  0
 47 49  1  0  0  0  0
 47 50  1  0  0  0  0
M  CHG  1  23  -1
M  CHG  1  27  -1
M  CHG  1  49  -1
M  CHG  1  50  -1
M  END
$MOL
nadh[m]
  EC-BLAST  1117162304
InChIKey=BOPGDPNILDQYTO-NNYOXOHSSA-N
 44 48  0  0  0  0  0  0  0  0999 V2000
   -5.3907  -10.4717    0.0000 O   0  0  0  0  0  0  0  0  0169  0  0
   -4.9782  -11.1862    0.0000 C   0  0  0  0  0  0  0  0  0170  0  0
   -5.3907  -11.9007    0.0000 N   0  0  0  0  0  0  0  0  0171  0  0
   -4.1532  -11.1862    0.0000 C   0  0  0  0  0  0  0  0  0172  0  0
   -3.7407  -11.9007    0.0000 C   0  0  0  0  0  0  0  0  0173  0  0
   -2.9157  -11.9007    0.0000 C   0  0  0  0  0  0  0  0  0174  0  0
   -2.5032  -11.1862    0.0000 C   0  0  0  0  0  0  0  0  0175  0  0
   -2.9157  -10.4717    0.0000 N   0  0  0  0  0  0  0  0  0176  0  0
   -3.7407  -10.4717    0.0000 C   0  0  0  0  0  0  0  0  0177  0  0
   -2.5032   -9.7573    0.0000 C   0  0  2  0  0  0  0  0  0178  0  0
   -2.8387   -9.0036    0.0000 O   0  0  0  0  0  0  0  0  0179  0  0
   -2.2257   -8.4516    0.0000 C   0  0  2  0  0  0  0  0  0180  0  0
   -2.3119   -7.6311    0.0000 C   0  0  0  0  0  0  0  0  0181  0  0
   -1.6444   -7.1462    0.0000 O   0  0  0  0  0  0  0  0  0182  0  0
   -1.7307   -6.3257    0.0000 P   0  0  0  0  0  0  0  0  0183  0  0
   -2.5512   -6.4119    0.0000 O   0  0  0  0  0  0  0  0  0184  0  0
   -0.9102   -6.2394    0.0000 O   0  0  0  0  0  0  0  0  0185  0  0
   -1.8169   -5.5052    0.0000 O   0  0  0  0  0  0  0  0  0186  0  0
   -1.1495   -5.0203    0.0000 P   0  0  0  0  0  0  0  0  0187  0  0
   -1.6344   -4.3528    0.0000 O   0  0  0  0  0  0  0  0  0188  0  0
   -0.6646   -5.6877    0.0000 O   0  0  0  0  0  0  0  0  0189  0  0
   -0.4820   -4.5353    0.0000 O   0  0  0  0  0  0  0  0  0190  0  0
   -0.5683   -3.7149    0.0000 C   0  0  0  0  0  0  0  0  0191  0  0
    0.0992   -3.2299    0.0000 C   0  0  1  0  0  0  0  0  0192  0  0
    0.0992   -2.4049    0.0000 O   0  0  0  0  0  0  0  0  0193  0  0
    0.8838   -2.1500    0.0000 C   0  0  2  0  0  0  0  0  0194  0  0
    1.1387   -1.3654    0.0000 N   0  0  0  0  0  0  0  0  0195  0  0
    0.6538   -0.6979    0.0000 C   0  0  0  0  0  0  0  0  0196  0  0
    1.1387   -0.0305    0.0000 N   0  0  0  0  0  0  0  0  0197  0  0
    1.9233   -0.2854    0.0000 C   0  0  0  0  0  0  0  0  0198  0  0
    2.6378    0.1271    0.0000 C   0  0  0  0  0  0  0  0  0199  0  0
    3.3523   -0.2854    0.0000 N   0  0  0  0  0  0  0  0  0200  0  0
    3.3523   -1.1104    0.0000 C   0  0  0  0  0  0  0  0  0201  0  0
    2.6378   -1.5229    0.0000 N   0  0  0  0  0  0  0  0  0202  0  0
    1.9233   -1.1104    0.0000 C   0  0  0  0  0  0  0  0  0203  0  0
    2.6378    0.9521    0.0000 N   0  0  0  0  0  0  0  0  0204  0  0
    1.3687   -2.8174    0.0000 C   0  0  2  0  0  0  0  0  0205  0  0
    2.1937   -2.8174    0.0000 O   0  0  0  0  0  0  0  0  0206  0  0
    0.8838   -3.4849    0.0000 C   0  0  2  0  0  0  0  0  0207  0  0
    1.1387   -4.2695    0.0000 O   0  0  0  0  0  0  0  0  0208  0  0
   -1.5112   -8.8641    0.0000 C   0  0  1  0  0  0  0  0  0209  0  0
   -0.7575   -8.5285    0.0000 O   0  0  0  0  0  0  0  0  0210  0  0
   -1.6827   -9.6710    0.0000 C   0  0  1  0  0  0  0  0  0211  0  0
   -1.1307  -10.2841    0.0000 O   0  0  0  0  0  0  0  0  0212  0  0
  2  1  2  0  0  0  0
  3  2  1  0  0  0  0
  2  4  1  0  0  0  0
  4  5  1  0  0  0  0
  4  9  2  0  0  0  0
  6  5  1  0  0  0  0
  7  6  2  0  0  0  0
  8  7  1  0  0  0  0
  9  8  1  0  0  0  0
 10  8  1  6  0  0  0
 10 11  1  0  0  0  0
 10 43  1  0  0  0  0
 11 12  1  0  0  0  0
 12 13  1  6  0  0  0
 12 41  1  0  0  0  0
 13 14  1  0  0  0  0
 14 15  1  0  0  0  0
 15 16  2  0  0  0  0
 15 17  1  0  0  0  0
 15 18  1  0  0  0  0
 18 19  1  0  0  0  0
 19 20  2  0  0  0  0
 19 21  1  0  0  0  0
 19 22  1  0  0  0  0
 22 23  1  0  0  0  0
 24 23  1  1  0  0  0
 24 25  1  0  0  0  0
 24 39  1  0  0  0  0
 25 26  1  0  0  0  0
 26 27  1  1  0  0  0
 26 37  1  0  0  0  0
 27 28  1  0  0  0  0
 27 35  1  0  0  0  0
 28 29  2  0  0  0  0
 29 30  1  0  0  0  0
 30 31  2  0  0  0  0
 30 35  1  0  0  0  0
 31 32  1  0  0  0  0
 31 36  1  0  0  0  0
 32 33  2  0  0  0  0
 33 34  1  0  0  0  0
 34 35  2  0  0  0  0
 37 38  1  6  0  0  0
 37 39  1  0  0  0  0
 39 40  1  6  0  0  0
 41 42  1  1  0  0  0
 41 43  1  0  0  0  0
 43 44  1  1  0  0  0
M  CHG  1  17  -1
M  CHG  1  21  -1
M  END
