# Supplementary material for: Comparative evaluation of atom mapping algorithms for balanced metabolic reactions: application to Recon 3D
Source: J Cheminform. 2017 Jun 14;9:39. doi: 10.1186/s13321-017-0223-1 (PMC5471289; doi:10.1186/s13321-017-0223-1)
Supplement: Supplementary file 3 — Additional file 3. Contains two folders, one contains the predictions obtained from each algorithm in RXN format (Folder: algorithmicPredictions), the other contains manually curated atom mappings, (Folder:standardisedPredictions). [file 13321_2017_223_MOESM3_ESM.zip › algorithmicPredictions/RDT/RE1819C.rxn]

$RXN

  EC-BLAST     RE1819C

  2  2
$MOL
nadph[c]
  EC-BLAST  1118160129
InChIKey=ACFIXJIJDZMPPO-NNYOXOHSSA-N
 48 52  0  0  0  0  0  0  0  0999 V2000
   -5.3907  -10.4717    0.0000 O   0  0  0  0  0  0  0  0  0  1  0  0
   -4.9782  -11.1862    0.0000 C   0  0  0  0  0  0  0  0  0  2  0  0
   -5.3907  -11.9007    0.0000 N   0  0  0  0  0  0  0  0  0  3  0  0
   -4.1532  -11.1862    0.0000 C   0  0  0  0  0  0  0  0  0  4  0  0
   -3.7407  -10.4717    0.0000 C   0  0  0  0  0  0  0  0  0  5  0  0
   -2.9157  -10.4717    0.0000 N   0  0  0  0  0  0  0  0  0  6  0  0
   -2.5032  -11.1862    0.0000 C   0  0  0  0  0  0  0  0  0  7  0  0
   -2.9157  -11.9007    0.0000 C   0  0  0  0  0  0  0  0  0  8  0  0
   -3.7407  -11.9007    0.0000 C   0  0  0  0  0  0  0  0  0  9  0  0
   -2.5032   -9.7573    0.0000 C   0  0  2  0  0  0  0  0  0 10  0  0
   -2.8387   -9.0036    0.0000 O   0  0  0  0  0  0  0  0  0 11  0  0
   -2.2257   -8.4516    0.0000 C   0  0  2  0  0  0  0  0  0 12  0  0
   -2.3119   -7.6311    0.0000 C   0  0  0  0  0  0  0  0  0 13  0  0
   -1.6444   -7.1462    0.0000 O   0  0  0  0  0  0  0  0  0 14  0  0
   -1.7307   -6.3257    0.0000 P   0  0  0  0  0  0  0  0  0 15  0  0
   -2.5512   -6.4119    0.0000 O   0  0  0  0  0  0  0  0  0 16  0  0
   -0.9102   -6.2394    0.0000 O   0  0  0  0  0  0  0  0  0 17  0  0
   -1.8169   -5.5052    0.0000 O   0  0  0  0  0  0  0  0  0 18  0  0
   -1.1495   -5.0203    0.0000 P   0  0  0  0  0  0  0  0  0 19  0  0
   -1.6344   -4.3528    0.0000 O   0  0  0  0  0  0  0  0  0 20  0  0
   -0.6646   -5.6877    0.0000 O   0  0  0  0  0  0  0  0  0 21  0  0
   -0.4820   -4.5353    0.0000 O   0  0  0  0  0  0  0  0  0 22  0  0
   -0.5683   -3.7149    0.0000 C   0  0  0  0  0  0  0  0  0 23  0  0
    0.0992   -3.2299    0.0000 C   0  0  1  0  0  0  0  0  0 24  0  0
    0.0992   -2.4049    0.0000 O   0  0  0  0  0  0  0  0  0 25  0  0
    0.8838   -2.1500    0.0000 C   0  0  2  0  0  0  0  0  0 26  0  0
    1.1387   -1.3654    0.0000 N   0  0  0  0  0  0  0  0  0 27  0  0
    0.6538   -0.6979    0.0000 C   0  0  0  0  0  0  0  0  0 28  0  0
    1.1387   -0.0305    0.0000 N   0  0  0  0  0  0  0  0  0 29  0  0
    1.9233   -0.2854    0.0000 C   0  0  0  0  0  0  0  0  0 30  0  0
    2.6378    0.1271    0.0000 C   0  0  0  0  0  0  0  0  0 31  0  0
    3.3523   -0.2854    0.0000 N   0  0  0  0  0  0  0  0  0 32  0  0
    3.3523   -1.1104    0.0000 C   0  0  0  0  0  0  0  0  0 33  0  0
    2.6378   -1.5229    0.0000 N   0  0  0  0  0  0  0  0  0 34  0  0
    1.9233   -1.1104    0.0000 C   0  0  0  0  0  0  0  0  0 35  0  0
    2.6378    0.9521    0.0000 N   0  0  0  0  0  0  0  0  0 36  0  0
    1.3687   -2.8174    0.0000 C   0  0  2  0  0  0  0  0  0 37  0  0
    2.1937   -2.8174    0.0000 O   0  0  0  0  0  0  0  0  0 38  0  0
    2.6062   -3.5319    0.0000 P   0  0  0  0  0  0  0  0  0 39  0  0
    3.0187   -4.2464    0.0000 O   0  0  0  0  0  0  0  0  0 40  0  0
    1.8917   -3.9444    0.0000 O   0  0  0  0  0  0  0  0  0 41  0  0
    3.3207   -3.1194    0.0000 O   0  0  0  0  0  0  0  0  0 42  0  0
    0.8838   -3.4849    0.0000 C   0  0  2  0  0  0  0  0  0 43  0  0
    1.1387   -4.2695    0.0000 O   0  0  0  0  0  0  0  0  0 44  0  0
   -1.5112   -8.8641    0.0000 C   0  0  1  0  0  0  0  0  0 45  0  0
   -0.7575   -8.5285    0.0000 O   0  0  0  0  0  0  0  0  0 46  0  0
   -1.6827   -9.6710    0.0000 C   0  0  1  0  0  0  0  0  0 47  0  0
   -1.1307  -10.2841    0.0000 O   0  0  0  0  0  0  0  0  0 48  0  0
  2  1  2  0  0  0  0
  3  2  1  0  0  0  0
  2  4  1  0  0  0  0
  4  5  2  0  0  0  0
  4  9  1  0  0  0  0
  5  6  1  0  0  0  0
  6  7  1  0  0  0  0
 10  6  1  6  0  0  0
  7  8  2  0  0  0  0
  8  9  1  0  0  0  0
 10 11  1  0  0  0  0
 10 47  1  0  0  0  0
 11 12  1  0  0  0  0
 12 13  1  6  0  0  0
 12 45  1  0  0  0  0
 13 14  1  0  0  0  0
 14 15  1  0  0  0  0
 15 16  2  0  0  0  0
 15 17  1  0  0  0  0
 15 18  1  0  0  0  0
 18 19  1  0  0  0  0
 19 20  2  0  0  0  0
 19 21  1  0  0  0  0
 19 22  1  0  0  0  0
 22 23  1  0  0  0  0
 24 23  1  1  0  0  0
 24 25  1  0  0  0  0
 24 43  1  0  0  0  0
 25 26  1  0  0  0  0
 26 27  1  1  0  0  0
 26 37  1  0  0  0  0
 27 28  1  0  0  0  0
 27 35  1  0  0  0  0
 28 29  2  0  0  0  0
 29 30  1  0  0  0  0
 30 31  2  0  0  0  0
 30 35  1  0  0  0  0
 31 32  1  0  0  0  0
 31 36  1  0  0  0  0
 32 33  2  0  0  0  0
 33 34  1  0  0  0  0
 34 35  2  0  0  0  0
 37 38  1  6  0  0  0
 37 43  1  0  0  0  0
 38 39  1  0  0  0  0
 39 40  2  0  0  0  0
 39 41  1  0  0  0  0
 39 42  1  0  0  0  0
 43 44  1  6  0  0  0
 45 46  1  1  0  0  0
 45 47  1  0  0  0  0
 47 48  1  1  0  0  0
M  CHG  1  17  -1
M  CHG  1  21  -1
M  CHG  1  41  -1
M  CHG  1  42  -1
M  END
$MOL
CE5531[c]
  EC-BLAST  1118160129
InChIKey=ZFHPYBQKHVEFHO-LECUDPRGSA-N
 44 43  0  0  0  0  0  0  0  0999 V2000
    0.2019   -0.0651    0.0000 O   0  0  0  0  0  0  0  0  0 49  0  0
    1.0121   -0.2210    0.0000 C   0  0  0  0  0  0  0  0  0 50  0  0
    1.2821   -1.0005    0.0000 O   0  0  0  0  0  0  0  0  0 51  0  0
    1.5521    0.4027    0.0000 C   0  0  0  0  0  0  0  0  0 52  0  0
    2.3623    0.2467    0.0000 N   0  0  0  0  0  0  0  0  0 53  0  0
    2.9024    0.8704    0.0000 C   0  0  0  0  0  0  0  0  0 54  0  0
    2.6323    1.6499    0.0000 O   0  0  0  0  0  0  0  0  0 55  0  0
    3.7125    0.7145    0.0000 C   0  0  1  0  0  0  0  0  0 56  0  0
    3.9825   -0.0651    0.0000 N   0  0  0  0  0  0  0  0  0 57  0  0
    3.4425   -0.6887    0.0000 C   0  0  0  0  0  0  0  0  0 58  0  0
    2.6323   -0.5328    0.0000 O   0  0  0  0  0  0  0  0  0 59  0  0
    3.7125   -1.4683    0.0000 C   0  0  0  0  0  0  0  0  0 60  0  0
    3.1724   -2.0919    0.0000 C   0  0  0  0  0  0  0  0  0 61  0  0
    3.4425   -2.8715    0.0000 C   0  0  1  0  0  0  0  0  0 62  0  0
    2.9024   -3.4951    0.0000 C   0  0  0  0  0  0  0  0  0 63  0  0
    2.0922   -3.3392    0.0000 O   0  0  0  0  0  0  0  0  0 64  0  0
    3.1724   -4.2747    0.0000 O   0  0  0  0  0  0  0  0  0 65  0  0
    4.2526   -3.0274    0.0000 N   0  0  0  0  0  0  0  0  0 66  0  0
    4.2526    1.3381    0.0000 C   0  0  0  0  0  0  0  0  0 67  0  0
    3.9825    2.1177    0.0000 S   0  0  0  0  0  0  0  0  0 68  0  0
    4.5226    2.7413    0.0000 C   0  0  2  0  0  0  0  0  0 69  0  0
    4.2526    3.5209    0.0000 C   0  0  0  0  0  0  0  0  0 70  0  0
    4.7927    4.1445    0.0000 C   0  0  0  0  0  0  0  0  0 71  0  0
    4.5226    4.9241    0.0000 C   0  0  0  0  0  0  0  0  0 72  0  0
    5.0627    5.5477    0.0000 C   0  0  0  0  0  0  0  0  0 73  0  0
    4.7927    6.3272    0.0000 C   0  0  0  0  0  0  0  0  0 74  0  0
    5.3328    6.9509    0.0000 C   0  0  0  0  0  0  0  0  0 75  0  0
    6.1429    6.7950    0.0000 O   0  0  0  0  0  0  0  0  0 76  0  0
    5.0627    7.7304    0.0000 C   0  0  0  0  0  0  0  0  0 77  0  0
    5.6028    8.3541    0.0000 C   0  0  0  0  0  0  0  0  0 78  0  0
    6.4129    8.1982    0.0000 C   0  0  0  0  0  0  0  0  0 79  0  0
    6.6830    7.4186    0.0000 C   0  0  0  0  0  0  0  0  0 80  0  0
    7.4931    7.2627    0.0000 C   0  0  0  0  0  0  0  0  0 81  0  0
    7.7632    6.4832    0.0000 C   0  0  0  0  0  0  0  0  0 82  0  0
    8.5733    6.3272    0.0000 C   0  0  0  0  0  0  0  0  0 83  0  0
    8.8433    5.5477    0.0000 C   0  0  0  0  0  0  0  0  0 84  0  0
    5.3328    2.5854    0.0000 C   0  0  2  0  0  0  0  0  0 85  0  0
    5.8729    3.2090    0.0000 O   0  0  0  0  0  0  0  0  0 86  0  0
    5.6028    1.8058    0.0000 C   0  0  0  0  0  0  0  0  0 87  0  0
    6.4129    1.6499    0.0000 C   0  0  0  0  0  0  0  0  0 88  0  0
    6.6830    0.8704    0.0000 C   0  0  0  0  0  0  0  0  0 89  0  0
    7.4931    0.7145    0.0000 C   0  0  0  0  0  0  0  0  0 90  0  0
    7.7632   -0.0651    0.0000 O   0  0  0  0  0  0  0  0  0 91  0  0
    8.0332    1.3381    0.0000 O   0  0  0  0  0  0  0  0  0 92  0  0
  2  1  2  0  0  0  0
  2  3  1  0  0  0  0
  4  2  1  0  0  0  0
  5  4  1  4  0  0  0
  6  5  2  0  0  0  0
  6  7  1  0  0  0  0
  8  6  1  0  0  0  0
  8  9  1  1  0  0  0
 19  8  1  0  0  0  0
  9 10  2  0  0  0  0
 10 11  1  4  0  0  0
 10 12  1  0  0  0  0
 12 13  1  0  0  0  0
 13 14  1  0  0  0  0
 14 15  1  0  0  0  0
 14 18  1  1  0  0  0
 15 16  2  0  0  0  0
 15 17  1  0  0  0  0
 20 19  1  0  0  0  0
 21 20  1  1  0  0  0
 22 21  1  0  0  0  0
 21 37  1  0  0  0  0
 23 22  2  0  0  0  0
 24 23  1  0  0  0  0
 25 24  2  0  0  0  0
 26 25  1  0  0  0  0
 27 26  1  0  0  0  0
 27 28  2  0  0  0  8
 29 27  1  0  0  0  0
 30 29  1  0  0  0  0
 31 30  2  0  0  0  0
 32 31  1  0  0  0  0
 33 32  1  0  0  0  0
 34 33  1  0  0  0  0
 35 34  1  0  0  0  0
 36 35  1  0  0  0  0
 37 38  1  6  0  0  0
 37 39  1  0  0  0  0
 39 40  1  0  0  0  0
 40 41  1  0  0  0  0
 41 42  1  0  0  0  0
 42 43  2  0  0  0  0
 42 44  1  0  0  0  0
M  CHG  1   3  -1
M  CHG  1   5   1
M  CHG  1   7  -1
M  CHG  1   9   1
M  CHG  1  11  -1
M  CHG  1  17  -1
M  CHG  1  18   1
M  CHG  1  44  -1
M  END
$MOL
nadp[c]
  EC-BLAST  1118160129
InChIKey=XJLXINKUBYWONI-NNYOXOHSSA-O
 48 52  0  0  0  0  0  0  0  0999 V2000
   -1.6782  -12.6151    0.0000 O   0  0  0  0  0  0  0  0  0  1  0  0
   -2.5032  -12.6151    0.0000 C   0  0  0  0  0  0  0  0  0  2  0  0
   -2.9157  -13.3296    0.0000 N   0  0  0  0  0  0  0  0  0  3  0  0
   -2.9157  -11.9007    0.0000 C   0  0  0  0  0  0  0  0  0  4  0  0
   -2.5032  -11.1862    0.0000 C   0  0  0  0  0  0  0  0  0  5  0  0
   -2.9157  -10.4717    0.0000 N   0  0  0  0  0  0  0  0  0  6  0  0
   -3.7407  -10.4717    0.0000 C   0  0  0  0  0  0  0  0  0  7  0  0
   -4.1532  -11.1862    0.0000 C   0  0  0  0  0  0  0  0  0  8  0  0
   -3.7407  -11.9007    0.0000 C   0  0  0  0  0  0  0  0  0  9  0  0
   -2.5032   -9.7573    0.0000 C   0  0  2  0  0  0  0  0  0 10  0  0
   -2.8387   -9.0036    0.0000 O   0  0  0  0  0  0  0  0  0 11  0  0
   -2.2257   -8.4516    0.0000 C   0  0  2  0  0  0  0  0  0 12  0  0
   -2.3119   -7.6311    0.0000 C   0  0  0  0  0  0  0  0  0 13  0  0
   -1.6444   -7.1462    0.0000 O   0  0  0  0  0  0  0  0  0 14  0  0
   -1.7307   -6.3257    0.0000 P   0  0  0  0  0  0  0  0  0 15  0  0
   -2.5512   -6.4119    0.0000 O   0  0  0  0  0  0  0  0  0 16  0  0
   -0.9102   -6.2394    0.0000 O   0  0  0  0  0  0  0  0  0 17  0  0
   -1.8169   -5.5052    0.0000 O   0  0  0  0  0  0  0  0  0 18  0  0
   -1.1495   -5.0203    0.0000 P   0  0  0  0  0  0  0  0  0 19  0  0
   -1.6344   -4.3528    0.0000 O   0  0  0  0  0  0  0  0  0 20  0  0
   -0.6646   -5.6877    0.0000 O   0  0  0  0  0  0  0  0  0 21  0  0
   -0.4820   -4.5353    0.0000 O   0  0  0  0  0  0  0  0  0 22  0  0
   -0.5683   -3.7149    0.0000 C   0  0  0  0  0  0  0  0  0 23  0  0
    0.0992   -3.2299    0.0000 C   0  0  1  0  0  0  0  0  0 24  0  0
    0.0992   -2.4049    0.0000 O   0  0  0  0  0  0  0  0  0 25  0  0
    0.8838   -2.1500    0.0000 C   0  0  2  0  0  0  0  0  0 26  0  0
    1.1387   -1.3654    0.0000 N   0  0  0  0  0  0  0  0  0 27  0  0
    0.6538   -0.6979    0.0000 C   0  0  0  0  0  0  0  0  0 28  0  0
    1.1387   -0.0305    0.0000 N   0  0  0  0  0  0  0  0  0 29  0  0
    1.9233   -0.2854    0.0000 C   0  0  0  0  0  0  0  0  0 30  0  0
    2.6378    0.1271    0.0000 C   0  0  0  0  0  0  0  0  0 31  0  0
    3.3523   -0.2854    0.0000 N   0  0  0  0  0  0  0  0  0 32  0  0
    3.3523   -1.1104    0.0000 C   0  0  0  0  0  0  0  0  0 33  0  0
    2.6378   -1.5229    0.0000 N   0  0  0  0  0  0  0  0  0 34  0  0
    1.9233   -1.1104    0.0000 C   0  0  0  0  0  0  0  0  0 35  0  0
    2.6378    0.9521    0.0000 N   0  0  0  0  0  0  0  0  0 36  0  0
    1.3687   -2.8174    0.0000 C   0  0  2  0  0  0  0  0  0 37  0  0
    2.1937   -2.8174    0.0000 O   0  0  0  0  0  0  0  0  0 38  0  0
    2.6062   -3.5319    0.0000 P   0  0  0  0  0  0  0  0  0 39  0  0
    3.0187   -4.2464    0.0000 O   0  0  0  0  0  0  0  0  0 40  0  0
    1.8917   -3.9444    0.0000 O   0  0  0  0  0  0  0  0  0 41  0  0
    3.3207   -3.1194    0.0000 O   0  0  0  0  0  0  0  0  0 42  0  0
    0.8838   -3.4849    0.0000 C   0  0  2  0  0  0  0  0  0 43  0  0
    1.1387   -4.2695    0.0000 O   0  0  0  0  0  0  0  0  0 44  0  0
   -1.5112   -8.8641    0.0000 C   0  0  1  0  0  0  0  0  0 45  0  0
   -0.7575   -8.5285    0.0000 O   0  0  0  0  0  0  0  0  0 46  0  0
   -1.6827   -9.6710    0.0000 C   0  0  1  0  0  0  0  0  0 47  0  0
   -1.1307  -10.2841    0.0000 O   0  0  0  0  0  0  0  0  0 48  0  0
  2  1  2  0  0  0  0
  3  2  1  0  0  0  0
  2  4  1  0  0  0  0
  4  5  1  0  0  0  0
  4  9  2  0  0  0  0
  6  5  2  0  0  0  0
  7  6  1  0  0  0  0
 10  6  1  6  0  0  0
  8  7  2  0  0  0  0
  9  8  1  0  0  0  0
 10 11  1  0  0  0  0
 10 47  1  0  0  0  0
 11 12  1  0  0  0  0
 12 13  1  6  0  0  0
 12 45  1  0  0  0  0
 13 14  1  0  0  0  0
 14 15  1  0  0  0  0
 15 16  2  0  0  0  0
 15 17  1  0  0  0  0
 15 18  1  0  0  0  0
 18 19  1  0  0  0  0
 19 20  2  0  0  0  0
 19 21  1  0  0  0  0
 19 22  1  0  0  0  0
 22 23  1  0  0  0  0
 24 23  1  1  0  0  0
 24 25  1  0  0  0  0
 24 43  1  0  0  0  0
 25 26  1  0  0  0  0
 26 27  1  1  0  0  0
 26 37  1  0  0  0  0
 27 28  1  0  0  0  0
 27 35  1  0  0  0  0
 28 29  2  0  0  0  0
 29 30  1  0  0  0  0
 30 31  2  0  0  0  0
 30 35  1  0  0  0  0
 31 32  1  0  0  0  0
 31 36  1  0  0  0  0
 32 33  2  0  0  0  0
 33 34  1  0  0  0  0
 34 35  2  0  0  0  0
 37 38  1  6  0  0  0
 37 43  1  0  0  0  0
 38 39  1  0  0  0  0
 39 40  2  0  0  0  0
 39 41  1  0  0  0  0
 39 42  1  0  0  0  0
 43 44  1  6  0  0  0
 45 46  1  1  0  0  0
 45 47  1  0  0  0  0
 47 48  1  1  0  0  0
M  CHG  1   6   1
M  CHG  1  17  -1
M  CHG  1  21  -1
M  CHG  1  41  -1
M  CHG  1  42  -1
M  END
$MOL
CE4993[c]
  EC-BLAST  1118160129
InChIKey=GULYHEJDDHEDJT-BVLKIJLXSA-N
 44 43  0  0  0  0  0  0  0  0999 V2000
    0.2019   -0.0651    0.0000 O   0  0  0  0  0  0  0  0  0 49  0  0
    1.0121   -0.2210    0.0000 C   0  0  0  0  0  0  0  0  0 50  0  0
    1.2821   -1.0005    0.0000 O   0  0  0  0  0  0  0  0  0 51  0  0
    1.5521    0.4027    0.0000 C   0  0  0  0  0  0  0  0  0 52  0  0
    2.3623    0.2467    0.0000 N   0  0  0  0  0  0  0  0  0 53  0  0
    2.9024    0.8704    0.0000 C   0  0  0  0  0  0  0  0  0 54  0  0
    2.6323    1.6499    0.0000 O   0  0  0  0  0  0  0  0  0 55  0  0
    3.7125    0.7145    0.0000 C   0  0  2  0  0  0  0  0  0 56  0  0
    3.9825   -0.0651    0.0000 N   0  0  0  0  0  0  0  0  0 57  0  0
    3.4425   -0.6887    0.0000 C   0  0  0  0  0  0  0  0  0 58  0  0
    2.6323   -0.5328    0.0000 O   0  0  0  0  0  0  0  0  0 59  0  0
    3.7125   -1.4683    0.0000 C   0  0  0  0  0  0  0  0  0 60  0  0
    3.1724   -2.0919    0.0000 C   0  0  0  0  0  0  0  0  0 61  0  0
    3.4425   -2.8715    0.0000 C   0  0  1  0  0  0  0  0  0 62  0  0
    2.9024   -3.4951    0.0000 C   0  0  0  0  0  0  0  0  0 63  0  0
    2.0922   -3.3392    0.0000 O   0  0  0  0  0  0  0  0  0 64  0  0
    3.1724   -4.2747    0.0000 O   0  0  0  0  0  0  0  0  0 65  0  0
    4.2526   -3.0274    0.0000 N   0  0  0  0  0  0  0  0  0 66  0  0
    4.2526    1.3381    0.0000 C   0  0  0  0  0  0  0  0  0 67  0  0
    3.9825    2.1177    0.0000 S   0  0  0  0  0  0  0  0  0 68  0  0
    4.5226    2.7413    0.0000 C   0  0  1  0  0  0  0  0  0 69  0  0
    4.2526    3.5209    0.0000 C   0  0  0  0  0  0  0  0  0 70  0  0
    4.7927    4.1445    0.0000 C   0  0  0  0  0  0  0  0  0 71  0  0
    4.5226    4.9241    0.0000 C   0  0  0  0  0  0  0  0  0 72  0  0
    5.0627    5.5477    0.0000 C   0  0  0  0  0  0  0  0  0 73  0  0
    4.7927    6.3272    0.0000 C   0  0  0  0  0  0  0  0  0 74  0  0
    5.3328    6.9509    0.0000 C   0  0  2  0  0  0  0  0  0 75  0  0
    6.1429    6.7950    0.0000 O   0  0  0  0  0  0  0  0  0 76  0  0
    5.0627    7.7304    0.0000 C   0  0  0  0  0  0  0  0  0 77  0  0
    5.6028    8.3541    0.0000 C   0  0  0  0  0  0  0  0  0 78  0  0
    6.4129    8.1982    0.0000 C   0  0  0  0  0  0  0  0  0 79  0  0
    6.6830    7.4186    0.0000 C   0  0  0  0  0  0  0  0  0 80  0  0
    7.4931    7.2627    0.0000 C   0  0  0  0  0  0  0  0  0 81  0  0
    7.7632    6.4832    0.0000 C   0  0  0  0  0  0  0  0  0 82  0  0
    8.5733    6.3272    0.0000 C   0  0  0  0  0  0  0  0  0 83  0  0
    8.8433    5.5477    0.0000 C   0  0  0  0  0  0  0  0  0 84  0  0
    5.3328    2.5854    0.0000 C   0  0  1  0  0  0  0  0  0 85  0  0
    5.8729    3.2090    0.0000 O   0  0  0  0  0  0  0  0  0 86  0  0
    5.6028    1.8058    0.0000 C   0  0  0  0  0  0  0  0  0 87  0  0
    6.4129    1.6499    0.0000 C   0  0  0  0  0  0  0  0  0 88  0  0
    6.6830    0.8704    0.0000 C   0  0  0  0  0  0  0  0  0 89  0  0
    7.4931    0.7145    0.0000 C   0  0  0  0  0  0  0  0  0 90  0  0
    7.7632   -0.0651    0.0000 O   0  0  0  0  0  0  0  0  0 91  0  0
    8.0332    1.3381    0.0000 O   0  0  0  0  0  0  0  0  0 92  0  0
  2  1  2  0  0  0  0
  2  3  1  0  0  0  0
  4  2  1  0  0  0  0
  5  4  1  4  0  0  0
  6  5  2  0  0  0  0
  6  7  1  0  0  0  0
  8  6  1  0  0  0  0
  8  9  1  6  0  0  0
 19  8  1  0  0  0  0
  9 10  2  0  0  0  0
 10 11  1  4  0  0  0
 10 12  1  0  0  0  0
 12 13  1  0  0  0  0
 13 14  1  0  0  0  0
 14 15  1  0  0  0  0
 14 18  1  1  0  0  0
 15 16  2  0  0  0  0
 15 17  1  0  0  0  0
 20 19  1  0  0  0  0
 21 20  1  6  0  0  0
 22 21  1  0  0  0  0
 21 37  1  0  0  0  0
 23 22  2  0  0  0  0
 24 23  1  0  0  0  0
 25 24  2  0  0  0  0
 26 25  1  0  0  0  0
 27 26  1  0  0  0  0
 27 28  1  6  0  0  8
 29 27  1  0  0  0  0
 30 29  1  0  0  0  0
 31 30  2  0  0  0  0
 32 31  1  0  0  0  0
 33 32  1  0  0  0  0
 34 33  1  0  0  0  0
 35 34  1  0  0  0  0
 36 35  1  0  0  0  0
 37 38  1  1  0  0  0
 37 39  1  0  0  0  0
 39 40  1  0  0  0  0
 40 41  1  0  0  0  0
 41 42  1  0  0  0  0
 42 43  2  0  0  0  0
 42 44  1  0  0  0  0
M  CHG  1   3  -1
M  CHG  1   5   1
M  CHG  1   7  -1
M  CHG  1   9   1
M  CHG  1  11  -1
M  CHG  1  17  -1
M  CHG  1  18   1
M  CHG  1  44  -1
M  END
