# Supplementary material for: Comparative evaluation of atom mapping algorithms for balanced metabolic reactions: application to Recon 3D
Source: J Cheminform. 2017 Jun 14;9:39. doi: 10.1186/s13321-017-0223-1 (PMC5471289; doi:10.1186/s13321-017-0223-1)
Supplement: Supplementary file 3 — Additional file 3. Contains two folders, one contains the predictions obtained from each algorithm in RXN format (Folder: algorithmicPredictions), the other contains manually curated atom mappings, (Folder:standardisedPredictions). [file 13321_2017_223_MOESM3_ESM.zip › algorithmicPredictions/RDT/FACOAL203.rxn]

$RXN

  EC-BLAST     FACOAL203

  3  3
$MOL
coa[c]
  EC-BLAST  1117162253
InChIKey=RGJOEKWQDUBAIZ-IBOSZNHHSA-N
 48 50  0  0  0  0  0  0  0  0999 V2000
   10.6058   -5.8832    0.0000 O   0  0  0  0  0  0  0  0  0  1  0  0
   10.6058   -6.7082    0.0000 C   0  0  0  0  0  0  0  0  0  2  0  0
   11.3202   -7.1207    0.0000 N   0  0  0  0  0  0  0  0  0  3  0  0
   12.0347   -6.7082    0.0000 C   0  0  0  0  0  0  0  0  0  4  0  0
   12.7492   -7.1207    0.0000 C   0  0  0  0  0  0  0  0  0  5  0  0
   13.4637   -6.7082    0.0000 S   0  0  0  0  0  0  0  0  0  6  0  0
    9.8913   -7.1207    0.0000 C   0  0  0  0  0  0  0  0  0  7  0  0
    9.1768   -6.7082    0.0000 C   0  0  0  0  0  0  0  0  0  8  0  0
    8.4624   -7.1207    0.0000 N   0  0  0  0  0  0  0  0  0  9  0  0
    7.7479   -6.7082    0.0000 C   0  0  0  0  0  0  0  0  0 10  0  0
    7.7479   -5.8832    0.0000 O   0  0  0  0  0  0  0  0  0 11  0  0
    7.0334   -7.1207    0.0000 C   0  0  1  0  0  0  0  0  0 12  0  0
    7.0334   -7.9457    0.0000 O   0  0  0  0  0  0  0  0  0 13  0  0
    6.3190   -6.7082    0.0000 C   0  0  0  0  0  0  0  0  0 14  0  0
    5.9065   -7.4227    0.0000 C   0  0  0  0  0  0  0  0  0 15  0  0
    6.7315   -5.9937    0.0000 C   0  0  0  0  0  0  0  0  0 16  0  0
    5.6045   -6.2957    0.0000 C   0  0  0  0  0  0  0  0  0 17  0  0
    4.8900   -6.7082    0.0000 O   0  0  0  0  0  0  0  0  0 18  0  0
    4.1755   -6.2957    0.0000 P   0  0  0  0  0  0  0  0  0 19  0  0
    4.5880   -5.5812    0.0000 O   0  0  0  0  0  0  0  0  0 20  0  0
    3.7630   -7.0102    0.0000 O   0  0  0  0  0  0  0  0  0 21  0  0
    3.4611   -5.8832    0.0000 O   0  0  0  0  0  0  0  0  0 22  0  0
    2.7466   -6.2957    0.0000 P   0  0  0  0  0  0  0  0  0 23  0  0
    2.3341   -5.5812    0.0000 O   0  0  0  0  0  0  0  0  0 24  0  0
    3.1591   -7.0102    0.0000 O   0  0  0  0  0  0  0  0  0 25  0  0
    2.0321   -6.7082    0.0000 O   0  0  0  0  0  0  0  0  0 26  0  0
    1.3177   -6.2957    0.0000 C   0  0  0  0  0  0  0  0  0 27  0  0
    0.6032   -6.7082    0.0000 C   0  0  1  0  0  0  0  0  0 28  0  0
    0.5169   -7.5287    0.0000 O   0  0  0  0  0  0  0  0  0 29  0  0
   -0.2900   -7.7002    0.0000 C   0  0  2  0  0  0  0  0  0 30  0  0
   -0.6256   -8.4539    0.0000 N   0  0  0  0  0  0  0  0  0 31  0  0
   -0.2131   -9.1684    0.0000 C   0  0  0  0  0  0  0  0  0 32  0  0
   -0.7651   -9.7815    0.0000 N   0  0  0  0  0  0  0  0  0 33  0  0
   -1.5188   -9.4459    0.0000 C   0  0  0  0  0  0  0  0  0 34  0  0
   -2.2725   -9.7815    0.0000 C   0  0  0  0  0  0  0  0  0 35  0  0
   -2.9399   -9.2965    0.0000 N   0  0  0  0  0  0  0  0  0 36  0  0
   -2.8537   -8.4761    0.0000 C   0  0  0  0  0  0  0  0  0 37  0  0
   -2.1000   -8.1405    0.0000 N   0  0  0  0  0  0  0  0  0 38  0  0
   -1.4326   -8.6254    0.0000 C   0  0  0  0  0  0  0  0  0 39  0  0
   -2.3587  -10.6019    0.0000 N   0  0  0  0  0  0  0  0  0 40  0  0
   -0.7025   -6.9857    0.0000 C   0  0  2  0  0  0  0  0  0 41  0  0
   -1.5230   -6.8995    0.0000 O   0  0  0  0  0  0  0  0  0 42  0  0
   -0.1505   -6.3727    0.0000 C   0  0  2  0  0  0  0  0  0 43  0  0
   -0.3220   -5.5657    0.0000 O   0  0  0  0  0  0  0  0  0 44  0  0
    0.2911   -5.0136    0.0000 P   0  0  0  0  0  0  0  0  0 45  0  0
    0.9042   -4.4616    0.0000 O   0  0  0  0  0  0  0  0  0 46  0  0
    0.8431   -5.6267    0.0000 O   0  0  0  0  0  0  0  0  0 47  0  0
   -0.2610   -4.4006    0.0000 O   0  0  0  0  0  0  0  0  0 48  0  0
  2  1  2  0  0  0  0
  2  3  1  0  0  0  0
  7  2  1  0  0  0  0
  3  4  1  0  0  0  0
  4  5  1  0  0  0  0
  5  6  1  0  0  0  0
  8  7  1  0  0  0  0
  9  8  1  0  0  0  0
 10  9  1  0  0  0  0
 10 11  2  0  0  0  0
 12 10  1  0  0  0  0
 12 13  1  6  0  0  0
 14 12  1  0  0  0  0
 15 14  1  0  0  0  0
 14 16  1  0  0  0  0
 14 17  1  0  0  0  0
 17 18  1  0  0  0  0
 18 19  1  0  0  0  0
 19 20  2  0  0  0  0
 19 21  1  0  0  0  0
 19 22  1  0  0  0  0
 22 23  1  0  0  0  0
 23 24  2  0  0  0  0
 23 25  1  0  0  0  0
 23 26  1  0  0  0  0
 26 27  1  0  0  0  0
 28 27  1  1  0  0  0
 28 29  1  0  0  0  0
 28 43  1  0  0  0  0
 29 30  1  0  0  0  0
 30 31  1  1  0  0  0
 30 41  1  0  0  0  0
 31 32  1  0  0  0  0
 31 39  1  0  0  0  0
 32 33  2  0  0  0  0
 33 34  1  0  0  0  0
 34 35  2  0  0  0  0
 34 39  1  0  0  0  0
 35 36  1  0  0  0  0
 35 40  1  0  0  0  0
 36 37  2  0  0  0  0
 37 38  1  0  0  0  0
 38 39  2  0  0  0  0
 41 42  1  6  0  0  0
 41 43  1  0  0  0  0
 43 44  1  6  0  0  0
 44 45  1  0  0  0  0
 45 46  2  0  0  0  0
 45 47  1  0  0  0  0
 45 48  1  0  0  0  0
M  CHG  1  21  -1
M  CHG  1  25  -1
M  CHG  1  47  -1
M  CHG  1  48  -1
M  END
$MOL
atp[c]
  EC-BLAST  1117162253
InChIKey=ZKHQWZAMYRWXGA-KQYNXXCUSA-N
 31 33  0  0  0  0  0  0  0  0999 V2000
   -4.7202    6.6782    0.0000 O   0  0  0  0  0  0  0  0  0 49  0  0
   -4.2352    7.3456    0.0000 P   0  0  0  0  0  0  0  0  0 50  0  0
   -4.9027    7.8306    0.0000 O   0  0  0  0  0  0  0  0  0 51  0  0
   -3.7503    8.0131    0.0000 O   0  0  0  0  0  0  0  0  0 52  0  0
   -3.5678    6.8607    0.0000 O   0  0  0  0  0  0  0  0  0 53  0  0
   -3.6540    6.0402    0.0000 P   0  0  0  0  0  0  0  0  0 54  0  0
   -4.4745    6.1265    0.0000 O   0  0  0  0  0  0  0  0  0 55  0  0
   -2.8335    5.9540    0.0000 O   0  0  0  0  0  0  0  0  0 56  0  0
   -3.7403    5.2197    0.0000 O   0  0  0  0  0  0  0  0  0 57  0  0
   -3.0728    4.7348    0.0000 P   0  0  0  0  0  0  0  0  0 58  0  0
   -3.5577    4.0674    0.0000 O   0  0  0  0  0  0  0  0  0 59  0  0
   -2.5879    5.4023    0.0000 O   0  0  0  0  0  0  0  0  0 60  0  0
   -2.4054    4.2499    0.0000 O   0  0  0  0  0  0  0  0  0 61  0  0
   -2.4916    3.4294    0.0000 C   0  0  0  0  0  0  0  0  0 62  0  0
   -1.8242    2.9445    0.0000 C   0  0  2  0  0  0  0  0  0 63  0  0
   -1.8242    2.1195    0.0000 O   0  0  0  0  0  0  0  0  0 64  0  0
   -1.0396    1.8646    0.0000 C   0  0  2  0  0  0  0  0  0 65  0  0
   -0.7846    1.0799    0.0000 N   0  0  0  0  0  0  0  0  0 66  0  0
   -1.2695    0.4125    0.0000 C   0  0  0  0  0  0  0  0  0 67  0  0
   -0.7846   -0.2549    0.0000 N   0  0  0  0  0  0  0  0  0 68  0  0
    0.0000    0.0000    0.0000 C   0  0  0  0  0  0  0  0  0 69  0  0
    0.7145   -0.4125    0.0000 C   0  0  0  0  0  0  0  0  0 70  0  0
    1.4289    0.0000    0.0000 N   0  0  0  0  0  0  0  0  0 71  0  0
    1.4289    0.8250    0.0000 C   0  0  0  0  0  0  0  0  0 72  0  0
    0.7145    1.2375    0.0000 N   0  0  0  0  0  0  0  0  0 73  0  0
    0.0000    0.8250    0.0000 C   0  0  0  0  0  0  0  0  0 74  0  0
    0.7145   -1.2375    0.0000 N   0  0  0  0  0  0  0  0  0 75  0  0
   -0.5546    2.5320    0.0000 C   0  0  1  0  0  0  0  0  0 76  0  0
    0.2704    2.5320    0.0000 O   0  0  0  0  0  0  0  0  0 77  0  0
   -1.0396    3.1994    0.0000 C   0  0  1  0  0  0  0  0  0 78  0  0
   -0.7846    3.9841    0.0000 O   0  0  0  0  0  0  0  0  0 79  0  0
  2  1  2  0  0  0  0
  2  3  1  0  0  0  0
  2  4  1  0  0  0  0
  5  2  1  0  0  0  0
  6  5  1  0  0  0  0
  6  7  2  0  0  0  0
  6  8  1  0  0  0  0
  9  6  1  0  0  0  4
 10  9  1  0  0  0  0
 10 11  2  0  0  0  0
 10 12  1  0  0  0  0
 13 10  1  0  0  0  0
 14 13  1  0  0  0  0
 15 14  1  6  0  0  0
 16 15  1  0  0  0  0
 15 30  1  0  0  0  0
 17 16  1  0  0  0  0
 17 18  1  6  0  0  0
 17 28  1  0  0  0  0
 19 18  1  0  0  0  0
 18 26  1  0  0  0  0
 20 19  2  0  0  0  0
 21 20  1  0  0  0  0
 22 21  2  0  0  0  0
 21 26  1  0  0  0  0
 22 23  1  0  0  0  0
 27 22  1  0  0  0  0
 24 23  2  0  0  0  0
 25 24  1  0  0  0  0
 26 25  2  0  0  0  0
 28 29  1  1  0  0  0
 30 28  1  0  0  0  0
 30 31  1  1  0  0  0
M  CHG  1   3  -1
M  CHG  1   4  -1
M  CHG  1   8  -1
M  CHG  1  12  -1
M  END
$MOL
dlnlcg[c]
  EC-BLAST  1117162253
InChIKey=HOBAELRKJCKHQD-QNEBEIHSSA-M
 22 21  0  0  0  0  0  0  0  0999 V2000
    7.7632   -0.0651    0.0000 O   0  0  0  0  0  0  0  0  0 80  0  0
    7.4931    0.7145    0.0000 C   0  0  0  0  0  0  0  0  0 81  0  0
    8.0332    1.3381    0.0000 O   0  0  0  0  0  0  0  0  0 82  0  0
    6.6830    0.8704    0.0000 C   0  0  0  0  0  0  0  0  0 83  0  0
    6.1429    0.2467    0.0000 C   0  0  0  0  0  0  0  0  0 84  0  0
    5.3328    0.4027    0.0000 C   0  0  0  0  0  0  0  0  0 85  0  0
    4.7927   -0.2210    0.0000 C   0  0  0  0  0  0  0  0  0 86  0  0
    3.9825   -0.0651    0.0000 C   0  0  0  0  0  0  0  0  0 87  0  0
    3.7125    0.7145    0.0000 C   0  0  0  0  0  0  0  0  0 88  0  0
    4.2526    1.3381    0.0000 C   0  0  0  0  0  0  0  0  0 89  0  0
    3.9825    2.1177    0.0000 C   0  0  0  0  0  0  0  0  0 90  0  0
    3.1724    2.2736    0.0000 C   0  0  0  0  0  0  0  0  0 91  0  0
    2.6323    1.6499    0.0000 C   0  0  0  0  0  0  0  0  0 92  0  0
    1.8222    1.8058    0.0000 C   0  0  0  0  0  0  0  0  0 93  0  0
    1.5521    2.5854    0.0000 C   0  0  0  0  0  0  0  0  0 94  0  0
    0.7420    2.7413    0.0000 C   0  0  0  0  0  0  0  0  0 95  0  0
    0.4720    3.5209    0.0000 C   0  0  0  0  0  0  0  0  0 96  0  0
    1.0121    4.1445    0.0000 C   0  0  0  0  0  0  0  0  0 97  0  0
    0.7420    4.9241    0.0000 C   0  0  0  0  0  0  0  0  0 98  0  0
    1.2821    5.5477    0.0000 C   0  0  0  0  0  0  0  0  0 99  0  0
    1.0121    6.3272    0.0000 C   0  0  0  0  0  0  0  0  0100  0  0
    1.5521    6.9509    0.0000 C   0  0  0  0  0  0  0  0  0101  0  0
  2  1  2  0  0  0  0
  2  3  1  0  0  0  4
  4  2  1  0  0  0  0
  5  4  1  0  0  0  0
  6  5  1  0  0  0  0
  7  6  1  0  0  0  0
  8  7  1  0  0  0  0
  9  8  1  0  0  0  0
 10  9  1  0  0  0  0
 11 10  2  0  0  0  0
 12 11  1  0  0  0  0
 13 12  1  0  0  0  0
 14 13  2  0  0  0  0
 15 14  1  0  0  0  0
 16 15  1  0  0  0  0
 17 16  2  0  0  0  0
 18 17  1  0  0  0  0
 19 18  1  0  0  0  0
 20 19  1  0  0  0  0
 21 20  1  0  0  0  0
 22 21  1  0  0  0  0
M  CHG  1   3  -1
M  END
$MOL
dlnlcgcoa[c]
  EC-BLAST  1117162253
InChIKey=FJWJALRUNNZIBB-DDQUOPDJSA-J
 69 71  0  0  0  0  0  0  0  0999 V2000
   11.7568    5.9525    0.0000 O   0  0  0  0  0  0  0  0  0 47  0  0
   11.8502    7.1155    0.0000 O   0  0  0  0  0  0  0  0  0 48  0  0
    1.3244   12.8498    0.0000 N   0  0  0  0  0  0  0  0  0  3  0  0
    0.5618   12.5352    0.0000 C   0  0  0  0  0  0  0  0  0  4  0  0
   -0.0920   13.0385    0.0000 C   0  0  0  0  0  0  0  0  0  5  0  0
   -0.8547   12.7239    0.0000 S   0  0  0  0  0  0  0  0  0  6  0  0
   -1.5084   13.2272    0.0000 C   0  0  0  0  0  0  0  0  0 81  0  0
   -1.3994   14.0450    0.0000 O   0  0  0  0  0  0  0  0  0 80  0  0
    1.9782   12.3465    0.0000 C   0  0  0  0  0  0  0  0  0  2  0  0
    1.8692   11.5287    0.0000 O   0  0  0  0  0  0  0  0  0  1  0  0
    2.7409   12.6610    0.0000 C   0  0  0  0  0  0  0  0  0  7  0  0
    3.3946   12.1578    0.0000 C   0  0  0  0  0  0  0  0  0  8  0  0
    4.1573   12.4723    0.0000 N   0  0  0  0  0  0  0  0  0  9  0  0
    4.8110   11.9691    0.0000 C   0  0  0  0  0  0  0  0  0 10  0  0
    4.7021   11.1513    0.0000 O   0  0  0  0  0  0  0  0  0 11  0  0
    5.5737   12.2836    0.0000 C   0  0  2  0  0  0  0  0  0 12  0  0
    5.6827   13.1014    0.0000 O   0  0  0  0  0  0  0  0  0 13  0  0
    6.2275   11.7804    0.0000 C   0  0  0  0  0  0  0  0  0 14  0  0
    6.7307   12.4341    0.0000 C   0  0  0  0  0  0  0  0  0 15  0  0
    5.7242   11.1266    0.0000 C   0  0  0  0  0  0  0  0  0 16  0  0
    6.8812   11.2771    0.0000 C   0  0  0  0  0  0  0  0  0 17  0  0
    7.6439   11.5916    0.0000 O   0  0  0  0  0  0  0  0  0 18  0  0
    8.2976   11.0884    0.0000 P   0  0  0  0  0  0  0  0  0 19  0  0
    7.7944   10.4347    0.0000 O   0  0  0  0  0  0  0  0  0 20  0  0
    8.8009   11.7421    0.0000 O   0  0  0  0  0  0  0  0  0 21  0  0
    8.9514   10.5852    0.0000 O   0  0  0  0  0  0  0  0  0 22  0  0
    8.8424    9.7674    0.0000 P   0  0  0  0  0  0  0  0  0 23  0  0
    8.0246    9.8763    0.0000 O   0  0  0  0  0  0  0  0  0 24  0  0
    9.6602    9.6584    0.0000 O   0  0  0  0  0  0  0  0  0 25  0  0
    8.7334    8.9496    0.0000 O   0  0  0  0  0  0  0  0  0 26  0  0
    9.3872    8.4464    0.0000 C   0  0  0  0  0  0  0  0  0 27  0  0
    9.2782    7.6286    0.0000 C   0  0  1  0  0  0  0  0  0 28  0  0
    8.5526    7.2361    0.0000 O   0  0  0  0  0  0  0  0  0 29  0  0
    8.7017    6.4246    0.0000 C   0  0  2  0  0  0  0  0  0 30  0  0
    8.1328    5.8271    0.0000 N   0  0  0  0  0  0  0  0  0 31  0  0
    8.2819    5.0157    0.0000 C   0  0  0  0  0  0  0  0  0 32  0  0
    7.5563    4.6231    0.0000 N   0  0  0  0  0  0  0  0  0 33  0  0
    6.9587    5.1920    0.0000 C   0  0  0  0  0  0  0  0  0 34  0  0
    6.1362    5.1285    0.0000 C   0  0  0  0  0  0  0  0  0 35  0  0
    5.6700    5.8092    0.0000 N   0  0  0  0  0  0  0  0  0 36  0  0
    6.0263    6.5532    0.0000 C   0  0  0  0  0  0  0  0  0 37  0  0
    6.8488    6.6167    0.0000 N   0  0  0  0  0  0  0  0  0 38  0  0
    7.3151    5.9360    0.0000 C   0  0  0  0  0  0  0  0  0 39  0  0
    5.7799    4.3844    0.0000 N   0  0  0  0  0  0  0  0  0 40  0  0
    9.5194    6.3157    0.0000 C   0  0  2  0  0  0  0  0  0 41  0  0
    9.9120    5.5901    0.0000 O   0  0  0  0  0  0  0  0  0 42  0  0
    9.8758    7.0598    0.0000 C   0  0  2  0  0  0  0  0  0 43  0  0
   10.6872    7.2089    0.0000 O   0  0  0  0  0  0  0  0  0 44  0  0
   11.2220    6.5807    0.0000 P   0  0  0  0  0  0  0  0  0 45  0  0
   10.5938    6.0459    0.0000 O   0  0  0  0  0  0  0  0  0 46  0  0
   -2.2711   12.9127    0.0000 C   0  0  0  0  0  0  0  0  0 83  0  0
   -2.9248   13.4159    0.0000 C   0  0  0  0  0  0  0  0  0 84  0  0
   -3.6875   13.1014    0.0000 C   0  0  0  0  0  0  0  0  0 85  0  0
   -4.3413   13.6046    0.0000 C   0  0  0  0  0  0  0  0  0 86  0  0
   -5.1039   13.2901    0.0000 C   0  0  0  0  0  0  0  0  0 87  0  0
   -5.2129   12.4723    0.0000 C   0  0  0  0  0  0  0  0  0 88  0  0
   -4.5592   11.9691    0.0000 C   0  0  0  0  0  0  0  0  0 89  0  0
   -4.6681   11.1513    0.0000 C   0  0  0  0  0  0  0  0  0 90  0  0
   -5.4308   10.8368    0.0000 C   0  0  0  0  0  0  0  0  0 91  0  0
   -6.0845   11.3400    0.0000 C   0  0  0  0  0  0  0  0  0 92  0  0
   -6.8472   11.0255    0.0000 C   0  0  0  0  0  0  0  0  0 93  0  0
   -6.9562   10.2077    0.0000 C   0  0  0  0  0  0  0  0  0 94  0  0
   -7.7189    9.8932    0.0000 C   0  0  0  0  0  0  0  0  0 95  0  0
   -7.8278    9.0754    0.0000 C   0  0  0  0  0  0  0  0  0 96  0  0
   -7.1741    8.5722    0.0000 C   0  0  0  0  0  0  0  0  0 97  0  0
   -7.2831    7.7544    0.0000 C   0  0  0  0  0  0  0  0  0 98  0  0
   -6.6293    7.2512    0.0000 C   0  0  0  0  0  0  0  0  0 99  0  0
   -6.7383    6.4334    0.0000 C   0  0  0  0  0  0  0  0  0100  0  0
   -6.0845    5.9301    0.0000 C   0  0  0  0  0  0  0  0  0101  0  0
 49  1  1  0  0  0  0
 49  2  1  0  0  0  0
  4  3  1  0  0  0  0
  3  9  1  0  0  0  0
  5  4  1  0  0  0  0
  6  5  1  0  0  0  0
  7  6  1  0  0  0  4
  7  8  2  0  0  0  0
 51  7  1  0  0  0  0
  9 10  2  0  0  0  0
  9 11  1  0  0  0  0
 11 12  1  0  0  0  0
 12 13  1  0  0  0  0
 13 14  1  0  0  0  0
 14 15  2  0  0  0  0
 14 16  1  0  0  0  0
 16 17  1  6  0  0  0
 16 18  1  0  0  0  0
 18 19  1  0  0  0  0
 18 20  1  0  0  0  0
 18 21  1  0  0  0  0
 21 22  1  0  0  0  0
 22 23  1  0  0  0  0
 23 24  2  0  0  0  0
 23 25  1  0  0  0  0
 23 26  1  0  0  0  0
 26 27  1  0  0  0  0
 27 28  2  0  0  0  0
 27 29  1  0  0  0  0
 27 30  1  0  0  0  0
 30 31  1  0  0  0  0
 32 31  1  6  0  0  0
 32 33  1  0  0  0  0
 32 47  1  0  0  0  0
 33 34  1  0  0  0  0
 34 35  1  6  0  0  0
 34 45  1  0  0  0  0
 35 36  1  0  0  0  0
 35 43  1  0  0  0  0
 36 37  2  0  0  0  0
 37 38  1  0  0  0  0
 38 39  2  0  0  0  0
 38 43  1  0  0  0  0
 39 40  1  0  0  0  0
 39 44  1  0  0  0  0
 40 41  2  0  0  0  0
 41 42  1  0  0  0  0
 42 43  2  0  0  0  0
 45 46  1  1  0  0  0
 45 47  1  0  0  0  0
 47 48  1  1  0  0  0
 48 49  1  0  0  0  0
 49 50  2  0  0  0  0
 52 51  1  0  0  0  0
 53 52  1  0  0  0  0
 54 53  1  0  0  0  0
 55 54  1  0  0  0  0
 56 55  1  0  0  0  0
 57 56  1  0  0  0  0
 58 57  2  0  0  0  0
 59 58  1  0  0  0  0
 60 59  1  0  0  0  0
 61 60  2  0  0  0  0
 62 61  1  0  0  0  0
 63 62  1  0  0  0  0
 64 63  2  0  0  0  0
 65 64  1  0  0  0  0
 66 65  1  0  0  0  0
 67 66  1  0  0  0  0
 68 67  1  0  0  0  0
 69 68  1  0  0  0  0
M  CHG  1   1  -1
M  CHG  1   2  -1
M  CHG  1  25  -1
M  CHG  1  29  -1
M  END
$MOL
amp[c]
  EC-BLAST  1117162253
InChIKey=UDMBCSSLTHHNCD-KQYNXXCUSA-L
 23 25  0  0  0  0  0  0  0  0999 V2000
   -3.7403    5.2197    0.0000 O   0  0  0  0  0  0  0  0  0 57  0  0
   -3.0728    4.7348    0.0000 P   0  0  0  0  0  0  0  0  0 58  0  0
   -3.5577    4.0674    0.0000 O   0  0  0  0  0  0  0  0  0 59  0  0
   -2.5879    5.4023    0.0000 O   0  0  0  0  0  0  0  0  0 60  0  0
   -2.4054    4.2499    0.0000 O   0  0  0  0  0  0  0  0  0 61  0  0
   -2.4916    3.4294    0.0000 C   0  0  0  0  0  0  0  0  0 62  0  0
   -1.8242    2.9445    0.0000 C   0  0  2  0  0  0  0  0  0 63  0  0
   -1.8242    2.1195    0.0000 O   0  0  0  0  0  0  0  0  0 64  0  0
   -1.0396    1.8646    0.0000 C   0  0  2  0  0  0  0  0  0 65  0  0
   -0.7846    1.0799    0.0000 N   0  0  0  0  0  0  0  0  0 66  0  0
   -1.2695    0.4125    0.0000 C   0  0  0  0  0  0  0  0  0 67  0  0
   -0.7846   -0.2549    0.0000 N   0  0  0  0  0  0  0  0  0 68  0  0
    0.0000    0.0000    0.0000 C   0  0  0  0  0  0  0  0  0 69  0  0
    0.7145   -0.4125    0.0000 C   0  0  0  0  0  0  0  0  0 70  0  0
    1.4289    0.0000    0.0000 N   0  0  0  0  0  0  0  0  0 71  0  0
    1.4289    0.8250    0.0000 C   0  0  0  0  0  0  0  0  0 72  0  0
    0.7145    1.2375    0.0000 N   0  0  0  0  0  0  0  0  0 73  0  0
    0.0000    0.8250    0.0000 C   0  0  0  0  0  0  0  0  0 74  0  0
    0.7145   -1.2375    0.0000 N   0  0  0  0  0  0  0  0  0 75  0  0
   -0.5546    2.5320    0.0000 C   0  0  1  0  0  0  0  0  0 76  0  0
    0.2704    2.5320    0.0000 O   0  0  0  0  0  0  0  0  0 77  0  0
   -1.0396    3.1994    0.0000 C   0  0  1  0  0  0  0  0  0 78  0  0
   -0.7846    3.9841    0.0000 O   0  0  0  0  0  0  0  0  0 79  0  0
  2  1  1  0  0  0  0
  2  3  2  0  0  0  0
  2  4  1  0  0  0  0
  5  2  1  0  0  0  0
  6  5  1  0  0  0  0
  7  6  1  6  0  0  0
  8  7  1  0  0  0  0
  7 22  1  0  0  0  0
  9  8  1  0  0  0  0
  9 10  1  6  0  0  0
  9 20  1  0  0  0  0
 11 10  1  0  0  0  0
 10 18  1  0  0  0  0
 12 11  2  0  0  0  0
 13 12  1  0  0  0  0
 14 13  2  0  0  0  0
 13 18  1  0  0  0  0
 14 15  1  0  0  0  0
 19 14  1  0  0  0  0
 16 15  2  0  0  0  0
 17 16  1  0  0  0  0
 18 17  2  0  0  0  0
 20 21  1  1  0  0  0
 22 20  1  0  0  0  0
 22 23  1  1  0  0  0
M  CHG  1   1  -1
M  CHG  1   4  -1
M  END
$MOL
ppi[c]
  EC-BLAST  1117162253
InChIKey=XPPKVPWEQAFLFU-UHFFFAOYSA-K
  9  8  0  0  0  0  0  0  0  0999 V2000
    0.0000    0.0000    0.0000 O   0  0  0  0  0  0  0  0  0 49  0  0
    0.8250    0.0000    0.0000 P   0  0  0  0  0  0  0  0  0 50  0  0
    0.8250    0.8250    0.0000 O   0  0  0  0  0  0  0  0  0 51  0  0
    1.6500    0.0000    0.0000 O   0  0  0  0  0  0  0  0  0 52  0  0
    0.8250   -0.8250    0.0000 O   0  0  0  0  0  0  0  0  0 53  0  0
    0.1105   -1.2375    0.0000 P   0  0  0  0  0  0  0  0  0 54  0  0
   -0.3020   -0.5230    0.0000 O   0  0  0  0  0  0  0  0  0 55  0  0
    0.5230   -1.9520    0.0000 O   0  0  0  0  0  0  0  0  0 56  0  0
   -0.6039   -1.6500    0.0000 O   0  0  0  0  0  0  0  0  0 82  0  0
  2  1  2  0  0  0  0
  2  3  1  0  0  0  0
  2  4  1  0  0  0  0
  5  2  1  0  0  0  0
  6  5  1  0  0  0  0
  6  7  2  0  0  0  0
  6  8  1  0  0  0  0
  9  6  1  0  0  0  4
M  CHG  1   3  -1
M  CHG  1   4  -1
M  CHG  1   8  -1
M  END
