# Supplementary material for: Comparative evaluation of atom mapping algorithms for balanced metabolic reactions: application to Recon 3D
Source: J Cheminform. 2017 Jun 14;9:39. doi: 10.1186/s13321-017-0223-1 (PMC5471289; doi:10.1186/s13321-017-0223-1)
Supplement: Supplementary file 3 — Additional file 3. Contains two folders, one contains the predictions obtained from each algorithm in RXN format (Folder: algorithmicPredictions), the other contains manually curated atom mappings, (Folder:standardisedPredictions). [file 13321_2017_223_MOESM3_ESM.zip › algorithmicPredictions/RDT/SBPP1er.rxn]

$RXN

  EC-BLAST     SBPP1er

  2  2
$MOL
sph1p[r]
  EC-BLAST  1118160146
InChIKey=
 25 24  0  0  0  0  0  0  0  0999 V2000
   20.3960    6.1283    0.0000 O   0  0  0  0  0  0  0  0  0  1  0  0
   20.8085    5.4138    0.0000 P   0  0  0  0  0  0  0  0  0  2  0  0
   21.5230    5.8263    0.0000 O   0  0  0  0  0  0  0  0  0  3  0  0
   21.2210    4.6993    0.0000 O   0  0  0  0  0  0  0  0  0  4  0  0
   20.0940    5.0013    0.0000 O   0  0  0  0  0  0  0  0  0  5  0  0
   19.3796    5.4138    0.0000 C   0  0  0  0  0  0  0  0  0  6  0  0
   18.6651    5.0013    0.0000 C   0  0  1  0  0  0  0  0  0  7  0  0
   18.6651    4.1763    0.0000 N   0  0  0  0  0  0  0  0  0  8  0  0
   17.9506    5.4138    0.0000 C   0  0  1  0  0  0  0  0  0  9  0  0
   17.9506    6.2388    0.0000 O   0  0  0  0  0  0  0  0  0 10  0  0
   17.2362    5.0013    0.0000 C   0  0  0  0  0  0  0  0  0 11  0  0
   16.5217    5.4138    0.0000 C   0  0  0  0  0  0  0  0  0 12  0  0
   15.8072    5.0013    0.0000 C   0  0  0  0  0  0  0  0  0 13  0  0
   15.0927    5.4138    0.0000 C   0  0  0  0  0  0  0  0  0 14  0  0
   14.3783    5.0013    0.0000 C   0  0  0  0  0  0  0  0  0 15  0  0
   13.6638    5.4138    0.0000 C   0  0  0  0  0  0  0  0  0 16  0  0
   12.9493    5.0013    0.0000 C   0  0  0  0  0  0  0  0  0 17  0  0
   12.2349    5.4138    0.0000 C   0  0  0  0  0  0  0  0  0 18  0  0
   11.5204    5.0013    0.0000 C   0  0  0  0  0  0  0  0  0 19  0  0
   10.8059    5.4138    0.0000 C   0  0  0  0  0  0  0  0  0 20  0  0
   10.0914    5.0013    0.0000 C   0  0  0  0  0  0  0  0  0 21  0  0
    9.3770    5.4138    0.0000 C   0  0  0  0  0  0  0  0  0 22  0  0
    8.6625    5.0013    0.0000 C   0  0  0  0  0  0  0  0  0 23  0  0
    7.9480    5.4138    0.0000 C   0  0  0  0  0  0  0  0  0 24  0  0
    7.2336    5.0013    0.0000 C   0  0  0  0  0  0  0  0  0 25  0  0
  2  1  2  0  0  0  0
  2  3  1  0  0  0  0
  2  4  1  0  0  0  0
  5  2  1  0  0  0  4
  6  5  1  0  0  0  0
  7  6  1  0  0  0  0
  7  8  1  6  0  0  0
  9  7  1  0  0  0  0
  9 10  1  1  0  0  0
 11  9  1  0  0  0  0
 12 11  1  0  0  0  0
 13 12  1  0  0  0  0
 14 13  1  0  0  0  0
 15 14  1  0  0  0  0
 16 15  1  0  0  0  0
 17 16  1  0  0  0  0
 18 17  1  0  0  0  0
 19 18  1  0  0  0  0
 20 19  1  0  0  0  0
 21 20  1  0  0  0  0
 22 21  1  0  0  0  0
 23 22  1  0  0  0  0
 24 23  1  0  0  0  0
 25 24  1  0  0  0  0
M  CHG  1   3  -1
M  CHG  1   4  -1
M  CHG  1   8   1
M  END
$MOL
h2o[r]
  EC-BLAST  1118160146
InChIKey=XLYOFNOQVPJJNP-UHFFFAOYSA-N
  1  0  0  0  0  0  0  0  0  0999 V2000
    0.0000    0.0000    0.0000 O   0  0  0  0  0  0  0  0  0 26  0  0
M  END
$MOL
sphgn[r]
  EC-BLAST  1118160146
InChIKey=OTKJDMGTUTTYMP-ZWKOTPCHSA-O
 21 20  0  0  0  0  0  0  0  0999 V2000
   22.0460    6.1283    0.0000 O   0  0  0  0  0  0  0  0  0  5  0  0
   21.3315    5.7158    0.0000 C   0  0  0  0  0  0  0  0  0  6  0  0
   20.6171    6.1283    0.0000 C   0  0  1  0  0  0  0  0  0  7  0  0
   20.6171    6.9533    0.0000 N   0  0  0  0  0  0  0  0  0  8  0  0
   19.9026    5.7158    0.0000 C   0  0  1  0  0  0  0  0  0  9  0  0
   19.9026    4.8908    0.0000 O   0  0  0  0  0  0  0  0  0 10  0  0
   19.1881    6.1283    0.0000 C   0  0  0  0  0  0  0  0  0 11  0  0
   18.4737    5.7158    0.0000 C   0  0  0  0  0  0  0  0  0 12  0  0
   17.7592    6.1283    0.0000 C   0  0  0  0  0  0  0  0  0 13  0  0
   17.0447    5.7158    0.0000 C   0  0  0  0  0  0  0  0  0 14  0  0
   16.3302    6.1283    0.0000 C   0  0  0  0  0  0  0  0  0 15  0  0
   15.6158    5.7158    0.0000 C   0  0  0  0  0  0  0  0  0 16  0  0
   14.9013    6.1283    0.0000 C   0  0  0  0  0  0  0  0  0 17  0  0
   14.1868    5.7158    0.0000 C   0  0  0  0  0  0  0  0  0 18  0  0
   13.4724    6.1283    0.0000 C   0  0  0  0  0  0  0  0  0 19  0  0
   12.7579    5.7158    0.0000 C   0  0  0  0  0  0  0  0  0 20  0  0
   12.0434    6.1283    0.0000 C   0  0  0  0  0  0  0  0  0 21  0  0
   11.3289    5.7158    0.0000 C   0  0  0  0  0  0  0  0  0 22  0  0
   10.6145    6.1283    0.0000 C   0  0  0  0  0  0  0  0  0 23  0  0
    9.9000    5.7158    0.0000 C   0  0  0  0  0  0  0  0  0 24  0  0
    9.1855    6.1283    0.0000 C   0  0  0  0  0  0  0  0  0 25  0  0
  2  1  1  0  0  0  0
  3  2  1  0  0  0  0
  3  4  1  1  0  0  0
  5  3  1  0  0  0  0
  5  6  1  6  0  0  0
  7  5  1  0  0  0  0
  8  7  1  0  0  0  0
  9  8  1  0  0  0  0
 10  9  1  0  0  0  0
 11 10  1  0  0  0  0
 12 11  1  0  0  0  0
 13 12  1  0  0  0  0
 14 13  1  0  0  0  0
 15 14  1  0  0  0  0
 16 15  1  0  0  0  0
 17 16  1  0  0  0  0
 18 17  1  0  0  0  0
 19 18  1  0  0  0  0
 20 19  1  0  0  0  0
 21 20  1  0  0  0  0
M  CHG  1   4   1
M  END
$MOL
pi[r]
  EC-BLAST  1118160146
InChIKey=NBIIXXVUZAFLBC-UHFFFAOYSA-N
  5  4  0  0  0  0  0  0  0  0999 V2000
    0.0000    0.0000    0.0000 O   0  0  0  0  0  0  0  0  0  1  0  0
    0.8250    0.0000    0.0000 P   0  0  0  0  0  0  0  0  0  2  0  0
    0.8250    0.8250    0.0000 O   0  0  0  0  0  0  0  0  0  3  0  0
    1.6500    0.0000    0.0000 O   0  0  0  0  0  0  0  0  0  4  0  0
    0.8250   -0.8250    0.0000 O   0  0  0  0  0  0  0  0  0 26  0  0
  2  1  2  0  0  0  0
  2  3  1  0  0  0  0
  2  4  1  0  0  0  0
  5  2  1  0  0  0  4
M  CHG  1   3  -1
M  CHG  1   4  -1
M  END
