# Supplementary material for: Comparative evaluation of atom mapping algorithms for balanced metabolic reactions: application to Recon 3D
Source: J Cheminform. 2017 Jun 14;9:39. doi: 10.1186/s13321-017-0223-1 (PMC5471289; doi:10.1186/s13321-017-0223-1)
Supplement: Supplementary file 3 — Additional file 3. Contains two folders, one contains the predictions obtained from each algorithm in RXN format (Folder: algorithmicPredictions), the other contains manually curated atom mappings, (Folder:standardisedPredictions). [file 13321_2017_223_MOESM3_ESM.zip › algorithmicPredictions/RDT/METPHEARGr.rxn]

$RXN

  EC-BLAST     METPHEARGr

  3  3
$MOL
metphearg[c]
  EC-BLAST  1118160041
InChIKey=LNXGEYIEEUZGGH-OAGGEKHMSA-O
 31 31  0  0  0  0  0  0  0  0999 V2000
    7.8592   -3.7125    0.0000 O   0  0  0  0  0  0  0  0  0  1  0  0
    8.5737   -4.1250    0.0000 C   0  0  0  0  0  0  0  0  0  2  0  0
    9.2881   -3.7125    0.0000 O   0  0  0  0  0  0  0  0  0  3  0  0
    8.5737   -4.9500    0.0000 C   0  0  2  0  0  0  0  0  0  4  0  0
    7.8592   -5.3625    0.0000 N   0  0  0  0  0  0  0  0  0  5  0  0
    7.1447   -4.9500    0.0000 C   0  0  0  0  0  0  0  0  0  6  0  0
    7.1447   -4.1250    0.0000 O   0  0  0  0  0  0  0  0  0  7  0  0
    6.4302   -5.3625    0.0000 C   0  0  1  0  0  0  0  0  0  8  0  0
    5.7158   -4.9500    0.0000 N   0  0  0  0  0  0  0  0  0  9  0  0
    5.0013   -5.3625    0.0000 C   0  0  0  0  0  0  0  0  0 10  0  0
    5.0013   -6.1875    0.0000 O   0  0  0  0  0  0  0  0  0 11  0  0
    4.2868   -4.9500    0.0000 C   0  0  1  0  0  0  0  0  0 12  0  0
    4.2868   -4.1250    0.0000 N   0  0  0  0  0  0  0  0  0 13  0  0
    3.5724   -5.3625    0.0000 C   0  0  0  0  0  0  0  0  0 14  0  0
    2.8579   -4.9500    0.0000 C   0  0  0  0  0  0  0  0  0 15  0  0
    2.1434   -5.3625    0.0000 S   0  0  0  0  0  0  0  0  0 16  0  0
    1.4289   -4.9500    0.0000 C   0  0  0  0  0  0  0  0  0 17  0  0
    6.4302   -6.1875    0.0000 C   0  0  0  0  0  0  0  0  0 18  0  0
    7.1447   -6.6000    0.0000 C   0  0  0  0  0  0  0  0  0 19  0  0
    7.8592   -6.1875    0.0000 C   0  0  0  0  0  0  0  0  0 20  0  0
    8.5737   -6.6000    0.0000 C   0  0  0  0  0  0  0  0  0 21  0  0
    8.5737   -7.4250    0.0000 C   0  0  0  0  0  0  0  0  0 22  0  0
    7.8592   -7.8375    0.0000 C   0  0  0  0  0  0  0  0  0 23  0  0
    7.1447   -7.4250    0.0000 C   0  0  0  0  0  0  0  0  0 24  0  0
    9.2881   -5.3625    0.0000 C   0  0  0  0  0  0  0  0  0 25  0  0
   10.0026   -4.9500    0.0000 C   0  0  0  0  0  0  0  0  0 26  0  0
   10.7171   -5.3625    0.0000 C   0  0  0  0  0  0  0  0  0 27  0  0
   11.4315   -4.9500    0.0000 N   0  0  0  0  0  0  0  0  0 28  0  0
   12.1460   -5.3625    0.0000 C   0  0  0  0  0  0  0  0  0 29  0  0
   12.8605   -4.9500    0.0000 N   0  0  0  0  0  0  0  0  0 30  0  0
   12.1460   -6.1875    0.0000 N   0  0  0  0  0  0  0  0  0 31  0  0
  2  1  2  0  0  0  0
  2  3  1  0  0  0  0
  4  2  1  0  0  0  0
  4  5  1  1  0  0  0
  4 25  1  0  0  0  0
  6  5  1  0  0  0  4
  6  7  2  0  0  0  0
  8  6  1  0  0  0  0
  8  9  1  6  0  0  0
  8 18  1  0  0  0  0
 10  9  1  0  0  0  4
 10 11  2  0  0  0  0
 12 10  1  0  0  0  0
 12 13  1  1  0  0  0
 14 12  1  0  0  0  0
 15 14  1  0  0  0  0
 16 15  1  0  0  0  0
 17 16  1  0  0  0  0
 18 19  1  0  0  0  0
 19 20  2  0  0  0  0
 19 24  1  0  0  0  0
 20 21  1  0  0  0  0
 21 22  2  0  0  0  0
 22 23  1  0  0  0  0
 23 24  2  0  0  0  0
 25 26  1  0  0  0  0
 26 27  1  0  0  0  0
 27 28  1  0  0  0  0
 28 29  1  0  0  0  0
 29 30  1  0  0  0  0
 29 31  2  0  0  0  0
M  CHG  1  31   1
M  END
$MOL
h2o[c]
  EC-BLAST  1118160041
InChIKey=XLYOFNOQVPJJNP-UHFFFAOYSA-N
  1  0  0  0  0  0  0  0  0  0999 V2000
    0.0000    0.0000    0.0000 O   0  0  0  0  0  0  0  0  0 32  0  0
M  END
$MOL
h2o[c]
  EC-BLAST  1118160041
InChIKey=XLYOFNOQVPJJNP-UHFFFAOYSA-N
  1  0  0  0  0  0  0  0  0  0999 V2000
    0.0000    0.0000    0.0000 O   0  0  0  0  0  0  0  0  0 33  0  0
M  END
$MOL
arg_L[c]
  EC-BLAST  1118160041
InChIKey=ODKSFYDXXFIFQN-BYPYZUCNSA-O
 12 11  0  0  0  0  0  0  0  0999 V2000
    7.9993    1.3184    0.0000 O   0  0  0  0  0  0  0  0  0  1  0  0
    7.9993    2.1434    0.0000 C   0  0  0  0  0  0  0  0  0  2  0  0
    8.7138    2.5559    0.0000 O   0  0  0  0  0  0  0  0  0  3  0  0
    7.2849    2.5559    0.0000 C   0  0  2  0  0  0  0  0  0  4  0  0
    7.2849    3.3809    0.0000 N   0  0  0  0  0  0  0  0  0  5  0  0
    6.5704    2.1434    0.0000 C   0  0  0  0  0  0  0  0  0 25  0  0
    5.8559    2.5559    0.0000 C   0  0  0  0  0  0  0  0  0 26  0  0
    5.1414    2.1434    0.0000 C   0  0  0  0  0  0  0  0  0 27  0  0
    4.4270    2.5559    0.0000 N   0  0  0  0  0  0  0  0  0 28  0  0
    3.7125    2.1434    0.0000 C   0  0  0  0  0  0  0  0  0 29  0  0
    2.9980    2.5559    0.0000 N   0  0  0  0  0  0  0  0  0 30  0  0
    3.7125    1.3184    0.0000 N   0  0  0  0  0  0  0  0  0 31  0  0
  2  1  2  0  0  0  0
  2  3  1  0  0  0  0
  4  2  1  0  0  0  0
  4  5  1  6  0  0  0
  6  4  1  0  0  0  0
  7  6  1  0  0  0  0
  8  7  1  0  0  0  0
  9  8  1  0  0  0  0
 10  9  1  0  0  0  0
 11 10  1  0  0  0  0
 10 12  2  0  0  0  0
M  CHG  1   3  -1
M  CHG  1   5   1
M  CHG  1  12   1
M  END
$MOL
phe_L[c]
  EC-BLAST  1118160041
InChIKey=COLNVLDHVKWLRT-QMMMGPOBSA-N
 12 12  0  0  0  0  0  0  0  0999 V2000
    0.0000    3.3000    0.0000 C   0  0  0  0  0  0  0  0  0  6  0  0
    0.7145    3.7125    0.0000 O   0  0  0  0  0  0  0  0  0  7  0  0
    0.0000    0.8250    0.0000 C   0  0  0  0  0  0  0  0  0 24  0  0
   -0.7145    3.7125    0.0000 O   0  0  0  0  0  0  0  0  0 33  0  0
    0.0000    2.4750    0.0000 C   0  0  1  0  0  0  0  0  0  8  0  0
   -0.7145    2.0625    0.0000 N   0  0  0  0  0  0  0  0  0  9  0  0
    0.7145    2.0625    0.0000 C   0  0  0  0  0  0  0  0  0 18  0  0
    0.7145    1.2375    0.0000 C   0  0  0  0  0  0  0  0  0 19  0  0
    1.4289    0.8250    0.0000 C   0  0  0  0  0  0  0  0  0 20  0  0
    1.4289    0.0000    0.0000 C   0  0  0  0  0  0  0  0  0 21  0  0
    0.7145   -0.4125    0.0000 C   0  0  0  0  0  0  0  0  0 22  0  0
    0.0000    0.0000    0.0000 C   0  0  0  0  0  0  0  0  0 23  0  0
  1  2  2  0  0  0  0
  1  4  1  0  0  0  4
  5  1  1  0  0  0  0
  8  3  1  0  0  0  0
 12  3  2  0  0  0  0
  5  6  1  6  0  0  0
  5  7  1  0  0  0  0
  7  8  1  0  0  0  0
  8  9  2  0  0  0  0
  9 10  1  0  0  0  0
 10 11  2  0  0  0  0
 11 12  1  0  0  0  0
M  CHG  1   4  -1
M  CHG  1   6   1
M  END
$MOL
met_L[c]
  EC-BLAST  1118160041
InChIKey=FFEARJCKVFRZRR-BYPYZUCNSA-N
  9  8  0  0  0  0  0  0  0  0999 V2000
    5.3329    1.4289    0.0000 C   0  0  0  0  0  0  0  0  0 10  0  0
    5.3329    0.6039    0.0000 O   0  0  0  0  0  0  0  0  0 11  0  0
    1.7605    1.8414    0.0000 C   0  0  0  0  0  0  0  0  0 17  0  0
    6.0474    1.8414    0.0000 O   0  0  0  0  0  0  0  0  0 32  0  0
    4.6184    1.8414    0.0000 C   0  0  2  0  0  0  0  0  0 12  0  0
    4.6184    2.6664    0.0000 N   0  0  0  0  0  0  0  0  0 13  0  0
    3.9039    1.4289    0.0000 C   0  0  0  0  0  0  0  0  0 14  0  0
    3.1895    1.8414    0.0000 C   0  0  0  0  0  0  0  0  0 15  0  0
    2.4750    1.4289    0.0000 S   0  0  0  0  0  0  0  0  0 16  0  0
  1  2  2  0  0  0  0
  1  4  1  0  0  0  4
  5  1  1  0  0  0  0
  3  9  1  0  0  0  0
  5  6  1  6  0  0  0
  7  5  1  0  0  0  0
  8  7  1  0  0  0  0
  9  8  1  0  0  0  0
M  CHG  1   4  -1
M  CHG  1   6   1
M  END
