# Supplementary material for: Comparative evaluation of atom mapping algorithms for balanced metabolic reactions: application to Recon 3D
Source: J Cheminform. 2017 Jun 14;9:39. doi: 10.1186/s13321-017-0223-1 (PMC5471289; doi:10.1186/s13321-017-0223-1)
Supplement: Supplementary file 3 — Additional file 3. Contains two folders, one contains the predictions obtained from each algorithm in RXN format (Folder: algorithmicPredictions), the other contains manually curated atom mappings, (Folder:standardisedPredictions). [file 13321_2017_223_MOESM3_ESM.zip › algorithmicPredictions/RDT/RE3450C.rxn]

$RXN

  EC-BLAST     RE3450C

  3  4
$MOL
CE5534[c]
  EC-BLAST  1118160142
InChIKey=QPLJAGNIJZAPRJ-NQFDUOLLSA-N
 28 29  0  0  0  0  0  0  0  0999 V2000
    2.8579    3.5211    0.0000 O   0  0  0  0  0  0  0  0  0  1  0  0
    5.3329    7.8079    0.0000 H   0  0  0  0  0  0  0  0  0 51  0  0
    6.1579    7.8079    0.0000 C   0  0  0  0  0  0  0  0  0  2  0  0
    6.5704    8.5224    0.0000 O   0  0  0  0  0  0  0  0  0  3  0  0
    7.3954    8.5224    0.0000 O   0  0  0  0  0  0  0  0  0  4  0  0
    1.6204    4.2355    0.0000 O   0  0  0  0  0  0  0  0  0  5  0  0
    7.8079    7.8079    0.0000 C   0  0  0  0  0  0  0  0  0  6  0  0
    8.6329    7.8079    0.0000 H   0  0  0  0  0  0  0  0  0 52  0  0
    6.9829    7.6016    0.0000 C   0  0  0  0  0  0  0  0  0  7  0  0
    7.3954    7.0934    0.0000 C   0  0  0  0  0  0  0  0  0  8  0  0
    7.8079    6.3789    0.0000 C   0  0  0  0  0  0  0  0  0  9  0  0
    7.3954    5.6645    0.0000 C   0  0  0  0  0  0  0  0  0 10  0  0
    7.8079    4.9500    0.0000 C   0  0  0  0  0  0  0  0  0 11  0  0
    8.6329    4.9500    0.0000 C   0  0  0  0  0  0  0  0  0 12  0  0
    9.0454    4.2355    0.0000 C   0  0  0  0  0  0  0  0  0 13  0  0
    9.8704    4.2355    0.0000 C   0  0  0  0  0  0  0  0  0 14  0  0
   10.2829    3.5211    0.0000 C   0  0  0  0  0  0  0  0  0 15  0  0
   11.1079    3.5211    0.0000 C   0  0  0  0  0  0  0  0  0 16  0  0
    6.5704    7.0934    0.0000 C   0  0  0  0  0  0  0  0  0 17  0  0
    6.1579    6.3789    0.0000 C   0  0  0  0  0  0  0  0  0 18  0  0
    5.3329    6.3789    0.0000 C   0  0  0  0  0  0  0  0  0 19  0  0
    4.9204    5.6645    0.0000 C   0  0  0  0  0  0  0  0  0 20  0  0
    5.3329    4.9500    0.0000 O   0  0  0  0  0  0  0  0  0 21  0  0
    4.9204    4.2355    0.0000 O   0  0  0  0  0  0  0  0  0 22  0  0
    4.0954    5.6645    0.0000 C   0  0  0  0  0  0  0  0  0 23  0  0
    3.6829    4.9500    0.0000 C   0  0  0  0  0  0  0  0  0 24  0  0
    2.8579    4.9500    0.0000 C   0  0  0  0  0  0  0  0  0 25  0  0
    2.4454    4.2355    0.0000 C   0  0  0  0  0  0  0  0  0 26  0  0
 28  1  2  0  0  0  0
  3  2  1  0  0  0  4
  3  4  1  0  0  0  0
  9  3  1  0  0  0  0
  3 19  1  0  0  0  0
  4  5  1  0  0  0  4
  7  5  1  0  0  0  0
 28  6  1  0  0  0  0
  8  7  1  0  0  0  4
  7  9  1  0  0  0  0
  7 10  1  0  0  0  0
 10 11  1  0  0  0  0
 19 10  1  0  0  0  0
 11 12  1  0  0  0  0
 12 13  2  0  0  0  0
 13 14  1  0  0  0  0
 14 15  1  0  0  0  0
 15 16  1  0  0  0  0
 16 17  1  0  0  0  0
 17 18  1  0  0  0  0
 19 20  1  0  0  0  0
 20 21  2  0  0  0  0
 21 22  1  0  0  0  0
 22 23  1  0  0  0  0
 22 25  1  0  0  0  0
 23 24  1  0  0  0  4
 25 26  1  0  0  0  0
 26 27  1  0  0  0  0
 27 28  1  0  0  0  0
M  CHG  1   6  -1
M  END
$MOL
ascb_L[c]
  EC-BLAST  1118160142
InChIKey=CIWBSHSKHKDKBQ-JLAZNSOCSA-M
 12 12  0  0  0  0  0  0  0  0999 V2000
    1.4652   -0.8227    0.0000 O   0  0  0  0  0  0  0  0  0 27  0  0
    0.9803   -0.1553    0.0000 C   0  0  0  0  0  0  0  0  0 28  0  0
    1.2352    0.6294    0.0000 O   0  0  0  0  0  0  0  0  0 29  0  0
    0.5678    1.1143    0.0000 C   0  0  1  0  0  0  0  0  0 30  0  0
   -0.0997    0.6294    0.0000 C   0  0  0  0  0  0  0  0  0 31  0  0
   -0.8843    0.8843    0.0000 O   0  0  0  0  0  0  0  0  0 32  0  0
    0.1553   -0.1553    0.0000 C   0  0  0  0  0  0  0  0  0 33  0  0
   -0.3297   -0.8227    0.0000 O   0  0  0  0  0  0  0  0  0 34  0  0
    0.5678    1.9393    0.0000 C   0  0  2  0  0  0  0  0  0 35  0  0
    1.2822    2.3518    0.0000 O   0  0  0  0  0  0  0  0  0 36  0  0
   -0.1467    2.3518    0.0000 C   0  0  0  0  0  0  0  0  0 37  0  0
   -0.1467    3.1768    0.0000 O   0  0  0  0  0  0  0  0  0 38  0  0
  2  1  2  0  0  0  0
  3  2  1  0  0  0  0
  2  7  1  0  0  0  0
  4  3  1  0  0  0  0
  4  5  1  0  0  0  0
  4  9  1  1  0  0  0
  5  6  1  0  0  0  8
  7  5  2  0  0  0  8
  7  8  1  0  0  0  8
  9 10  1  6  0  0  0
 11  9  1  0  0  0  0
 12 11  1  0  0  0  0
M  CHG  1   6  -1
M  END
$MOL
ascb_L[c]
  EC-BLAST  1118160142
InChIKey=CIWBSHSKHKDKBQ-JLAZNSOCSA-M
 12 12  0  0  0  0  0  0  0  0999 V2000
    1.4652   -0.8227    0.0000 O   0  0  0  0  0  0  0  0  0 39  0  0
    0.9803   -0.1553    0.0000 C   0  0  0  0  0  0  0  0  0 40  0  0
    1.2352    0.6294    0.0000 O   0  0  0  0  0  0  0  0  0 41  0  0
    0.5678    1.1143    0.0000 C   0  0  1  0  0  0  0  0  0 42  0  0
   -0.0997    0.6294    0.0000 C   0  0  0  0  0  0  0  0  0 43  0  0
   -0.8843    0.8843    0.0000 O   0  0  0  0  0  0  0  0  0 44  0  0
    0.1553   -0.1553    0.0000 C   0  0  0  0  0  0  0  0  0 45  0  0
   -0.3297   -0.8227    0.0000 O   0  0  0  0  0  0  0  0  0 46  0  0
    0.5678    1.9393    0.0000 C   0  0  2  0  0  0  0  0  0 47  0  0
    1.2822    2.3518    0.0000 O   0  0  0  0  0  0  0  0  0 48  0  0
   -0.1467    2.3518    0.0000 C   0  0  0  0  0  0  0  0  0 49  0  0
   -0.1467    3.1768    0.0000 O   0  0  0  0  0  0  0  0  0 50  0  0
  2  1  2  0  0  0  0
  3  2  1  0  0  0  0
  2  7  1  0  0  0  0
  4  3  1  0  0  0  0
  4  5  1  0  0  0  0
  4  9  1  1  0  0  0
  5  6  1  0  0  0  8
  7  5  2  0  0  0  8
  7  8  1  0  0  0  8
  9 10  1  6  0  0  0
 11  9  1  0  0  0  0
 12 11  1  0  0  0  0
M  CHG  1   6  -1
M  END
$MOL
CE5828[c]
  EC-BLAST  1118160142
InChIKey=RZCPXIZGLPAGEV-NQFDUOLLSA-N
 25 25  0  0  0  0  0  0  0  0999 V2000
    6.1899   -1.1270    0.0000 O   0  0  0  0  0  0  0  0  0  1  0  0
   -1.2775   -3.5323    0.0000 C   0  0  0  0  0  0  0  0  0 16  0  0
    4.7610   -0.3020    0.0000 C   0  0  0  0  0  0  0  0  0 24  0  0
   -0.4928   -3.2773    0.0000 C   0  0  0  0  0  0  0  0  0 15  0  0
   -0.3213   -2.4704    0.0000 C   0  0  0  0  0  0  0  0  0 14  0  0
    0.4633   -2.2154    0.0000 C   0  0  0  0  0  0  0  0  0 13  0  0
    1.4195   -1.1535    0.0000 C   0  0  0  0  0  0  0  0  0 11  0  0
    0.6348   -1.4084    0.0000 C   0  0  0  0  0  0  0  0  0 12  0  0
    1.5910   -0.3465    0.0000 C   0  0  0  0  0  0  0  0  0 10  0  0
    0.9779    0.2055    0.0000 C   0  0  0  0  0  0  0  0  0  9  0  0
    1.1494    1.0125    0.0000 C   0  0  0  0  0  0  0  0  0  8  0  0
    6.1899   -0.3020    0.0000 C   0  0  0  0  0  0  0  0  0 26  0  0
    6.9044    0.1105    0.0000 O   0  0  0  0  0  0  0  0  0  5  0  0
    3.3320   -0.3020    0.0000 C   0  0  0  0  0  0  0  0  0 20  0  0
    4.0465    0.1105    0.0000 C   0  0  0  0  0  0  0  0  0 23  0  0
    5.4755    0.1105    0.0000 C   0  0  0  0  0  0  0  0  0 25  0  0
    3.3320   -1.1270    0.0000 O   0  0  0  0  0  0  0  0  0 21  0  0
    2.6176    0.1105    0.0000 C   0  0  0  0  0  0  0  0  0 19  0  0
    2.6176    0.9355    0.0000 C   0  0  0  0  0  0  0  0  0 18  0  0
    1.9031    1.3480    0.0000 C   0  0  0  0  0  0  0  0  0 17  0  0
    1.8169    2.1685    0.0000 C   0  0  0  0  0  0  0  0  0  2  0  0
    2.4300    2.7205    0.0000 O   0  0  0  0  0  0  0  0  0  3  0  0
    1.0099    2.3400    0.0000 C   0  0  0  0  0  0  0  0  0  7  0  0
    0.5974    1.6256    0.0000 C   0  0  0  0  0  0  0  0  0  6  0  0
   -0.2231    1.5393    0.0000 O   0  0  0  0  0  0  0  0  0  4  0  0
 12  1  2  0  0  0  0
  2  4  1  0  0  0  0
 15  3  1  0  0  0  0
  3 16  1  0  0  0  0
  4  5  1  0  0  0  0
  5  6  1  0  0  0  0
  6  8  1  0  0  0  0
  8  7  1  0  0  0  0
  7  9  2  0  0  0  0
  9 10  1  0  0  0  0
 10 11  1  0  0  0  0
 11 20  1  0  0  0  0
 11 24  1  0  0  0  0
 12 13  1  0  0  0  0
 16 12  1  0  0  0  0
 14 15  1  0  0  0  0
 14 17  1  0  0  0  0
 18 14  1  0  0  0  0
 19 18  2  0  0  0  0
 20 19  1  0  0  0  0
 21 20  1  0  0  0  0
 21 22  1  0  0  0  0
 23 21  1  0  0  0  0
 24 23  1  0  0  0  0
 24 25  1  0  0  0  0
M  CHG  1  13  -1
M  END
$MOL
dhdascb[c]
  EC-BLAST  1118160142
InChIKey=SBJKKFFYIZUCET-UHFFFAOYSA-N
 12 12  0  0  0  0  0  0  0  0999 V2000
    1.4652   -0.8227    0.0000 O   0  0  0  0  0  0  0  0  0 27  0  0
    0.9803   -0.1553    0.0000 C   0  0  0  0  0  0  0  0  0 28  0  0
    1.2352    0.6294    0.0000 O   0  0  0  0  0  0  0  0  0 29  0  0
    0.5678    1.1143    0.0000 C   0  0  0  0  0  0  0  0  0 30  0  0
   -0.0997    0.6294    0.0000 C   0  0  0  0  0  0  0  0  0 31  0  0
   -0.8843    0.8843    0.0000 O   0  0  0  0  0  0  0  0  0 32  0  0
    0.1553   -0.1553    0.0000 C   0  0  0  0  0  0  0  0  0 33  0  0
   -0.3297   -0.8227    0.0000 O   0  0  0  0  0  0  0  0  0 34  0  0
    0.5678    1.9393    0.0000 C   0  0  0  0  0  0  0  0  0 35  0  0
    1.2822    2.3518    0.0000 O   0  0  0  0  0  0  0  0  0 36  0  0
   -0.1467    2.3518    0.0000 C   0  0  0  0  0  0  0  0  0 37  0  0
   -0.1467    3.1768    0.0000 O   0  0  0  0  0  0  0  0  0 38  0  0
  2  1  2  0  0  0  0
  3  2  1  0  0  0  0
  2  7  1  0  0  0  0
  4  3  1  0  0  0  0
  4  5  1  0  0  0  0
  9  4  1  0  0  0  0
  5  6  2  0  0  0  8
  7  5  1  0  0  0  8
  7  8  2  0  0  0  8
  9 10  1  0  0  0  0
 11  9  1  0  0  0  0
 12 11  1  0  0  0  0
M  END
$MOL
dhdascb[c]
  EC-BLAST  1118160142
InChIKey=SBJKKFFYIZUCET-UHFFFAOYSA-N
 12 12  0  0  0  0  0  0  0  0999 V2000
    1.4652   -0.8227    0.0000 O   0  0  0  0  0  0  0  0  0 39  0  0
    0.9803   -0.1553    0.0000 C   0  0  0  0  0  0  0  0  0 40  0  0
    1.2352    0.6294    0.0000 O   0  0  0  0  0  0  0  0  0 41  0  0
    0.5678    1.1143    0.0000 C   0  0  0  0  0  0  0  0  0 42  0  0
   -0.0997    0.6294    0.0000 C   0  0  0  0  0  0  0  0  0 43  0  0
   -0.8843    0.8843    0.0000 O   0  0  0  0  0  0  0  0  0 44  0  0
    0.1553   -0.1553    0.0000 C   0  0  0  0  0  0  0  0  0 45  0  0
   -0.3297   -0.8227    0.0000 O   0  0  0  0  0  0  0  0  0 46  0  0
    0.5678    1.9393    0.0000 C   0  0  0  0  0  0  0  0  0 47  0  0
    1.2822    2.3518    0.0000 O   0  0  0  0  0  0  0  0  0 48  0  0
   -0.1467    2.3518    0.0000 C   0  0  0  0  0  0  0  0  0 49  0  0
   -0.1467    3.1768    0.0000 O   0  0  0  0  0  0  0  0  0 50  0  0
  2  1  2  0  0  0  0
  3  2  1  0  0  0  0
  2  7  1  0  0  0  0
  4  3  1  0  0  0  0
  4  5  1  0  0  0  0
  9  4  1  0  0  0  0
  5  6  2  0  0  0  8
  7  5  1  0  0  0  8
  7  8  2  0  0  0  8
  9 10  1  0  0  0  0
 11  9  1  0  0  0  0
 12 11  1  0  0  0  0
M  END
$MOL
h2o[c]
  EC-BLAST  1118160142
InChIKey=XLYOFNOQVPJJNP-UHFFFAOYSA-N
  1  0  0  0  0  0  0  0  0  0999 V2000
    0.0000    0.0000    0.0000 O   0  0  0  0  0  0  0  0  0 22  0  0
M  END
