# Supplementary material for: Comparative evaluation of atom mapping algorithms for balanced metabolic reactions: application to Recon 3D
Source: J Cheminform. 2017 Jun 14;9:39. doi: 10.1186/s13321-017-0223-1 (PMC5471289; doi:10.1186/s13321-017-0223-1)
Supplement: Supplementary file 3 — Additional file 3. Contains two folders, one contains the predictions obtained from each algorithm in RXN format (Folder: algorithmicPredictions), the other contains manually curated atom mappings, (Folder:standardisedPredictions). [file 13321_2017_223_MOESM3_ESM.zip › algorithmicPredictions/RDT/BTNDe.rxn]

$RXN

  EC-BLAST     BTNDe

  2  2
$MOL
biocyt[e]
  EC-BLAST  1117162229
InChIKey=BAQMYDQNMFBZNA-MNXVOIDGSA-N
 25 26  0  0  0  0  0  0  0  0999 V2000
   -0.5399    1.7375    0.0000 O   0  0  0  0  0  0  0  0  0  1  0  0
    0.0732    1.1854    0.0000 C   0  0  0  0  0  0  0  0  0  2  0  0
   -0.0130    0.3649    0.0000 N   0  0  0  0  0  0  0  0  0  3  0  0
    0.7406    0.0294    0.0000 C   0  0  2  0  0  0  0  0  0  4  0  0
    1.1531   -0.6851    0.0000 C   0  0  0  0  0  0  0  0  0  5  0  0
    1.9601   -0.5136    0.0000 S   0  0  0  0  0  0  0  0  0  6  0  0
    2.0463    0.3069    0.0000 C   0  0  2  0  0  0  0  0  0  7  0  0
    2.7608    0.7194    0.0000 C   0  0  0  0  0  0  0  0  0  8  0  0
    3.4753    0.3069    0.0000 C   0  0  0  0  0  0  0  0  0  9  0  0
    4.1898    0.7194    0.0000 C   0  0  0  0  0  0  0  0  0 10  0  0
    4.9042    0.3069    0.0000 C   0  0  0  0  0  0  0  0  0 11  0  0
    5.6187    0.7194    0.0000 C   0  0  0  0  0  0  0  0  0 12  0  0
    5.6187    1.5444    0.0000 O   0  0  0  0  0  0  0  0  0 13  0  0
    6.3332    0.3069    0.0000 N   0  0  0  0  0  0  0  0  0 14  0  0
    7.0476    0.7194    0.0000 C   0  0  0  0  0  0  0  0  0 15  0  0
    7.7621    0.3069    0.0000 C   0  0  0  0  0  0  0  0  0 16  0  0
    8.4766    0.7194    0.0000 C   0  0  0  0  0  0  0  0  0 17  0  0
    9.1910    0.3069    0.0000 C   0  0  0  0  0  0  0  0  0 18  0  0
    9.9055    0.7194    0.0000 C   0  0  1  0  0  0  0  0  0 19  0  0
   10.6200    0.3069    0.0000 C   0  0  0  0  0  0  0  0  0 20  0  0
   10.6200   -0.5181    0.0000 O   0  0  0  0  0  0  0  0  0 21  0  0
   11.3345    0.7194    0.0000 O   0  0  0  0  0  0  0  0  0 22  0  0
    9.9055    1.5444    0.0000 N   0  0  0  0  0  0  0  0  0 23  0  0
    1.2927    0.6425    0.0000 C   0  0  2  0  0  0  0  0  0 24  0  0
    0.8802    1.3570    0.0000 N   0  0  0  0  0  0  0  0  0 25  0  0
  2  1  2  0  0  0  0
  3  2  1  0  0  0  0
  2 25  1  0  0  0  0
  4  3  1  6  0  0  0
  5  4  1  0  0  0  0
  4 24  1  0  0  0  0
  6  5  1  0  0  0  0
  7  6  1  0  0  0  0
  7  8  1  6  0  0  0
  7 24  1  0  0  0  0
  9  8  1  0  0  0  0
 10  9  1  0  0  0  0
 11 10  1  0  0  0  0
 12 11  1  0  0  0  0
 12 13  2  0  0  0  0
 14 12  1  0  0  0  4
 15 14  1  0  0  0  0
 16 15  1  0  0  0  0
 17 16  1  0  0  0  0
 18 17  1  0  0  0  0
 19 18  1  0  0  0  0
 19 20  1  0  0  0  0
 19 23  1  6  0  0  0
 20 21  2  0  0  0  0
 20 22  1  0  0  0  0
 24 25  1  6  0  0  0
M  CHG  1  22  -1
M  CHG  1  23   1
M  END
$MOL
h2o[e]
  EC-BLAST  1117162229
InChIKey=XLYOFNOQVPJJNP-UHFFFAOYSA-N
  1  0  0  0  0  0  0  0  0  0999 V2000
    0.0000    0.0000    0.0000 O   0  0  0  0  0  0  0  0  0 26  0  0
M  END
$MOL
btn[e]
  EC-BLAST  1117162229
InChIKey=YBJHBAHKTGYVGT-ZKWXMUAHSA-M
 16 17  0  0  0  0  0  0  0  0999 V2000
   11.7224   -0.0768    0.0000 O   0  0  0  0  0  0  0  0  0  1  0  0
   11.1093    0.4752    0.0000 C   0  0  0  0  0  0  0  0  0  2  0  0
   11.1956    1.2957    0.0000 N   0  0  0  0  0  0  0  0  0  3  0  0
   10.4419    1.6313    0.0000 C   0  0  2  0  0  0  0  0  0  4  0  0
   10.0294    2.3457    0.0000 C   0  0  0  0  0  0  0  0  0  5  0  0
    9.2224    2.1742    0.0000 S   0  0  0  0  0  0  0  0  0  6  0  0
    9.1362    1.3537    0.0000 C   0  0  2  0  0  0  0  0  0  7  0  0
    8.4217    0.9412    0.0000 C   0  0  0  0  0  0  0  0  0  8  0  0
    7.7072    1.3537    0.0000 C   0  0  0  0  0  0  0  0  0  9  0  0
    6.9928    0.9412    0.0000 C   0  0  0  0  0  0  0  0  0 10  0  0
    6.2783    1.3537    0.0000 C   0  0  0  0  0  0  0  0  0 11  0  0
    5.5638    0.9412    0.0000 C   0  0  0  0  0  0  0  0  0 12  0  0
    5.5638    0.1162    0.0000 O   0  0  0  0  0  0  0  0  0 13  0  0
   10.3024    0.3037    0.0000 N   0  0  0  0  0  0  0  0  0 25  0  0
    4.8494    1.3537    0.0000 O   0  0  0  0  0  0  0  0  0 26  0  0
    9.8899    1.0182    0.0000 C   0  0  2  0  0  0  0  0  0 24  0  0
  2  1  2  0  0  0  0
  3  2  1  0  0  0  0
  2 14  1  0  0  0  0
  4  3  1  6  0  0  0
  5  4  1  0  0  0  0
  4 16  1  0  0  0  0
  6  5  1  0  0  0  0
  7  6  1  0  0  0  0
  7  8  1  6  0  0  0
  7 16  1  0  0  0  0
  9  8  1  0  0  0  0
 10  9  1  0  0  0  0
 11 10  1  0  0  0  0
 12 11  1  0  0  0  0
 12 13  2  0  0  0  0
 15 12  1  0  0  0  4
 16 14  1  6  0  0  0
M  CHG  1  15  -1
M  END
$MOL
lys_L[e]
  EC-BLAST  1117162229
InChIKey=KDXKERNSBIXSRK-YFKPBYRVSA-O
 10  9  0  0  0  0  0  0  0  0999 V2000
    2.4750    1.4289    0.0000 C   0  0  0  0  0  0  0  0  0 16  0  0
    3.1895    1.8414    0.0000 C   0  0  0  0  0  0  0  0  0 17  0  0
    1.7605    1.8414    0.0000 C   0  0  0  0  0  0  0  0  0 15  0  0
    3.9039    1.4289    0.0000 C   0  0  0  0  0  0  0  0  0 18  0  0
    1.0461    1.4289    0.0000 N   0  0  0  0  0  0  0  0  0 14  0  0
    4.6184    2.6664    0.0000 N   0  0  0  0  0  0  0  0  0 23  0  0
    4.6184    1.8414    0.0000 C   0  0  2  0  0  0  0  0  0 19  0  0
    6.0474    1.8414    0.0000 O   0  0  0  0  0  0  0  0  0 22  0  0
    5.3329    1.4289    0.0000 C   0  0  0  0  0  0  0  0  0 20  0  0
    5.3329    0.6039    0.0000 O   0  0  0  0  0  0  0  0  0 21  0  0
  1  2  1  0  0  0  0
  3  1  1  0  0  0  0
  2  4  1  0  0  0  0
  5  3  1  0  0  0  0
  4  7  1  0  0  0  0
  7  6  1  6  0  0  0
  7  9  1  0  0  0  0
  9  8  1  0  0  0  0
  9 10  2  0  0  0  0
M  CHG  1   5   1
M  CHG  1   6   1
M  CHG  1   8  -1
M  END
