# Supplementary material for: Comparative evaluation of atom mapping algorithms for balanced metabolic reactions: application to Recon 3D
Source: J Cheminform. 2017 Jun 14;9:39. doi: 10.1186/s13321-017-0223-1 (PMC5471289; doi:10.1186/s13321-017-0223-1)
Supplement: Supplementary file 3 — Additional file 3. Contains two folders, one contains the predictions obtained from each algorithm in RXN format (Folder: algorithmicPredictions), the other contains manually curated atom mappings, (Folder:standardisedPredictions). [file 13321_2017_223_MOESM3_ESM.zip › algorithmicPredictions/RDT/GQ1Btg.rxn]

$RXN

  EC-BLAST     GQ1Btg

  1  1
$MOL
gq1b_hs[c]
  EC-BLAST  1117162311
InChIKey=
151158  0  0  0  0  0  0  0  0999 V2000
   -4.5050  -14.7770    0.0000 R   0  0  0  0  0  0  0  0  0  1  0  0
   -4.5050  -15.6020    0.0000 C   0  0  0  0  0  0  0  0  0  2  0  0
   -5.2195  -16.0145    0.0000 O   0  0  0  0  0  0  0  0  0  3  0  0
   -3.7906  -16.0145    0.0000 N   0  0  0  0  0  0  0  0  0  4  0  0
   -3.0761  -15.6020    0.0000 C   0  0  2  0  0  0  0  0  0  5  0  0
   -2.3616  -16.0145    0.0000 C   0  0  0  0  0  0  0  0  0  6  0  0
   -2.3616  -16.8395    0.0000 O   0  0  0  0  0  0  0  0  0  7  0  0
   -1.6471  -17.2520    0.0000 C   0  0  2  0  0  0  0  0  0  8  0  0
   -1.6471  -18.0770    0.0000 O   0  0  0  0  0  0  0  0  0  9  0  0
   -0.9327  -18.4895    0.0000 C   0  0  2  0  0  0  0  0  0 10  0  0
   -0.9327  -19.3145    0.0000 C   0  0  0  0  0  0  0  0  0 11  0  0
   -1.6471  -19.7270    0.0000 O   0  0  0  0  0  0  0  0  0 12  0  0
   -0.2182  -18.0770    0.0000 C   0  0  1  0  0  0  0  0  0 13  0  0
    0.4963  -18.4895    0.0000 O   0  0  0  0  0  0  0  0  0 14  0  0
    1.2107  -18.0770    0.0000 C   0  0  2  0  0  0  0  0  0 15  0  0
    1.2107  -17.2520    0.0000 O   0  0  0  0  0  0  0  0  0 16  0  0
    1.9252  -16.8395    0.0000 C   0  0  2  0  0  0  0  0  0 17  0  0
    1.9252  -16.0145    0.0000 C   0  0  0  0  0  0  0  0  0 18  0  0
    1.2107  -15.6020    0.0000 O   0  0  0  0  0  0  0  0  0 19  0  0
    2.6397  -17.2520    0.0000 C   0  0  2  0  0  0  0  0  0 20  0  0
    3.3542  -16.8395    0.0000 O   0  0  0  0  0  0  0  0  0 21  0  0
    3.3542  -16.0145    0.0000 C   0  0  2  0  0  0  0  0  0 22  0  0
    2.6397  -15.6020    0.0000 O   0  0  0  0  0  0  0  0  0 23  0  0
    2.6397  -14.7770    0.0000 C   0  0  2  0  0  0  0  0  0 24  0  0
    1.9252  -14.3645    0.0000 C   0  0  0  0  0  0  0  0  0 25  0  0
    1.9252  -13.5395    0.0000 O   0  0  0  0  0  0  0  0  0 26  0  0
    3.3542  -14.3645    0.0000 C   0  0  2  0  0  0  0  0  0 27  0  0
    3.3542  -13.5395    0.0000 O   0  0  0  0  0  0  0  0  0 28  0  0
    4.0686  -14.7770    0.0000 C   0  0  2  0  0  0  0  0  0 29  0  0
    4.7831  -14.3645    0.0000 O   0  0  0  0  0  0  0  0  0 30  0  0
    4.7831  -13.5395    0.0000 C   0  0  2  0  0  0  0  0  0 31  0  0
    4.0686  -13.1270    0.0000 O   0  0  0  0  0  0  0  0  0 32  0  0
    4.0686  -12.3020    0.0000 C   0  0  2  0  0  0  0  0  0 33  0  0
    3.3542  -11.8895    0.0000 C   0  0  0  0  0  0  0  0  0 34  0  0
    3.3542  -11.0645    0.0000 O   0  0  0  0  0  0  0  0  0 35  0  0
    4.7831  -11.8895    0.0000 C   0  0  2  0  0  0  0  0  0 36  0  0
    4.7831  -11.0645    0.0000 O   0  0  0  0  0  0  0  0  0 37  0  0
    5.4976  -12.3020    0.0000 C   0  0  2  0  0  0  0  0  0 38  0  0
    6.2120  -11.8895    0.0000 O   0  0  0  0  0  0  0  0  0 39  0  0
    6.2120  -11.0645    0.0000 C   0  0  2  0  0  0  0  0  0 40  0  0
    5.3996  -11.2077    0.0000 O   0  0  0  0  0  0  0  0  0 41  0  0
    4.8693  -10.5757    0.0000 C   0  0  0  0  0  0  0  0  0 42  0  0
    4.0568  -10.7190    0.0000 C   0  0  2  0  0  0  0  0  0 43  0  0
    3.7746  -11.4942    0.0000 O   0  0  0  0  0  0  0  0  0 44  0  0
    3.5265  -10.0870    0.0000 C   0  0  1  0  0  0  0  0  0 45  0  0
    2.7140  -10.2303    0.0000 O   0  0  0  0  0  0  0  0  0 46  0  0
    2.1837   -9.5983    0.0000 C   0  0  2  0  0  0  0  0  0 47  0  0
    2.8982   -9.1858    0.0000 O   0  0  0  0  0  0  0  0  0 48  0  0
    2.8982   -8.3608    0.0000 C   0  0  0  0  0  0  0  0  0 49  0  0
    3.6127   -7.9483    0.0000 C   0  0  2  0  0  0  0  0  0 50  0  0
    4.3271   -8.3608    0.0000 O   0  0  0  0  0  0  0  0  0 51  0  0
    3.6127   -7.1233    0.0000 C   0  0  2  0  0  0  0  0  0 52  0  0
    2.8982   -6.7108    0.0000 O   0  0  0  0  0  0  0  0  0 53  0  0
    4.3271   -6.7108    0.0000 C   0  0  0  0  0  0  0  0  0 54  0  0
    5.0416   -7.1233    0.0000 O   0  0  0  0  0  0  0  0  0 55  0  0
    2.1837   -7.9483    0.0000 C   0  0  1  0  0  0  0  0  0 56  0  0
    2.1837   -7.1233    0.0000 N   0  0  0  0  0  0  0  0  0 57  0  0
    1.4693   -6.7108    0.0000 C   0  0  0  0  0  0  0  0  0 58  0  0
    1.4693   -5.8858    0.0000 O   0  0  0  0  0  0  0  0  0 59  0  0
    0.7548   -7.1233    0.0000 C   0  0  0  0  0  0  0  0  0 60  0  0
    1.4693   -8.3608    0.0000 C   0  0  2  0  0  0  0  0  0 61  0  0
    0.7548   -7.9483    0.0000 O   0  0  0  0  0  0  0  0  0 62  0  0
    1.4693   -9.1858    0.0000 C   0  0  0  0  0  0  0  0  0 63  0  0
    1.6534  -10.2303    0.0000 C   0  0  0  0  0  0  0  0  0 64  0  0
    1.9356  -11.0055    0.0000 O   0  0  0  0  0  0  0  0  0 65  0  0
    0.8410  -10.0870    0.0000 O   0  0  0  0  0  0  0  0  0 66  0  0
    3.8087   -9.3118    0.0000 C   0  0  0  0  0  0  0  0  0 67  0  0
    3.2784   -8.6798    0.0000 O   0  0  0  0  0  0  0  0  0 68  0  0
    5.1514   -9.8005    0.0000 C   0  0  1  0  0  0  0  0  0 69  0  0
    4.6211   -9.1685    0.0000 N   0  0  0  0  0  0  0  0  0 70  0  0
    4.9033   -8.3933    0.0000 C   0  0  0  0  0  0  0  0  0 71  0  0
    4.3730   -7.7613    0.0000 O   0  0  0  0  0  0  0  0  0 72  0  0
    5.7158   -8.2500    0.0000 C   0  0  0  0  0  0  0  0  0 73  0  0
    5.9639   -9.6572    0.0000 C   0  0  2  0  0  0  0  0  0 74  0  0
    6.2461   -8.8820    0.0000 O   0  0  0  0  0  0  0  0  0 75  0  0
    6.4942  -10.2892    0.0000 C   0  0  0  0  0  0  0  0  0 76  0  0
    7.0245  -11.2077    0.0000 C   0  0  0  0  0  0  0  0  0 77  0  0
    7.5548  -10.5757    0.0000 O   0  0  0  0  0  0  0  0  0 78  0  0
    7.3067  -11.9830    0.0000 O   0  0  0  0  0  0  0  0  0 79  0  0
    5.4976  -13.1270    0.0000 C   0  0  1  0  0  0  0  0  0 80  0  0
    6.2120  -13.5395    0.0000 O   0  0  0  0  0  0  0  0  0 81  0  0
    4.0686  -15.6020    0.0000 C   0  0  1  0  0  0  0  0  0 82  0  0
    4.7831  -16.0145    0.0000 N   0  0  0  0  0  0  0  0  0 83  0  0
    5.4976  -15.6020    0.0000 C   0  0  0  0  0  0  0  0  0 84  0  0
    6.3045  -15.7735    0.0000 O   0  0  0  0  0  0  0  0  0 85  0  0
    5.4976  -14.7770    0.0000 C   0  0  0  0  0  0  0  0  0 86  0  0
    2.6397  -18.0770    0.0000 C   0  0  2  0  0  0  0  0  0 87  0  0
    3.3542  -18.4895    0.0000 O   0  0  0  0  0  0  0  0  0 88  0  0
    3.3542  -19.3145    0.0000 C   0  0  2  0  0  0  0  0  0 89  0  0
    4.1666  -19.1712    0.0000 O   0  0  0  0  0  0  0  0  0 90  0  0
    4.6969  -19.8032    0.0000 C   0  0  0  0  0  0  0  0  0 91  0  0
    5.5094  -19.6599    0.0000 C   0  0  2  0  0  0  0  0  0 92  0  0
    6.0397  -20.2919    0.0000 O   0  0  0  0  0  0  0  0  0 93  0  0
    5.7915  -18.8847    0.0000 C   0  0  1  0  0  0  0  0  0 94  0  0
    5.2612  -18.2527    0.0000 O   0  0  0  0  0  0  0  0  0 95  0  0
    5.5434  -17.4775    0.0000 C   0  0  2  0  0  0  0  0  0 96  0  0
    6.2579  -17.8900    0.0000 O   0  0  0  0  0  0  0  0  0 97  0  0
    6.9724  -17.4775    0.0000 C   0  0  0  0  0  0  0  0  0 98  0  0
    7.6868  -17.8900    0.0000 C   0  0  2  0  0  0  0  0  0 99  0  0
    8.4013  -17.4775    0.0000 O   0  0  0  0  0  0  0  0  0100  0  0
    7.6868  -18.7150    0.0000 C   0  0  2  0  0  0  0  0  0101  0  0
    6.9724  -19.1275    0.0000 O   0  0  0  0  0  0  0  0  0102  0  0
    8.4013  -19.1275    0.0000 C   0  0  0  0  0  0  0  0  0103  0  0
    8.4013  -19.9525    0.0000 O   0  0  0  0  0  0  0  0  0104  0  0
    6.9724  -16.6525    0.0000 C   0  0  1  0  0  0  0  0  0105  0  0
    7.6868  -16.2400    0.0000 N   0  0  0  0  0  0  0  0  0106  0  0
    7.6868  -15.4150    0.0000 C   0  0  0  0  0  0  0  0  0107  0  0
    8.4013  -15.0025    0.0000 O   0  0  0  0  0  0  0  0  0108  0  0
    6.9724  -15.0025    0.0000 C   0  0  0  0  0  0  0  0  0109  0  0
    6.2579  -16.2400    0.0000 C   0  0  2  0  0  0  0  0  0110  0  0
    6.7428  -15.5725    0.0000 O   0  0  0  0  0  0  0  0  0111  0  0
    5.5434  -16.6525    0.0000 C   0  0  0  0  0  0  0  0  0112  0  0
    4.7309  -17.3342    0.0000 C   0  0  0  0  0  0  0  0  0113  0  0
    4.4488  -16.5589    0.0000 O   0  0  0  0  0  0  0  0  0114  0  0
    4.2007  -17.9662    0.0000 O   0  0  0  0  0  0  0  0  0115  0  0
    6.6040  -18.7414    0.0000 C   0  0  0  0  0  0  0  0  0116  0  0
    6.8862  -17.9662    0.0000 O   0  0  0  0  0  0  0  0  0117  0  0
    4.4147  -20.5784    0.0000 C   0  0  1  0  0  0  0  0  0118  0  0
    4.9450  -21.2104    0.0000 N   0  0  0  0  0  0  0  0  0119  0  0
    4.6629  -21.9857    0.0000 C   0  0  0  0  0  0  0  0  0120  0  0
    5.1932  -22.6177    0.0000 O   0  0  0  0  0  0  0  0  0121  0  0
    3.8504  -22.1289    0.0000 C   0  0  0  0  0  0  0  0  0122  0  0
    3.6023  -20.7217    0.0000 C   0  0  2  0  0  0  0  0  0123  0  0
    3.3201  -21.4969    0.0000 O   0  0  0  0  0  0  0  0  0124  0  0
    3.0720  -20.0897    0.0000 C   0  0  0  0  0  0  0  0  0125  0  0
    2.5417  -19.1712    0.0000 C   0  0  0  0  0  0  0  0  0126  0  0
    1.7486  -18.9438    0.0000 O   0  0  0  0  0  0  0  0  0127  0  0
    2.0114  -19.8032    0.0000 O   0  0  0  0  0  0  0  0  0128  0  0
    1.9252  -18.4895    0.0000 C   0  0  1  0  0  0  0  0  0129  0  0
    1.2578  -18.9744    0.0000 O   0  0  0  0  0  0  0  0  0130  0  0
   -0.2182  -17.2520    0.0000 C   0  0  2  0  0  0  0  0  0131  0  0
    0.4963  -16.8395    0.0000 O   0  0  0  0  0  0  0  0  0132  0  0
   -0.9327  -16.8395    0.0000 C   0  0  1  0  0  0  0  0  0133  0  0
   -0.9327  -16.0145    0.0000 O   0  0  0  0  0  0  0  0  0134  0  0
   -3.0761  -14.7770    0.0000 C   0  0  1  0  0  0  0  0  0135  0  0
   -2.3616  -14.3645    0.0000 O   0  0  0  0  0  0  0  0  0136  0  0
   -3.7906  -14.3645    0.0000 C   0  0  0  0  0  0  0  0  0137  0  0
   -3.7906  -13.5395    0.0000 C   0  0  0  0  0  0  0  0  0138  0  0
   -4.5050  -13.1270    0.0000 C   0  0  0  0  0  0  0  0  0139  0  0
   -5.2195  -13.5395    0.0000 C   0  0  0  0  0  0  0  0  0140  0  0
   -5.9340  -13.1270    0.0000 C   0  0  0  0  0  0  0  0  0141  0  0
   -6.6484  -13.5395    0.0000 C   0  0  0  0  0  0  0  0  0142  0  0
   -7.3629  -13.1270    0.0000 C   0  0  0  0  0  0  0  0  0143  0  0
   -8.0774  -13.5395    0.0000 C   0  0  0  0  0  0  0  0  0144  0  0
   -8.7919  -13.1270    0.0000 C   0  0  0  0  0  0  0  0  0145  0  0
   -9.5063  -13.5395    0.0000 C   0  0  0  0  0  0  0  0  0146  0  0
  -10.2208  -13.1270    0.0000 C   0  0  0  0  0  0  0  0  0147  0  0
  -10.9353  -13.5395    0.0000 C   0  0  0  0  0  0  0  0  0148  0  0
  -11.6497  -13.1270    0.0000 C   0  0  0  0  0  0  0  0  0149  0  0
  -12.3642  -13.5395    0.0000 C   0  0  0  0  0  0  0  0  0150  0  0
  -13.0787  -13.1270    0.0000 C   0  0  0  0  0  0  0  0  0151  0  0
  2  1  1  0  0  0  0
  2  3  2  0  0  0  0
  4  2  1  0  0  0  0
  5  4  1  6  0  0  0
  5  6  1  0  0  0  0
135  5  1  0  0  0  0
  6  7  1  0  0  0  0
  8  7  1  1  0  0  0
  8  9  1  0  0  0  0
  8133  1  0  0  0  0
  9 10  1  0  0  0  0
 10 11  1  1  0  0  0
 10 13  1  0  0  0  0
 11 12  1  0  0  0  0
 13 14  1  6  0  0  0
 13131  1  0  0  0  0
 15 14  1  6  0  0  0
 15 16  1  0  0  0  0
 15129  1  0  0  0  0
 16 17  1  0  0  0  0
 17 18  1  6  0  0  0
 17 20  1  0  0  0  0
 18 19  1  0  0  0  0
 20 21  1  6  0  0  0
 20 87  1  0  0  0  0
 22 21  1  6  0  0  0
 22 23  1  0  0  0  0
 22 82  1  0  0  0  0
 23 24  1  0  0  0  0
 24 25  1  6  0  0  0
 24 27  1  0  0  0  0
 25 26  1  0  0  0  0
 27 28  1  6  0  0  0
 27 29  1  0  0  0  0
 29 30  1  6  0  0  0
 29 82  1  0  0  0  0
 31 30  1  6  0  0  0
 31 32  1  0  0  0  0
 31 80  1  0  0  0  0
 32 33  1  0  0  0  0
 33 34  1  6  0  0  0
 33 36  1  0  0  0  0
 34 35  1  0  0  0  0
 36 37  1  6  0  0  0
 36 38  1  0  0  0  0
 38 39  1  6  0  0  0
 38 80  1  0  0  0  0
 40 39  1  1  0  0  0
 40 41  1  0  0  0  0
 40 76  1  0  0  0  0
 40 77  1  6  0  0  0
 42 41  1  0  0  0  0
 42 43  1  0  0  0  0
 69 42  1  0  0  0  0
 43 44  1  6  0  0  0
 43 45  1  0  0  0  0
 45 46  1  6  0  0  0
 45 67  1  0  0  0  0
 47 46  1  6  0  0  0
 47 48  1  0  0  0  0
 47 63  1  0  0  0  0
 47 64  1  1  0  0  0
 49 48  1  0  0  0  0
 49 50  1  0  0  0  0
 56 49  1  0  0  0  0
 50 51  1  1  0  0  0
 50 52  1  0  0  0  0
 52 53  1  6  0  0  0
 52 54  1  0  0  0  0
 54 55  1  0  0  0  0
 56 57  1  1  0  0  0
 61 56  1  0  0  0  0
 57 58  1  0  0  0  0
 58 59  2  0  0  0  0
 58 60  1  0  0  0  0
 61 62  1  6  0  0  0
 63 61  1  0  0  0  0
 64 65  2  0  0  0  0
 64 66  1  0  0  0  0
 67 68  1  0  0  0  0
 69 70  1  6  0  0  0
 74 69  1  0  0  0  0
 70 71  1  0  0  0  0
 71 72  2  0  0  0  0
 71 73  1  0  0  0  0
 74 75  1  1  0  0  0
 76 74  1  0  0  0  0
 77 78  2  0  0  0  0
 77 79  1  0  0  0  0
 80 81  1  1  0  0  0
 82 83  1  1  0  0  0
 83 84  1  0  0  0  0
 84 85  2  0  0  0  0
 84 86  1  0  0  0  0
 87 88  1  6  0  0  0
 87129  1  0  0  0  0
 89 88  1  1  0  0  0
 89 90  1  0  0  0  0
 89125  1  0  0  0  0
 89126  1  6  0  0  0
 91 90  1  0  0  0  0
 91 92  1  0  0  0  0
118 91  1  0  0  0  0
 92 93  1  1  0  0  0
 92 94  1  0  0  0  0
 94 95  1  6  0  0  0
 94116  1  0  0  0  0
 96 95  1  6  0  0  0
 96 97  1  0  0  0  0
 96112  1  0  0  0  0
 96113  1  1  0  0  0
 98 97  1  0  0  0  0
 98 99  1  0  0  0  0
105 98  1  0  0  0  0
 99100  1  6  0  0  0
 99101  1  0  0  0  0
101102  1  1  0  0  0
101103  1  0  0  0  0
103104  1  0  0  0  0
105106  1  1  0  0  0
110105  1  0  0  0  0
106107  1  0  0  0  0
107108  2  0  0  0  0
107109  1  0  0  0  0
110111  1  6  0  0  0
112110  1  0  0  0  0
113114  2  0  0  0  0
113115  1  0  0  0  0
116117  1  0  0  0  0
118119  1  6  0  0  0
123118  1  0  0  0  0
119120  1  0  0  0  0
120121  2  0  0  0  0
120122  1  0  0  0  0
123124  1  1  0  0  0
125123  1  0  0  0  0
126127  2  0  0  0  0
126128  1  0  0  0  0
129130  1  1  0  0  0
131132  1  1  0  0  0
131133  1  0  0  0  0
133134  1  6  0  0  0
135136  1  1  0  0  0
137135  1  0  0  0  0
138137  2  0  0  0  0
139138  1  0  0  0  0
140139  1  0  0  0  0
141140  1  0  0  0  0
142141  1  0  0  0  0
143142  1  0  0  0  0
144143  1  0  0  0  0
145144  1  0  0  0  0
146145  1  0  0  0  0
147146  1  0  0  0  0
148147  1  0  0  0  0
149148  1  0  0  0  0
150149  1  0  0  0  0
151150  1  0  0  0  0
M  CHG  1  66  -1
M  CHG  1  79  -1
M  CHG  1 115  -1
M  CHG  1 128  -1
M  END
$MOL
gq1b_hs[g]
  EC-BLAST  1117162311
InChIKey=
151158  0  0  0  0  0  0  0  0999 V2000
   -4.5050  -14.7770    0.0000 R   0  0  0  0  0  0  0  0  0  1  0  0
   -4.5050  -15.6020    0.0000 C   0  0  0  0  0  0  0  0  0  2  0  0
   -5.2195  -16.0145    0.0000 O   0  0  0  0  0  0  0  0  0  3  0  0
   -3.7906  -16.0145    0.0000 N   0  0  0  0  0  0  0  0  0  4  0  0
   -3.0761  -15.6020    0.0000 C   0  0  2  0  0  0  0  0  0  5  0  0
   -2.3616  -16.0145    0.0000 C   0  0  0  0  0  0  0  0  0  6  0  0
   -2.3616  -16.8395    0.0000 O   0  0  0  0  0  0  0  0  0  7  0  0
   -1.6471  -17.2520    0.0000 C   0  0  2  0  0  0  0  0  0  8  0  0
   -1.6471  -18.0770    0.0000 O   0  0  0  0  0  0  0  0  0  9  0  0
   -0.9327  -18.4895    0.0000 C   0  0  2  0  0  0  0  0  0 10  0  0
   -0.9327  -19.3145    0.0000 C   0  0  0  0  0  0  0  0  0 11  0  0
   -1.6471  -19.7270    0.0000 O   0  0  0  0  0  0  0  0  0 12  0  0
   -0.2182  -18.0770    0.0000 C   0  0  1  0  0  0  0  0  0 13  0  0
    0.4963  -18.4895    0.0000 O   0  0  0  0  0  0  0  0  0 14  0  0
    1.2107  -18.0770    0.0000 C   0  0  2  0  0  0  0  0  0 15  0  0
    1.2107  -17.2520    0.0000 O   0  0  0  0  0  0  0  0  0 16  0  0
    1.9252  -16.8395    0.0000 C   0  0  2  0  0  0  0  0  0 17  0  0
    1.9252  -16.0145    0.0000 C   0  0  0  0  0  0  0  0  0 18  0  0
    1.2107  -15.6020    0.0000 O   0  0  0  0  0  0  0  0  0 19  0  0
    2.6397  -17.2520    0.0000 C   0  0  2  0  0  0  0  0  0 20  0  0
    3.3542  -16.8395    0.0000 O   0  0  0  0  0  0  0  0  0 21  0  0
    3.3542  -16.0145    0.0000 C   0  0  2  0  0  0  0  0  0 22  0  0
    2.6397  -15.6020    0.0000 O   0  0  0  0  0  0  0  0  0 23  0  0
    2.6397  -14.7770    0.0000 C   0  0  2  0  0  0  0  0  0 24  0  0
    1.9252  -14.3645    0.0000 C   0  0  0  0  0  0  0  0  0 25  0  0
    1.9252  -13.5395    0.0000 O   0  0  0  0  0  0  0  0  0 26  0  0
    3.3542  -14.3645    0.0000 C   0  0  2  0  0  0  0  0  0 27  0  0
    3.3542  -13.5395    0.0000 O   0  0  0  0  0  0  0  0  0 28  0  0
    4.0686  -14.7770    0.0000 C   0  0  2  0  0  0  0  0  0 29  0  0
    4.7831  -14.3645    0.0000 O   0  0  0  0  0  0  0  0  0 30  0  0
    4.7831  -13.5395    0.0000 C   0  0  2  0  0  0  0  0  0 31  0  0
    4.0686  -13.1270    0.0000 O   0  0  0  0  0  0  0  0  0 32  0  0
    4.0686  -12.3020    0.0000 C   0  0  2  0  0  0  0  0  0 33  0  0
    3.3542  -11.8895    0.0000 C   0  0  0  0  0  0  0  0  0 34  0  0
    3.3542  -11.0645    0.0000 O   0  0  0  0  0  0  0  0  0 35  0  0
    4.7831  -11.8895    0.0000 C   0  0  2  0  0  0  0  0  0 36  0  0
    4.7831  -11.0645    0.0000 O   0  0  0  0  0  0  0  0  0 37  0  0
    5.4976  -12.3020    0.0000 C   0  0  2  0  0  0  0  0  0 38  0  0
    6.2120  -11.8895    0.0000 O   0  0  0  0  0  0  0  0  0 39  0  0
    6.2120  -11.0645    0.0000 C   0  0  2  0  0  0  0  0  0 40  0  0
    5.3996  -11.2077    0.0000 O   0  0  0  0  0  0  0  0  0 41  0  0
    4.8693  -10.5757    0.0000 C   0  0  0  0  0  0  0  0  0 42  0  0
    4.0568  -10.7190    0.0000 C   0  0  2  0  0  0  0  0  0 43  0  0
    3.7746  -11.4942    0.0000 O   0  0  0  0  0  0  0  0  0 44  0  0
    3.5265  -10.0870    0.0000 C   0  0  1  0  0  0  0  0  0 45  0  0
    2.7140  -10.2303    0.0000 O   0  0  0  0  0  0  0  0  0 46  0  0
    2.1837   -9.5983    0.0000 C   0  0  2  0  0  0  0  0  0 47  0  0
    2.8982   -9.1858    0.0000 O   0  0  0  0  0  0  0  0  0 48  0  0
    2.8982   -8.3608    0.0000 C   0  0  0  0  0  0  0  0  0 49  0  0
    3.6127   -7.9483    0.0000 C   0  0  2  0  0  0  0  0  0 50  0  0
    4.3271   -8.3608    0.0000 O   0  0  0  0  0  0  0  0  0 51  0  0
    3.6127   -7.1233    0.0000 C   0  0  2  0  0  0  0  0  0 52  0  0
    2.8982   -6.7108    0.0000 O   0  0  0  0  0  0  0  0  0 53  0  0
    4.3271   -6.7108    0.0000 C   0  0  0  0  0  0  0  0  0 54  0  0
    5.0416   -7.1233    0.0000 O   0  0  0  0  0  0  0  0  0 55  0  0
    2.1837   -7.9483    0.0000 C   0  0  1  0  0  0  0  0  0 56  0  0
    2.1837   -7.1233    0.0000 N   0  0  0  0  0  0  0  0  0 57  0  0
    1.4693   -6.7108    0.0000 C   0  0  0  0  0  0  0  0  0 58  0  0
    1.4693   -5.8858    0.0000 O   0  0  0  0  0  0  0  0  0 59  0  0
    0.7548   -7.1233    0.0000 C   0  0  0  0  0  0  0  0  0 60  0  0
    1.4693   -8.3608    0.0000 C   0  0  2  0  0  0  0  0  0 61  0  0
    0.7548   -7.9483    0.0000 O   0  0  0  0  0  0  0  0  0 62  0  0
    1.4693   -9.1858    0.0000 C   0  0  0  0  0  0  0  0  0 63  0  0
    1.6534  -10.2303    0.0000 C   0  0  0  0  0  0  0  0  0 64  0  0
    1.9356  -11.0055    0.0000 O   0  0  0  0  0  0  0  0  0 65  0  0
    0.8410  -10.0870    0.0000 O   0  0  0  0  0  0  0  0  0 66  0  0
    3.8087   -9.3118    0.0000 C   0  0  0  0  0  0  0  0  0 67  0  0
    3.2784   -8.6798    0.0000 O   0  0  0  0  0  0  0  0  0 68  0  0
    5.1514   -9.8005    0.0000 C   0  0  1  0  0  0  0  0  0 69  0  0
    4.6211   -9.1685    0.0000 N   0  0  0  0  0  0  0  0  0 70  0  0
    4.9033   -8.3933    0.0000 C   0  0  0  0  0  0  0  0  0 71  0  0
    4.3730   -7.7613    0.0000 O   0  0  0  0  0  0  0  0  0 72  0  0
    5.7158   -8.2500    0.0000 C   0  0  0  0  0  0  0  0  0 73  0  0
    5.9639   -9.6572    0.0000 C   0  0  2  0  0  0  0  0  0 74  0  0
    6.2461   -8.8820    0.0000 O   0  0  0  0  0  0  0  0  0 75  0  0
    6.4942  -10.2892    0.0000 C   0  0  0  0  0  0  0  0  0 76  0  0
    7.0245  -11.2077    0.0000 C   0  0  0  0  0  0  0  0  0 77  0  0
    7.5548  -10.5757    0.0000 O   0  0  0  0  0  0  0  0  0 78  0  0
    7.3067  -11.9830    0.0000 O   0  0  0  0  0  0  0  0  0 79  0  0
    5.4976  -13.1270    0.0000 C   0  0  1  0  0  0  0  0  0 80  0  0
    6.2120  -13.5395    0.0000 O   0  0  0  0  0  0  0  0  0 81  0  0
    4.0686  -15.6020    0.0000 C   0  0  1  0  0  0  0  0  0 82  0  0
    4.7831  -16.0145    0.0000 N   0  0  0  0  0  0  0  0  0 83  0  0
    5.4976  -15.6020    0.0000 C   0  0  0  0  0  0  0  0  0 84  0  0
    6.3045  -15.7735    0.0000 O   0  0  0  0  0  0  0  0  0 85  0  0
    5.4976  -14.7770    0.0000 C   0  0  0  0  0  0  0  0  0 86  0  0
    2.6397  -18.0770    0.0000 C   0  0  2  0  0  0  0  0  0 87  0  0
    3.3542  -18.4895    0.0000 O   0  0  0  0  0  0  0  0  0 88  0  0
    3.3542  -19.3145    0.0000 C   0  0  2  0  0  0  0  0  0 89  0  0
    4.1666  -19.1712    0.0000 O   0  0  0  0  0  0  0  0  0 90  0  0
    4.6969  -19.8032    0.0000 C   0  0  0  0  0  0  0  0  0 91  0  0
    5.5094  -19.6599    0.0000 C   0  0  2  0  0  0  0  0  0 92  0  0
    6.0397  -20.2919    0.0000 O   0  0  0  0  0  0  0  0  0 93  0  0
    5.7915  -18.8847    0.0000 C   0  0  1  0  0  0  0  0  0 94  0  0
    5.2612  -18.2527    0.0000 O   0  0  0  0  0  0  0  0  0 95  0  0
    5.5434  -17.4775    0.0000 C   0  0  2  0  0  0  0  0  0 96  0  0
    6.2579  -17.8900    0.0000 O   0  0  0  0  0  0  0  0  0 97  0  0
    6.9724  -17.4775    0.0000 C   0  0  0  0  0  0  0  0  0 98  0  0
    7.6868  -17.8900    0.0000 C   0  0  2  0  0  0  0  0  0 99  0  0
    8.4013  -17.4775    0.0000 O   0  0  0  0  0  0  0  0  0100  0  0
    7.6868  -18.7150    0.0000 C   0  0  2  0  0  0  0  0  0101  0  0
    6.9724  -19.1275    0.0000 O   0  0  0  0  0  0  0  0  0102  0  0
    8.4013  -19.1275    0.0000 C   0  0  0  0  0  0  0  0  0103  0  0
    8.4013  -19.9525    0.0000 O   0  0  0  0  0  0  0  0  0104  0  0
    6.9724  -16.6525    0.0000 C   0  0  1  0  0  0  0  0  0105  0  0
    7.6868  -16.2400    0.0000 N   0  0  0  0  0  0  0  0  0106  0  0
    7.6868  -15.4150    0.0000 C   0  0  0  0  0  0  0  0  0107  0  0
    8.4013  -15.0025    0.0000 O   0  0  0  0  0  0  0  0  0108  0  0
    6.9724  -15.0025    0.0000 C   0  0  0  0  0  0  0  0  0109  0  0
    6.2579  -16.2400    0.0000 C   0  0  2  0  0  0  0  0  0110  0  0
    6.7428  -15.5725    0.0000 O   0  0  0  0  0  0  0  0  0111  0  0
    5.5434  -16.6525    0.0000 C   0  0  0  0  0  0  0  0  0112  0  0
    4.7309  -17.3342    0.0000 C   0  0  0  0  0  0  0  0  0113  0  0
    4.4488  -16.5589    0.0000 O   0  0  0  0  0  0  0  0  0114  0  0
    4.2007  -17.9662    0.0000 O   0  0  0  0  0  0  0  0  0115  0  0
    6.6040  -18.7414    0.0000 C   0  0  0  0  0  0  0  0  0116  0  0
    6.8862  -17.9662    0.0000 O   0  0  0  0  0  0  0  0  0117  0  0
    4.4147  -20.5784    0.0000 C   0  0  1  0  0  0  0  0  0118  0  0
    4.9450  -21.2104    0.0000 N   0  0  0  0  0  0  0  0  0119  0  0
    4.6629  -21.9857    0.0000 C   0  0  0  0  0  0  0  0  0120  0  0
    5.1932  -22.6177    0.0000 O   0  0  0  0  0  0  0  0  0121  0  0
    3.8504  -22.1289    0.0000 C   0  0  0  0  0  0  0  0  0122  0  0
    3.6023  -20.7217    0.0000 C   0  0  2  0  0  0  0  0  0123  0  0
    3.3201  -21.4969    0.0000 O   0  0  0  0  0  0  0  0  0124  0  0
    3.0720  -20.0897    0.0000 C   0  0  0  0  0  0  0  0  0125  0  0
    2.5417  -19.1712    0.0000 C   0  0  0  0  0  0  0  0  0126  0  0
    1.7486  -18.9438    0.0000 O   0  0  0  0  0  0  0  0  0127  0  0
    2.0114  -19.8032    0.0000 O   0  0  0  0  0  0  0  0  0128  0  0
    1.9252  -18.4895    0.0000 C   0  0  1  0  0  0  0  0  0129  0  0
    1.2578  -18.9744    0.0000 O   0  0  0  0  0  0  0  0  0130  0  0
   -0.2182  -17.2520    0.0000 C   0  0  2  0  0  0  0  0  0131  0  0
    0.4963  -16.8395    0.0000 O   0  0  0  0  0  0  0  0  0132  0  0
   -0.9327  -16.8395    0.0000 C   0  0  1  0  0  0  0  0  0133  0  0
   -0.9327  -16.0145    0.0000 O   0  0  0  0  0  0  0  0  0134  0  0
   -3.0761  -14.7770    0.0000 C   0  0  1  0  0  0  0  0  0135  0  0
   -2.3616  -14.3645    0.0000 O   0  0  0  0  0  0  0  0  0136  0  0
   -3.7906  -14.3645    0.0000 C   0  0  0  0  0  0  0  0  0137  0  0
   -3.7906  -13.5395    0.0000 C   0  0  0  0  0  0  0  0  0138  0  0
   -4.5050  -13.1270    0.0000 C   0  0  0  0  0  0  0  0  0139  0  0
   -5.2195  -13.5395    0.0000 C   0  0  0  0  0  0  0  0  0140  0  0
   -5.9340  -13.1270    0.0000 C   0  0  0  0  0  0  0  0  0141  0  0
   -6.6484  -13.5395    0.0000 C   0  0  0  0  0  0  0  0  0142  0  0
   -7.3629  -13.1270    0.0000 C   0  0  0  0  0  0  0  0  0143  0  0
   -8.0774  -13.5395    0.0000 C   0  0  0  0  0  0  0  0  0144  0  0
   -8.7919  -13.1270    0.0000 C   0  0  0  0  0  0  0  0  0145  0  0
   -9.5063  -13.5395    0.0000 C   0  0  0  0  0  0  0  0  0146  0  0
  -10.2208  -13.1270    0.0000 C   0  0  0  0  0  0  0  0  0147  0  0
  -10.9353  -13.5395    0.0000 C   0  0  0  0  0  0  0  0  0148  0  0
  -11.6497  -13.1270    0.0000 C   0  0  0  0  0  0  0  0  0149  0  0
  -12.3642  -13.5395    0.0000 C   0  0  0  0  0  0  0  0  0150  0  0
  -13.0787  -13.1270    0.0000 C   0  0  0  0  0  0  0  0  0151  0  0
  2  1  1  0  0  0  0
  2  3  2  0  0  0  0
  4  2  1  0  0  0  0
  5  4  1  6  0  0  0
  5  6  1  0  0  0  0
135  5  1  0  0  0  0
  6  7  1  0  0  0  0
  8  7  1  1  0  0  0
  8  9  1  0  0  0  0
  8133  1  0  0  0  0
  9 10  1  0  0  0  0
 10 11  1  1  0  0  0
 10 13  1  0  0  0  0
 11 12  1  0  0  0  0
 13 14  1  6  0  0  0
 13131  1  0  0  0  0
 15 14  1  6  0  0  0
 15 16  1  0  0  0  0
 15129  1  0  0  0  0
 16 17  1  0  0  0  0
 17 18  1  6  0  0  0
 17 20  1  0  0  0  0
 18 19  1  0  0  0  0
 20 21  1  6  0  0  0
 20 87  1  0  0  0  0
 22 21  1  6  0  0  0
 22 23  1  0  0  0  0
 22 82  1  0  0  0  0
 23 24  1  0  0  0  0
 24 25  1  6  0  0  0
 24 27  1  0  0  0  0
 25 26  1  0  0  0  0
 27 28  1  6  0  0  0
 27 29  1  0  0  0  0
 29 30  1  6  0  0  0
 29 82  1  0  0  0  0
 31 30  1  6  0  0  0
 31 32  1  0  0  0  0
 31 80  1  0  0  0  0
 32 33  1  0  0  0  0
 33 34  1  6  0  0  0
 33 36  1  0  0  0  0
 34 35  1  0  0  0  0
 36 37  1  6  0  0  0
 36 38  1  0  0  0  0
 38 39  1  6  0  0  0
 38 80  1  0  0  0  0
 40 39  1  1  0  0  0
 40 41  1  0  0  0  0
 40 76  1  0  0  0  0
 40 77  1  6  0  0  0
 42 41  1  0  0  0  0
 42 43  1  0  0  0  0
 69 42  1  0  0  0  0
 43 44  1  6  0  0  0
 43 45  1  0  0  0  0
 45 46  1  6  0  0  0
 45 67  1  0  0  0  0
 47 46  1  6  0  0  0
 47 48  1  0  0  0  0
 47 63  1  0  0  0  0
 47 64  1  1  0  0  0
 49 48  1  0  0  0  0
 49 50  1  0  0  0  0
 56 49  1  0  0  0  0
 50 51  1  1  0  0  0
 50 52  1  0  0  0  0
 52 53  1  6  0  0  0
 52 54  1  0  0  0  0
 54 55  1  0  0  0  0
 56 57  1  1  0  0  0
 61 56  1  0  0  0  0
 57 58  1  0  0  0  0
 58 59  2  0  0  0  0
 58 60  1  0  0  0  0
 61 62  1  6  0  0  0
 63 61  1  0  0  0  0
 64 65  2  0  0  0  0
 64 66  1  0  0  0  0
 67 68  1  0  0  0  0
 69 70  1  6  0  0  0
 74 69  1  0  0  0  0
 70 71  1  0  0  0  0
 71 72  2  0  0  0  0
 71 73  1  0  0  0  0
 74 75  1  1  0  0  0
 76 74  1  0  0  0  0
 77 78  2  0  0  0  0
 77 79  1  0  0  0  0
 80 81  1  1  0  0  0
 82 83  1  1  0  0  0
 83 84  1  0  0  0  0
 84 85  2  0  0  0  0
 84 86  1  0  0  0  0
 87 88  1  6  0  0  0
 87129  1  0  0  0  0
 89 88  1  1  0  0  0
 89 90  1  0  0  0  0
 89125  1  0  0  0  0
 89126  1  6  0  0  0
 91 90  1  0  0  0  0
 91 92  1  0  0  0  0
118 91  1  0  0  0  0
 92 93  1  1  0  0  0
 92 94  1  0  0  0  0
 94 95  1  6  0  0  0
 94116  1  0  0  0  0
 96 95  1  6  0  0  0
 96 97  1  0  0  0  0
 96112  1  0  0  0  0
 96113  1  1  0  0  0
 98 97  1  0  0  0  0
 98 99  1  0  0  0  0
105 98  1  0  0  0  0
 99100  1  6  0  0  0
 99101  1  0  0  0  0
101102  1  1  0  0  0
101103  1  0  0  0  0
103104  1  0  0  0  0
105106  1  1  0  0  0
110105  1  0  0  0  0
106107  1  0  0  0  0
107108  2  0  0  0  0
107109  1  0  0  0  0
110111  1  6  0  0  0
112110  1  0  0  0  0
113114  2  0  0  0  0
113115  1  0  0  0  0
116117  1  0  0  0  0
118119  1  6  0  0  0
123118  1  0  0  0  0
119120  1  0  0  0  0
120121  2  0  0  0  0
120122  1  0  0  0  0
123124  1  1  0  0  0
125123  1  0  0  0  0
126127  2  0  0  0  0
126128  1  0  0  0  0
129130  1  1  0  0  0
131132  1  1  0  0  0
131133  1  0  0  0  0
133134  1  6  0  0  0
135136  1  1  0  0  0
137135  1  0  0  0  0
138137  2  0  0  0  0
139138  1  0  0  0  0
140139  1  0  0  0  0
141140  1  0  0  0  0
142141  1  0  0  0  0
143142  1  0  0  0  0
144143  1  0  0  0  0
145144  1  0  0  0  0
146145  1  0  0  0  0
147146  1  0  0  0  0
148147  1  0  0  0  0
149148  1  0  0  0  0
150149  1  0  0  0  0
151150  1  0  0  0  0
M  CHG  1  66  -1
M  CHG  1  79  -1
M  CHG  1 115  -1
M  CHG  1 128  -1
M  END
