# Supplementary material for: Comparative evaluation of atom mapping algorithms for balanced metabolic reactions: application to Recon 3D
Source: J Cheminform. 2017 Jun 14;9:39. doi: 10.1186/s13321-017-0223-1 (PMC5471289; doi:10.1186/s13321-017-0223-1)
Supplement: Supplementary file 3 — Additional file 3. Contains two folders, one contains the predictions obtained from each algorithm in RXN format (Folder: algorithmicPredictions), the other contains manually curated atom mappings, (Folder:standardisedPredictions). [file 13321_2017_223_MOESM3_ESM.zip › algorithmicPredictions/RDT/RE2319C.rxn]

$RXN

  EC-BLAST     RE2319C

  2  1
$MOL
CE5252[c]
  EC-BLAST  1118160132
InChIKey=WFPLOQDPWXNOST-PEDDLLMLSA-N
 21 24  0  0  0  0  0  0  0  0999 V2000
    8.7655   -1.6450    0.0000 O   0  0  0  0  0  0  0  0  0  1  0  0
    7.9534   -1.7902    0.0000 C   0  0  0  0  0  0  0  0  0  2  0  0
    7.4216   -1.1595    0.0000 C   0  0  0  0  0  0  0  0  0  3  0  0
    6.6095   -1.3047    0.0000 C   0  0  0  0  0  0  0  0  0  4  0  0
    6.3292   -2.0807    0.0000 C   0  0  0  0  0  0  0  0  0  5  0  0
    6.8610   -2.7114    0.0000 C   0  0  0  0  0  0  0  0  0  6  0  0
    7.6731   -2.5662    0.0000 C   0  0  0  0  0  0  0  0  0  7  0  0
    8.2049   -3.1969    0.0000 O   0  0  0  0  0  0  0  0  0  8  0  0
    5.5171   -2.2259    0.0000 C   0  0  0  0  0  0  0  0  0  9  0  0
    5.2368   -3.0018    0.0000 C   0  0  0  0  0  0  0  0  0 10  0  0
    4.4247   -3.1470    0.0000 C   0  0  0  0  0  0  0  0  0 11  0  0
    3.8928   -2.5163    0.0000 C   0  0  2  0  0  0  0  0  0 12  0  0
    3.0683   -2.4895    0.0000 C   0  0  0  0  0  0  0  0  0 13  0  0
    2.5619   -3.1408    0.0000 O   0  0  0  0  0  0  0  0  0 14  0  0
    2.8390   -1.6970    0.0000 C   0  0  0  0  0  0  0  0  0 15  0  0
    3.5218   -1.2340    0.0000 C   0  0  0  0  0  0  0  0  0 16  0  0
    4.1731   -1.7404    0.0000 C   0  0  0  0  0  0  0  0  0 17  0  0
    4.9853   -1.5952    0.0000 C   0  0  0  0  0  0  0  0  0 18  0  0
    5.2655   -0.8192    0.0000 C   0  0  0  0  0  0  0  0  0 19  0  0
    6.0777   -0.6740    0.0000 C   0  0  0  0  0  0  0  0  0 20  0  0
    3.5330   -3.2587    0.0000 C   0  0  0  0  0  0  0  0  0 21  0  0
  2  1  2  0  0  0  8
  3  2  1  0  0  0  0
  2  7  1  0  0  0  8
  4  3  2  0  0  0  0
  4  5  1  0  0  0  0
 20  4  1  0  0  0  0
  6  5  2  0  0  0  0
  9  5  1  0  0  0  0
  7  6  1  0  0  0  0
  7  8  2  0  0  0  8
 10  9  1  0  0  0  0
  9 18  1  0  0  0  0
 11 10  1  0  0  0  0
 12 11  1  0  0  0  0
 12 13  1  0  0  0  0
 12 17  1  0  0  0  0
 12 21  1  1  0  0  0
 13 14  2  0  0  0  0
 15 13  1  0  0  0  0
 16 15  1  0  0  0  0
 17 16  1  0  0  0  0
 18 17  1  0  0  0  0
 18 19  1  0  0  0  0
 19 20  1  0  0  0  0
M  END
$MOL
gthrd[c]
  EC-BLAST  1118160132
InChIKey=RWSXRVCMGQZWBV-WDSKDSINSA-M
 20 19  0  0  0  0  0  0  0  0999 V2000
    6.1875    2.7474    0.0000 O   0  0  0  0  0  0  0  0  0 22  0  0
    6.1875    3.5724    0.0000 C   0  0  0  0  0  0  0  0  0 23  0  0
    5.4730    3.9849    0.0000 O   0  0  0  0  0  0  0  0  0 24  0  0
    6.9020    3.9849    0.0000 C   0  0  0  0  0  0  0  0  0 25  0  0
    7.6164    3.5724    0.0000 N   0  0  0  0  0  0  0  0  0 26  0  0
    8.3309    3.9849    0.0000 C   0  0  0  0  0  0  0  0  0 27  0  0
    8.3309    4.8099    0.0000 O   0  0  0  0  0  0  0  0  0 28  0  0
    9.0454    3.5724    0.0000 C   0  0  1  0  0  0  0  0  0 29  0  0
    9.7599    3.9849    0.0000 N   0  0  0  0  0  0  0  0  0 30  0  0
   10.4743    3.5724    0.0000 C   0  0  0  0  0  0  0  0  0 31  0  0
   10.4743    2.7474    0.0000 O   0  0  0  0  0  0  0  0  0 32  0  0
   11.1888    3.9849    0.0000 C   0  0  0  0  0  0  0  0  0 33  0  0
   11.9033    3.5724    0.0000 C   0  0  0  0  0  0  0  0  0 34  0  0
   12.6177    3.9849    0.0000 C   0  0  1  0  0  0  0  0  0 35  0  0
   13.3322    3.5724    0.0000 C   0  0  0  0  0  0  0  0  0 36  0  0
   13.3322    2.7474    0.0000 O   0  0  0  0  0  0  0  0  0 37  0  0
   14.0467    3.9849    0.0000 O   0  0  0  0  0  0  0  0  0 38  0  0
   12.6177    4.8099    0.0000 N   0  0  0  0  0  0  0  0  0 39  0  0
    9.0454    2.7474    0.0000 C   0  0  0  0  0  0  0  0  0 40  0  0
    8.3309    2.3349    0.0000 S   0  0  0  0  0  0  0  0  0 41  0  0
  2  1  2  0  0  0  0
  2  3  1  0  0  0  0
  4  2  1  0  0  0  0
  5  4  1  0  0  0  0
  6  5  1  0  0  0  0
  6  7  2  0  0  0  0
  8  6  1  0  0  0  0
  8  9  1  1  0  0  0
  8 19  1  0  0  0  0
 10  9  1  0  0  0  0
 10 11  2  0  0  0  0
 12 10  1  0  0  0  0
 13 12  1  0  0  0  0
 14 13  1  0  0  0  0
 14 15  1  0  0  0  0
 14 18  1  6  0  0  0
 15 16  2  0  0  0  0
 15 17  1  0  0  0  0
 19 20  1  0  0  0  0
M  CHG  1   3  -1
M  CHG  1  17  -1
M  CHG  1  18   1
M  END
$MOL
CE5240[c]
  EC-BLAST  1118160132
InChIKey=ZKSQMGPMDHYFMB-GEAYSQNSSA-M
 41 44  0  0  0  0  0  0  0  0999 V2000
   -1.0212    3.2782    0.0000 C   0  0  0  0  0  0  0  0  0  2  0  0
   -1.8407    3.3729    0.0000 O   0  0  0  0  0  0  0  0  0  1  0  0
   -0.5294    3.9407    0.0000 C   0  0  0  0  0  0  0  0  0  7  0  0
   -0.8573    4.6977    0.0000 O   0  0  0  0  0  0  0  0  0  8  0  0
    0.2901    3.8460    0.0000 C   0  0  0  0  0  0  0  0  0  6  0  0
    0.6179    3.0890    0.0000 C   0  0  0  0  0  0  0  0  0  5  0  0
    0.1262    2.4265    0.0000 C   0  0  0  0  0  0  0  0  0  4  0  0
    0.4540    1.6694    0.0000 C   0  0  0  0  0  0  0  0  0 20  0  0
    1.2736    1.5748    0.0000 C   0  0  0  0  0  0  0  0  0 19  0  0
    1.7653    2.2373    0.0000 C   0  0  0  0  0  0  0  0  0 18  0  0
    1.4375    2.9943    0.0000 C   0  0  0  0  0  0  0  0  0  9  0  0
    1.9292    3.6568    0.0000 C   0  0  0  0  0  0  0  0  0 10  0  0
    2.7488    3.5621    0.0000 C   0  0  0  0  0  0  0  0  0 11  0  0
    3.0766    2.8051    0.0000 C   0  0  2  0  0  0  0  0  0 12  0  0
    3.8586    2.5421    0.0000 C   0  0  0  0  0  0  0  0  0 13  0  0
    4.5309    3.0202    0.0000 O   0  0  0  0  0  0  0  0  0 14  0  0
    3.8501    1.7171    0.0000 C   0  0  0  0  0  0  0  0  0 15  0  0
    3.0629    1.4702    0.0000 C   0  0  0  0  0  0  0  0  0 16  0  0
    2.5849    2.1426    0.0000 C   0  0  0  0  0  0  0  0  0 17  0  0
    3.6349    3.4125    0.0000 C   0  0  0  0  0  0  0  0  0 21  0  0
    0.2901    0.2499    0.0000 O   0  0  0  0  0  0  0  0  0 24  0  0
   -0.2016   -0.4125    0.0000 C   0  0  0  0  0  0  0  0  0 23  0  0
    0.1262   -1.1696    0.0000 O   0  0  0  0  0  0  0  0  0 22  0  0
   -2.6603   -0.1286    0.0000 O   0  0  0  0  0  0  0  0  0 28  0  0
   -2.4964    1.2909    0.0000 C   0  0  1  0  0  0  0  0  0 29  0  0
   -2.1686    0.5338    0.0000 C   0  0  0  0  0  0  0  0  0 27  0  0
   -1.3490    0.4392    0.0000 N   0  0  0  0  0  0  0  0  0 26  0  0
   -1.0212   -0.3179    0.0000 C   0  0  0  0  0  0  0  0  0 25  0  0
   -1.1851    1.8587    0.0000 S   0  0  0  0  0  0  0  0  0 41  0  0
   -2.0046    1.9533    0.0000 C   0  0  0  0  0  0  0  0  0 40  0  0
   -6.2663    1.0070    0.0000 N   0  0  0  0  0  0  0  0  0 39  0  0
   -3.3159    1.3855    0.0000 N   0  0  0  0  0  0  0  0  0 30  0  0
   -3.8077    0.7231    0.0000 C   0  0  0  0  0  0  0  0  0 31  0  0
   -3.4798   -0.0340    0.0000 O   0  0  0  0  0  0  0  0  0 32  0  0
   -4.6272    0.8177    0.0000 C   0  0  0  0  0  0  0  0  0 33  0  0
   -5.1190    0.1553    0.0000 C   0  0  0  0  0  0  0  0  0 34  0  0
   -5.9385    0.2499    0.0000 C   0  0  1  0  0  0  0  0  0 35  0  0
   -6.4302   -0.4125    0.0000 C   0  0  0  0  0  0  0  0  0 36  0  0
   -6.1024   -1.1696    0.0000 O   0  0  0  0  0  0  0  0  0 37  0  0
   -7.2498   -0.3179    0.0000 O   0  0  0  0  0  0  0  0  0 38  0  0
   -0.6934    2.5212    0.0000 C   0  0  0  0  0  0  0  0  0  3  0  0
  1  2  1  0  0  0  8
  1  3  2  0  0  0  8
 41  1  1  0  0  0  0
  3  4  1  0  0  0  8
  3  5  1  0  0  0  0
  5  6  2  0  0  0  0
  7  6  1  0  0  0  0
 11  6  1  0  0  0  0
  8  7  1  0  0  0  0
  7 41  2  0  0  0  0
  9  8  1  0  0  0  0
 10  9  1  0  0  0  0
 11 10  1  0  0  0  0
 10 19  1  0  0  0  0
 12 11  1  0  0  0  0
 13 12  1  0  0  0  0
 14 13  1  0  0  0  0
 14 15  1  0  0  0  0
 14 19  1  0  0  0  0
 14 20  1  1  0  0  0
 15 16  2  0  0  0  0
 17 15  1  0  0  0  0
 18 17  1  0  0  0  0
 19 18  1  0  0  0  0
 22 21  1  0  0  0  0
 22 23  2  0  0  0  0
 28 22  1  0  0  0  0
 26 24  2  0  0  0  0
 25 26  1  0  0  0  0
 30 25  1  0  0  0  0
 25 32  1  6  0  0  0
 26 27  1  0  0  0  0
 27 28  1  0  0  0  0
 29 30  1  0  0  0  0
 41 29  1  0  0  0  4
 37 31  1  6  0  0  0
 32 33  1  0  0  0  0
 33 34  2  0  0  0  0
 33 35  1  0  0  0  0
 35 36  1  0  0  0  0
 36 37  1  0  0  0  0
 37 38  1  0  0  0  0
 38 39  2  0  0  0  0
 38 40  1  0  0  0  0
M  CHG  1  21  -1
M  CHG  1  31   1
M  CHG  1  40  -1
M  END
