# Supplementary material for: Comparative evaluation of atom mapping algorithms for balanced metabolic reactions: application to Recon 3D
Source: J Cheminform. 2017 Jun 14;9:39. doi: 10.1186/s13321-017-0223-1 (PMC5471289; doi:10.1186/s13321-017-0223-1)
Supplement: Supplementary file 3 — Additional file 3. Contains two folders, one contains the predictions obtained from each algorithm in RXN format (Folder: algorithmicPredictions), the other contains manually curated atom mappings, (Folder:standardisedPredictions). [file 13321_2017_223_MOESM3_ESM.zip › algorithmicPredictions/RDT/r1364.rxn]

$RXN

  EC-BLAST     r1364

  1  1
$MOL
lnlnca[l]
  EC-BLAST  1118160106
InChIKey=DTOSIQBPPRVQHS-PDBXOOCHSA-M
 20 19  0  0  0  0  0  0  0  0999 V2000
    7.9993    1.3184    0.0000 O   0  0  0  0  0  0  0  0  0  1  0  0
    7.9993    2.1434    0.0000 C   0  0  0  0  0  0  0  0  0  2  0  0
    8.7138    2.5559    0.0000 O   0  0  0  0  0  0  0  0  0  3  0  0
    7.2849    2.5559    0.0000 C   0  0  0  0  0  0  0  0  0  4  0  0
    6.5704    2.1434    0.0000 C   0  0  0  0  0  0  0  0  0  5  0  0
    5.8559    2.5559    0.0000 C   0  0  0  0  0  0  0  0  0  6  0  0
    5.1414    2.1434    0.0000 C   0  0  0  0  0  0  0  0  0  7  0  0
    4.4270    2.5559    0.0000 C   0  0  0  0  0  0  0  0  0  8  0  0
    3.7125    2.1434    0.0000 C   0  0  0  0  0  0  0  0  0  9  0  0
    3.7125    1.3184    0.0000 C   0  0  0  0  0  0  0  0  0 10  0  0
    4.4270    0.9059    0.0000 C   0  0  0  0  0  0  0  0  0 11  0  0
    4.4270    0.0809    0.0000 C   0  0  0  0  0  0  0  0  0 12  0  0
    3.7125   -0.3316    0.0000 C   0  0  0  0  0  0  0  0  0 13  0  0
    3.7125   -1.1566    0.0000 C   0  0  0  0  0  0  0  0  0 14  0  0
    2.9980   -1.5691    0.0000 C   0  0  0  0  0  0  0  0  0 15  0  0
    2.2836   -1.1566    0.0000 C   0  0  0  0  0  0  0  0  0 16  0  0
    1.5691   -1.5691    0.0000 C   0  0  0  0  0  0  0  0  0 17  0  0
    0.8546   -1.1566    0.0000 C   0  0  0  0  0  0  0  0  0 18  0  0
    0.8546   -0.3316    0.0000 C   0  0  0  0  0  0  0  0  0 19  0  0
    0.1401    0.0809    0.0000 C   0  0  0  0  0  0  0  0  0 20  0  0
  2  1  2  0  0  0  0
  2  3  1  0  0  0  0
  4  2  1  0  0  0  0
  5  4  1  0  0  0  0
  6  5  1  0  0  0  0
  7  6  1  0  0  0  0
  8  7  1  0  0  0  0
  9  8  1  0  0  0  0
 10  9  1  0  0  0  0
 11 10  1  0  0  0  0
 12 11  2  0  0  0  0
 13 12  1  0  0  0  0
 14 13  1  0  0  0  0
 15 14  2  0  0  0  0
 16 15  1  0  0  0  0
 17 16  1  0  0  0  0
 18 17  2  0  0  0  0
 19 18  1  0  0  0  0
 20 19  1  0  0  0  0
M  CHG  1   3  -1
M  END
$MOL
lnlnca[r]
  EC-BLAST  1118160106
InChIKey=DTOSIQBPPRVQHS-PDBXOOCHSA-M
 20 19  0  0  0  0  0  0  0  0999 V2000
    7.9993    1.3184    0.0000 O   0  0  0  0  0  0  0  0  0  1  0  0
    7.9993    2.1434    0.0000 C   0  0  0  0  0  0  0  0  0  2  0  0
    8.7138    2.5559    0.0000 O   0  0  0  0  0  0  0  0  0  3  0  0
    7.2849    2.5559    0.0000 C   0  0  0  0  0  0  0  0  0  4  0  0
    6.5704    2.1434    0.0000 C   0  0  0  0  0  0  0  0  0  5  0  0
    5.8559    2.5559    0.0000 C   0  0  0  0  0  0  0  0  0  6  0  0
    5.1414    2.1434    0.0000 C   0  0  0  0  0  0  0  0  0  7  0  0
    4.4270    2.5559    0.0000 C   0  0  0  0  0  0  0  0  0  8  0  0
    3.7125    2.1434    0.0000 C   0  0  0  0  0  0  0  0  0  9  0  0
    3.7125    1.3184    0.0000 C   0  0  0  0  0  0  0  0  0 10  0  0
    4.4270    0.9059    0.0000 C   0  0  0  0  0  0  0  0  0 11  0  0
    4.4270    0.0809    0.0000 C   0  0  0  0  0  0  0  0  0 12  0  0
    3.7125   -0.3316    0.0000 C   0  0  0  0  0  0  0  0  0 13  0  0
    3.7125   -1.1566    0.0000 C   0  0  0  0  0  0  0  0  0 14  0  0
    2.9980   -1.5691    0.0000 C   0  0  0  0  0  0  0  0  0 15  0  0
    2.2836   -1.1566    0.0000 C   0  0  0  0  0  0  0  0  0 16  0  0
    1.5691   -1.5691    0.0000 C   0  0  0  0  0  0  0  0  0 17  0  0
    0.8546   -1.1566    0.0000 C   0  0  0  0  0  0  0  0  0 18  0  0
    0.8546   -0.3316    0.0000 C   0  0  0  0  0  0  0  0  0 19  0  0
    0.1401    0.0809    0.0000 C   0  0  0  0  0  0  0  0  0 20  0  0
  2  1  2  0  0  0  0
  2  3  1  0  0  0  0
  4  2  1  0  0  0  0
  5  4  1  0  0  0  0
  6  5  1  0  0  0  0
  7  6  1  0  0  0  0
  8  7  1  0  0  0  0
  9  8  1  0  0  0  0
 10  9  1  0  0  0  0
 11 10  1  0  0  0  0
 12 11  2  0  0  0  0
 13 12  1  0  0  0  0
 14 13  1  0  0  0  0
 15 14  2  0  0  0  0
 16 15  1  0  0  0  0
 17 16  1  0  0  0  0
 18 17  2  0  0  0  0
 19 18  1  0  0  0  0
 20 19  1  0  0  0  0
M  CHG  1   3  -1
M  END
