# Supplementary material for: Comparative evaluation of atom mapping algorithms for balanced metabolic reactions: application to Recon 3D
Source: J Cheminform. 2017 Jun 14;9:39. doi: 10.1186/s13321-017-0223-1 (PMC5471289; doi:10.1186/s13321-017-0223-1)
Supplement: Supplementary file 3 — Additional file 3. Contains two folders, one contains the predictions obtained from each algorithm in RXN format (Folder: algorithmicPredictions), the other contains manually curated atom mappings, (Folder:standardisedPredictions). [file 13321_2017_223_MOESM3_ESM.zip › algorithmicPredictions/RDT/r2120.rxn]

$RXN

  EC-BLAST     r2120

  2  2
$MOL
bhb[c]
  EC-BLAST  1118160117
InChIKey=WHBMMWSBFZVSSR-GSVOUGTGSA-M
  7  6  0  0  0  0  0  0  0  0999 V2000
    0.0000    0.0000    0.0000 O   0  0  0  0  0  0  0  0  0  1  0  0
    0.8250    0.0000    0.0000 C   0  0  0  0  0  0  0  0  0  2  0  0
    1.2375   -0.7145    0.0000 O   0  0  0  0  0  0  0  0  0  3  0  0
    1.2375    0.7145    0.0000 C   0  0  0  0  0  0  0  0  0  4  0  0
    0.8250    1.4289    0.0000 C   0  0  1  0  0  0  0  0  0  5  0  0
    0.0000    1.4289    0.0000 O   0  0  0  0  0  0  0  0  0  6  0  0
    1.2375    2.1434    0.0000 C   0  0  0  0  0  0  0  0  0  7  0  0
  2  1  2  0  0  0  0
  2  3  1  0  0  0  0
  4  2  1  0  0  0  4
  5  4  1  0  0  0  0
  5  6  1  6  0  0  0
  7  5  1  0  0  0  0
M  CHG  1   3  -1
M  END
$MOL
for[e]
  EC-BLAST  1118160117
InChIKey=BDAGIHXWWSANSR-UHFFFAOYSA-M
  3  2  0  0  0  0  0  0  0  0999 V2000
    2.6664   -0.7145    0.0000 O   0  0  0  0  0  0  0  0  0  8  0  0
    1.9520   -1.1270    0.0000 C   0  0  0  0  0  0  0  0  0  9  0  0
    1.2375   -0.7145    0.0000 O   0  0  0  0  0  0  0  0  0 10  0  0
  2  1  2  0  0  0  0
  3  2  1  0  0  0  0
M  CHG  1   3  -1
M  END
$MOL
bhb[e]
  EC-BLAST  1118160117
InChIKey=WHBMMWSBFZVSSR-GSVOUGTGSA-M
  7  6  0  0  0  0  0  0  0  0999 V2000
    0.8250    1.4289    0.0000 C   0  0  1  0  0  0  0  0  0  5  0  0
    0.0000    1.4289    0.0000 O   0  0  0  0  0  0  0  0  0  6  0  0
    1.2375    2.1434    0.0000 C   0  0  0  0  0  0  0  0  0  7  0  0
    0.0000    0.0000    0.0000 O   0  0  0  0  0  0  0  0  0  8  0  0
    0.8250    0.0000    0.0000 C   0  0  0  0  0  0  0  0  0  9  0  0
    1.2375   -0.7145    0.0000 O   0  0  0  0  0  0  0  0  0 10  0  0
    1.2375    0.7145    0.0000 C   0  0  0  0  0  0  0  0  0  4  0  0
  1  2  1  6  0  0  0
  3  1  1  0  0  0  0
  1  7  1  0  0  0  0
  5  4  2  0  0  0  0
  5  6  1  0  0  0  0
  7  5  1  0  0  0  4
M  CHG  1   6  -1
M  END
$MOL
for[c]
  EC-BLAST  1118160117
InChIKey=BDAGIHXWWSANSR-UHFFFAOYSA-M
  3  2  0  0  0  0  0  0  0  0999 V2000
    2.6664   -0.7145    0.0000 O   0  0  0  0  0  0  0  0  0  1  0  0
    1.9520   -1.1270    0.0000 C   0  0  0  0  0  0  0  0  0  2  0  0
    1.2375   -0.7145    0.0000 O   0  0  0  0  0  0  0  0  0  3  0  0
  2  1  2  0  0  0  0
  3  2  1  0  0  0  0
M  CHG  1   3  -1
M  END
