# Supplementary material for: Comparative evaluation of atom mapping algorithms for balanced metabolic reactions: application to Recon 3D
Source: J Cheminform. 2017 Jun 14;9:39. doi: 10.1186/s13321-017-0223-1 (PMC5471289; doi:10.1186/s13321-017-0223-1)
Supplement: Supplementary file 3 — Additional file 3. Contains two folders, one contains the predictions obtained from each algorithm in RXN format (Folder: algorithmicPredictions), the other contains manually curated atom mappings, (Folder:standardisedPredictions). [file 13321_2017_223_MOESM3_ESM.zip › algorithmicPredictions/RDT/CYTK4n.rxn]

$RXN

  EC-BLAST     CYTK4n

  2  2
$MOL
gtp[n]
  EC-BLAST  1117162246
InChIKey=XKMLYUALXHKNFT-UUOKFMHZSA-J
 32 34  0  0  0  0  0  0  0  0999 V2000
    1.3556    3.1729    0.0000 O   0  0  0  0  0  0  0  0  0  1  0  0
    1.3556    2.3479    0.0000 C   0  0  0  0  0  0  0  0  0  2  0  0
    2.0701    1.9354    0.0000 N   0  0  0  0  0  0  0  0  0  3  0  0
    2.0701    1.1104    0.0000 C   0  0  0  0  0  0  0  0  0  4  0  0
    1.3556    0.6979    0.0000 N   0  0  0  0  0  0  0  0  0  5  0  0
    0.6411    1.1104    0.0000 C   0  0  0  0  0  0  0  0  0  6  0  0
    0.6411    1.9354    0.0000 C   0  0  0  0  0  0  0  0  0  7  0  0
   -0.1435    2.1904    0.0000 N   0  0  0  0  0  0  0  0  0  8  0  0
   -0.6284    1.5229    0.0000 C   0  0  0  0  0  0  0  0  0  9  0  0
   -0.1435    0.8555    0.0000 N   0  0  0  0  0  0  0  0  0 10  0  0
   -0.3984    0.0709    0.0000 C   0  0  2  0  0  0  0  0  0 11  0  0
    0.0865   -0.5966    0.0000 O   0  0  0  0  0  0  0  0  0 12  0  0
   -0.3984   -1.2640    0.0000 C   0  0  2  0  0  0  0  0  0 13  0  0
   -0.1435   -2.0486    0.0000 C   0  0  0  0  0  0  0  0  0 14  0  0
   -0.6955   -2.6617    0.0000 O   0  0  0  0  0  0  0  0  0 15  0  0
   -0.4406   -3.4463    0.0000 P   0  0  0  0  0  0  0  0  0 16  0  0
    0.3440   -3.1914    0.0000 O   0  0  0  0  0  0  0  0  0 17  0  0
   -1.2252   -3.7013    0.0000 O   0  0  0  0  0  0  0  0  0 18  0  0
   -0.1857   -4.2310    0.0000 O   0  0  0  0  0  0  0  0  0 19  0  0
   -0.7377   -4.8441    0.0000 P   0  0  0  0  0  0  0  0  0 20  0  0
   -0.1246   -5.3961    0.0000 O   0  0  0  0  0  0  0  0  0 21  0  0
   -1.3508   -4.2920    0.0000 O   0  0  0  0  0  0  0  0  0 22  0  0
   -1.2897   -5.4571    0.0000 O   0  0  0  0  0  0  0  0  0 23  0  0
   -1.0348   -6.2418    0.0000 P   0  0  0  0  0  0  0  0  0 24  0  0
   -0.2502   -5.9868    0.0000 O   0  0  0  0  0  0  0  0  0 25  0  0
   -0.7798   -7.0264    0.0000 O   0  0  0  0  0  0  0  0  0 26  0  0
   -1.8194   -6.4967    0.0000 O   0  0  0  0  0  0  0  0  0 27  0  0
   -1.1831   -1.0091    0.0000 C   0  0  1  0  0  0  0  0  0 28  0  0
   -1.8505   -1.4940    0.0000 O   0  0  0  0  0  0  0  0  0 29  0  0
   -1.1831   -0.1841    0.0000 C   0  0  1  0  0  0  0  0  0 30  0  0
   -1.8505    0.3009    0.0000 O   0  0  0  0  0  0  0  0  0 31  0  0
    2.7845    0.6979    0.0000 N   0  0  0  0  0  0  0  0  0 32  0  0
  2  1  2  0  0  0  0
  2  3  1  0  0  0  0
  7  2  1  0  0  0  0
  4  3  1  0  0  0  0
  4  5  2  0  0  0  0
 32  4  1  0  0  0  0
  5  6  1  0  0  0  0
  6  7  2  0  0  0  0
  6 10  1  0  0  0  0
  7  8  1  0  0  0  0
  8  9  2  0  0  0  0
  9 10  1  0  0  0  0
 11 10  1  6  0  0  0
 11 12  1  0  0  0  0
 11 30  1  0  0  0  0
 12 13  1  0  0  0  0
 13 14  1  6  0  0  0
 13 28  1  0  0  0  0
 14 15  1  0  0  0  0
 15 16  1  0  0  0  0
 16 17  2  0  0  0  0
 16 18  1  0  0  0  0
 16 19  1  0  0  0  0
 19 20  1  0  0  0  0
 20 21  2  0  0  0  0
 20 22  1  0  0  0  0
 20 23  1  0  0  0  0
 23 24  1  0  0  0  4
 24 25  2  0  0  0  0
 24 26  1  0  0  0  0
 24 27  1  0  0  0  0
 28 29  1  1  0  0  0
 28 30  1  0  0  0  0
 30 31  1  1  0  0  0
M  CHG  1  18  -1
M  CHG  1  22  -1
M  CHG  1  26  -1
M  CHG  1  27  -1
M  END
$MOL
dcmp[n]
  EC-BLAST  1117162246
InChIKey=NCMVOABPESMRCP-SHYZEUOFSA-L
 20 21  0  0  0  0  0  0  0  0999 V2000
    2.1434    4.2911    0.0000 O   0  0  0  0  0  0  0  0  0 33  0  0
    1.4289    4.7036    0.0000 C   0  0  0  0  0  0  0  0  0 34  0  0
    1.4289    5.5286    0.0000 N   0  0  0  0  0  0  0  0  0 35  0  0
    0.7145    5.9411    0.0000 C   0  0  0  0  0  0  0  0  0 36  0  0
    0.7145    6.7661    0.0000 N   0  0  0  0  0  0  0  0  0 37  0  0
    0.0000    5.5286    0.0000 C   0  0  0  0  0  0  0  0  0 38  0  0
    0.0000    4.7036    0.0000 C   0  0  0  0  0  0  0  0  0 39  0  0
    0.7145    4.2911    0.0000 N   0  0  0  0  0  0  0  0  0 40  0  0
    0.7145    3.4661    0.0000 C   0  0  1  0  0  0  0  0  0 41  0  0
    0.0470    2.9812    0.0000 O   0  0  0  0  0  0  0  0  0 42  0  0
    0.3020    2.1965    0.0000 C   0  0  1  0  0  0  0  0  0 43  0  0
   -0.1830    1.5291    0.0000 C   0  0  0  0  0  0  0  0  0 44  0  0
   -1.0034    1.6153    0.0000 O   0  0  0  0  0  0  0  0  0 45  0  0
   -1.4884    0.9479    0.0000 P   0  0  0  0  0  0  0  0  0 46  0  0
   -0.8209    0.4630    0.0000 O   0  0  0  0  0  0  0  0  0 47  0  0
   -1.9733    0.2804    0.0000 O   0  0  0  0  0  0  0  0  0 48  0  0
   -2.1558    1.4328    0.0000 O   0  0  0  0  0  0  0  0  0 49  0  0
    1.1270    2.1965    0.0000 C   0  0  2  0  0  0  0  0  0 50  0  0
    1.6119    1.5291    0.0000 O   0  0  0  0  0  0  0  0  0 51  0  0
    1.3819    2.9812    0.0000 C   0  0  0  0  0  0  0  0  0 52  0  0
  2  1  2  0  0  0  0
  3  2  1  0  0  0  0
  2  8  1  0  0  0  0
  4  3  2  0  0  0  0
  5  4  1  0  0  0  0
  4  6  1  0  0  0  0
  7  6  2  0  0  0  0
  8  7  1  0  0  0  0
  9  8  1  1  0  0  0
  9 10  1  0  0  0  0
  9 20  1  0  0  0  0
 11 10  1  0  0  0  0
 11 12  1  1  0  0  0
 18 11  1  0  0  0  0
 12 13  1  0  0  0  0
 13 14  1  0  0  0  0
 14 15  2  0  0  0  0
 14 16  1  0  0  0  0
 14 17  1  0  0  0  0
 18 19  1  6  0  0  0
 20 18  1  0  0  0  0
M  CHG  1  16  -1
M  CHG  1  17  -1
M  END
$MOL
gdp[n]
  EC-BLAST  1117162246
InChIKey=QGWNDRXFNXRZMB-UUOKFMHZSA-K
 28 30  0  0  0  0  0  0  0  0999 V2000
    1.3556    3.1729    0.0000 O   0  0  0  0  0  0  0  0  0  1  0  0
    1.3556    2.3479    0.0000 C   0  0  0  0  0  0  0  0  0  2  0  0
    2.0701    1.9354    0.0000 N   0  0  0  0  0  0  0  0  0  3  0  0
    2.0701    1.1104    0.0000 C   0  0  0  0  0  0  0  0  0  4  0  0
    1.3556    0.6979    0.0000 N   0  0  0  0  0  0  0  0  0  5  0  0
    0.6411    1.1104    0.0000 C   0  0  0  0  0  0  0  0  0  6  0  0
    0.6411    1.9354    0.0000 C   0  0  0  0  0  0  0  0  0  7  0  0
   -0.1435    2.1904    0.0000 N   0  0  0  0  0  0  0  0  0  8  0  0
   -0.6284    1.5229    0.0000 C   0  0  0  0  0  0  0  0  0  9  0  0
   -0.1435    0.8555    0.0000 N   0  0  0  0  0  0  0  0  0 10  0  0
   -0.3984    0.0709    0.0000 C   0  0  2  0  0  0  0  0  0 11  0  0
    0.0865   -0.5966    0.0000 O   0  0  0  0  0  0  0  0  0 12  0  0
   -0.3984   -1.2640    0.0000 C   0  0  2  0  0  0  0  0  0 13  0  0
   -0.1435   -2.0486    0.0000 C   0  0  0  0  0  0  0  0  0 14  0  0
    0.6635   -2.2201    0.0000 O   0  0  0  0  0  0  0  0  0 15  0  0
    0.9184   -3.0048    0.0000 P   0  0  0  0  0  0  0  0  0 16  0  0
    1.7030   -2.7498    0.0000 O   0  0  0  0  0  0  0  0  0 17  0  0
    0.1338   -3.2597    0.0000 O   0  0  0  0  0  0  0  0  0 18  0  0
    1.1733   -3.7894    0.0000 O   0  0  0  0  0  0  0  0  0 19  0  0
    1.9803   -3.9609    0.0000 P   0  0  0  0  0  0  0  0  0 20  0  0
    2.1518   -3.1539    0.0000 O   0  0  0  0  0  0  0  0  0 21  0  0
    2.7873   -4.1324    0.0000 O   0  0  0  0  0  0  0  0  0 22  0  0
    1.8088   -4.7679    0.0000 O   0  0  0  0  0  0  0  0  0 23  0  0
   -1.1831   -1.0091    0.0000 C   0  0  1  0  0  0  0  0  0 28  0  0
   -1.8505   -1.4940    0.0000 O   0  0  0  0  0  0  0  0  0 29  0  0
   -1.1831   -0.1841    0.0000 C   0  0  1  0  0  0  0  0  0 30  0  0
   -1.8505    0.3009    0.0000 O   0  0  0  0  0  0  0  0  0 31  0  0
    2.7845    0.6979    0.0000 N   0  0  0  0  0  0  0  0  0 32  0  0
  2  1  2  0  0  0  0
  2  3  1  0  0  0  0
  7  2  1  0  0  0  0
  4  3  1  0  0  0  0
  4  5  2  0  0  0  0
 28  4  1  0  0  0  0
  5  6  1  0  0  0  0
  6  7  2  0  0  0  0
  6 10  1  0  0  0  0
  7  8  1  0  0  0  0
  8  9  2  0  0  0  0
  9 10  1  0  0  0  0
 11 10  1  6  0  0  0
 11 12  1  0  0  0  0
 11 26  1  0  0  0  0
 12 13  1  0  0  0  0
 13 14  1  6  0  0  0
 13 24  1  0  0  0  0
 14 15  1  0  0  0  0
 15 16  1  0  0  0  0
 16 17  2  0  0  0  0
 16 18  1  0  0  0  0
 16 19  1  0  0  0  0
 19 20  1  0  0  0  0
 20 21  2  0  0  0  0
 20 22  1  0  0  0  0
 20 23  1  0  0  0  0
 24 25  1  1  0  0  0
 24 26  1  0  0  0  0
 26 27  1  1  0  0  0
M  CHG  1  18  -1
M  CHG  1  22  -1
M  CHG  1  23  -1
M  END
$MOL
dcdp[n]
  EC-BLAST  1117162246
InChIKey=FTDHDKPUHBLBTL-SHYZEUOFSA-K
 24 25  0  0  0  0  0  0  0  0999 V2000
    0.7145    6.7661    0.0000 N   0  0  0  0  0  0  0  0  0 37  0  0
    0.0000    5.5286    0.0000 C   0  0  0  0  0  0  0  0  0 38  0  0
    0.0000    4.7036    0.0000 C   0  0  0  0  0  0  0  0  0 39  0  0
    0.7145    4.2911    0.0000 N   0  0  0  0  0  0  0  0  0 40  0  0
    0.7145    3.4661    0.0000 C   0  0  1  0  0  0  0  0  0 41  0  0
    0.0470    2.9812    0.0000 O   0  0  0  0  0  0  0  0  0 42  0  0
    0.3020    2.1965    0.0000 C   0  0  1  0  0  0  0  0  0 43  0  0
   -0.1830    1.5291    0.0000 C   0  0  0  0  0  0  0  0  0 44  0  0
    0.1526    0.7754    0.0000 O   0  0  0  0  0  0  0  0  0 45  0  0
   -0.3323    0.1080    0.0000 P   0  0  0  0  0  0  0  0  0 46  0  0
    0.3351   -0.3769    0.0000 O   0  0  0  0  0  0  0  0  0 47  0  0
   -0.9998    0.5929    0.0000 O   0  0  0  0  0  0  0  0  0 48  0  0
   -0.8172   -0.5595    0.0000 O   0  0  0  0  0  0  0  0  0 49  0  0
   -0.4817   -1.3131    0.0000 P   0  0  0  0  0  0  0  0  0 24  0  0
    0.2720   -0.9776    0.0000 O   0  0  0  0  0  0  0  0  0 25  0  0
   -0.1461   -2.0668    0.0000 O   0  0  0  0  0  0  0  0  0 26  0  0
   -1.2354   -1.6487    0.0000 O   0  0  0  0  0  0  0  0  0 27  0  0
    2.1434    4.2911    0.0000 O   0  0  0  0  0  0  0  0  0 33  0  0
    1.4289    4.7036    0.0000 C   0  0  0  0  0  0  0  0  0 34  0  0
    1.4289    5.5286    0.0000 N   0  0  0  0  0  0  0  0  0 35  0  0
    0.7145    5.9411    0.0000 C   0  0  0  0  0  0  0  0  0 36  0  0
    1.1270    2.1965    0.0000 C   0  0  2  0  0  0  0  0  0 50  0  0
    1.6119    1.5291    0.0000 O   0  0  0  0  0  0  0  0  0 51  0  0
    1.3819    2.9812    0.0000 C   0  0  0  0  0  0  0  0  0 52  0  0
  1 21  1  0  0  0  0
  3  2  2  0  0  0  0
 21  2  1  0  0  0  0
  4  3  1  0  0  0  0
  5  4  1  1  0  0  0
 19  4  1  0  0  0  0
  5  6  1  0  0  0  0
  5 24  1  0  0  0  0
  7  6  1  0  0  0  0
  7  8  1  1  0  0  0
 22  7  1  0  0  0  0
  8  9  1  0  0  0  0
  9 10  1  0  0  0  0
 10 11  2  0  0  0  0
 10 12  1  0  0  0  0
 10 13  1  0  0  0  0
 13 14  1  0  0  0  4
 14 15  2  0  0  0  0
 14 16  1  0  0  0  0
 14 17  1  0  0  0  0
 19 18  2  0  0  0  0
 20 19  1  0  0  0  0
 21 20  2  0  0  0  0
 22 23  1  6  0  0  0
 24 22  1  0  0  0  0
M  CHG  1  12  -1
M  CHG  1  16  -1
M  CHG  1  17  -1
M  END
