# Supplementary material for: Comparative evaluation of atom mapping algorithms for balanced metabolic reactions: application to Recon 3D
Source: J Cheminform. 2017 Jun 14;9:39. doi: 10.1186/s13321-017-0223-1 (PMC5471289; doi:10.1186/s13321-017-0223-1)
Supplement: Supplementary file 3 — Additional file 3. Contains two folders, one contains the predictions obtained from each algorithm in RXN format (Folder: algorithmicPredictions), the other contains manually curated atom mappings, (Folder:standardisedPredictions). [file 13321_2017_223_MOESM3_ESM.zip › algorithmicPredictions/RDT/RE1311C.rxn]

$RXN

  EC-BLAST     RE1311C

  2  2
$MOL
CE2203[c]
  EC-BLAST  1118160126
InChIKey=SFOPTSUKUQDFIB-ILDQNWBXSA-N
 31 34  0  0  0  0  0  0  0  0999 V2000
   -1.6302   -4.6710    0.0000 O   0  0  0  0  0  0  0  0  0  1  0  0
   -0.9628   -4.1861    0.0000 C   0  0  2  0  0  0  0  0  0  2  0  0
   -0.9628   -3.3611    0.0000 O   0  0  0  0  0  0  0  0  0  3  0  0
   -0.1781   -3.1062    0.0000 C   0  0  2  0  0  0  0  0  0  4  0  0
    0.0768   -2.3215    0.0000 C   0  0  0  0  0  0  0  0  0  5  0  0
    0.8838   -2.1500    0.0000 C   0  0  2  0  0  0  0  0  0  6  0  0
    1.4358   -2.7631    0.0000 C   0  0  0  0  0  0  0  0  0  7  0  0
    1.1387   -1.3654    0.0000 C   0  0  1  0  0  0  0  0  0  8  0  0
    0.6538   -0.6979    0.0000 C   0  0  0  0  0  0  0  0  0  9  0  0
    1.1387   -0.0305    0.0000 C   0  0  0  0  0  0  0  0  0 10  0  0
    1.9233   -0.2854    0.0000 C   0  0  1  0  0  0  0  0  0 11  0  0
    2.6378    0.1271    0.0000 C   0  0  0  0  0  0  0  0  0 12  0  0
    2.6378    0.9521    0.0000 C   0  0  0  0  0  0  0  0  0 13  0  0
    3.3523    1.3646    0.0000 C   0  0  0  0  0  0  0  0  0 14  0  0
    3.3523    2.1896    0.0000 C   0  0  0  0  0  0  0  0  0 15  0  0
    4.0668    2.6021    0.0000 C   0  0  0  0  0  0  0  0  0 16  0  0
    4.7812    2.1896    0.0000 C   0  0  0  0  0  0  0  0  0 17  0  0
    4.0668    3.4271    0.0000 C   0  0  0  0  0  0  0  0  0 18  0  0
    3.3523    3.8396    0.0000 C   0  0  0  0  0  0  0  0  0 19  0  0
    2.6378    3.4271    0.0000 C   0  0  2  0  0  0  0  0  0 20  0  0
    1.9233    3.8396    0.0000 O   0  0  0  0  0  0  0  0  0 21  0  0
    2.6378    2.6021    0.0000 C   0  0  0  0  0  0  0  0  0 22  0  0
    3.3523   -0.2854    0.0000 C   0  0  0  0  0  0  0  0  0 23  0  0
    3.3523   -1.1104    0.0000 C   0  0  0  0  0  0  0  0  0 24  0  0
    2.6378   -1.5229    0.0000 C   0  0  0  0  0  0  0  0  0 25  0  0
    1.9233   -1.1104    0.0000 C   0  0  2  0  0  0  0  0  0 26  0  0
    1.8371   -1.9309    0.0000 C   0  0  0  0  0  0  0  0  0 27  0  0
    0.3068   -3.7736    0.0000 C   0  0  0  0  0  0  0  0  0 28  0  0
   -0.1781   -4.4410    0.0000 C   0  0  1  0  0  0  0  0  0 29  0  0
   -0.5137   -5.1947    0.0000 O   0  0  0  0  0  0  0  0  0 30  0  0
    0.5363   -4.8535    0.0000 C   0  0  0  0  0  0  0  0  0 31  0  0
  2  1  1  6  0  0  8
  2  3  1  0  0  0  0
 29  2  1  0  0  0  0
  4  3  1  0  0  0  0
  4  5  1  6  0  0  0
  4 28  1  0  0  0  0
  6  5  1  0  0  0  0
  6  7  1  6  0  0  0
  8  6  1  1  0  0  0
  8  9  1  0  0  0  0
  8 26  1  0  0  0  0
  9 10  1  0  0  0  0
 11 10  1  1  0  0  0
 11 12  1  0  0  0  0
 11 26  1  0  0  0  0
 12 13  2  0  0  0  0
 12 23  1  0  0  0  0
 13 14  1  0  0  0  0
 14 15  2  0  0  0  0
 15 16  1  0  0  0  0
 15 22  1  0  0  0  0
 16 17  2  0  0  0  0
 18 16  1  0  0  0  0
 19 18  1  0  0  0  0
 20 19  1  0  0  0  0
 20 21  1  6  0  0  0
 22 20  1  0  0  0  0
 23 24  1  0  0  0  0
 24 25  1  0  0  0  0
 25 26  1  0  0  0  0
 26 27  1  1  0  0  0
 28 29  1  0  0  0  0
 29 30  1  1  0  0  0
 29 31  1  6  0  0  0
M  END
$MOL
o2[c]
  EC-BLAST  1118160126
InChIKey=MYMOFIZGZYHOMD-UHFFFAOYSA-N
  2  1  0  0  0  0  0  0  0  0999 V2000
    0.8250    0.0000    0.0000 O   0  0  0  0  0  0  0  0  0 32  0  0
    0.0000    0.0000    0.0000 O   0  0  0  0  0  0  0  0  0 33  0  0
  1  2  2  0  0  0  8
M  END
$MOL
CE2204[c]
  EC-BLAST  1118160126
InChIKey=IJNDMZIDDKVXHR-LUVBVBCZSA-N
 31 34  0  0  0  0  0  0  0  0999 V2000
   -1.6302   -4.6710    0.0000 O   0  0  0  0  0  0  0  0  0  1  0  0
   -0.9628   -4.1861    0.0000 C   0  0  0  0  0  0  0  0  0  2  0  0
   -0.9628   -3.3611    0.0000 O   0  0  0  0  0  0  0  0  0  3  0  0
   -0.1781   -3.1062    0.0000 C   0  0  2  0  0  0  0  0  0  4  0  0
    0.0768   -2.3215    0.0000 C   0  0  0  0  0  0  0  0  0  5  0  0
    0.8838   -2.1500    0.0000 C   0  0  2  0  0  0  0  0  0  6  0  0
    1.4358   -2.7631    0.0000 C   0  0  0  0  0  0  0  0  0  7  0  0
    1.1387   -1.3654    0.0000 C   0  0  1  0  0  0  0  0  0  8  0  0
    0.6538   -0.6979    0.0000 C   0  0  0  0  0  0  0  0  0  9  0  0
    1.1387   -0.0305    0.0000 C   0  0  0  0  0  0  0  0  0 10  0  0
    1.9233   -0.2854    0.0000 C   0  0  1  0  0  0  0  0  0 11  0  0
    2.6378    0.1271    0.0000 C   0  0  0  0  0  0  0  0  0 12  0  0
    2.6378    0.9521    0.0000 C   0  0  0  0  0  0  0  0  0 13  0  0
    3.3523    1.3646    0.0000 C   0  0  0  0  0  0  0  0  0 14  0  0
    3.3523    2.1896    0.0000 C   0  0  0  0  0  0  0  0  0 15  0  0
    4.0668    2.6021    0.0000 C   0  0  0  0  0  0  0  0  0 16  0  0
    4.7812    2.1896    0.0000 C   0  0  0  0  0  0  0  0  0 17  0  0
    4.0668    3.4271    0.0000 C   0  0  0  0  0  0  0  0  0 18  0  0
    3.3523    3.8396    0.0000 C   0  0  0  0  0  0  0  0  0 19  0  0
    2.6378    3.4271    0.0000 C   0  0  2  0  0  0  0  0  0 20  0  0
    1.9233    3.8396    0.0000 O   0  0  0  0  0  0  0  0  0 21  0  0
    2.6378    2.6021    0.0000 C   0  0  0  0  0  0  0  0  0 22  0  0
    3.3523   -0.2854    0.0000 C   0  0  0  0  0  0  0  0  0 23  0  0
    3.3523   -1.1104    0.0000 C   0  0  0  0  0  0  0  0  0 24  0  0
    2.6378   -1.5229    0.0000 C   0  0  0  0  0  0  0  0  0 25  0  0
    1.9233   -1.1104    0.0000 C   0  0  2  0  0  0  0  0  0 26  0  0
    1.8371   -1.9309    0.0000 C   0  0  0  0  0  0  0  0  0 27  0  0
    0.3068   -3.7736    0.0000 C   0  0  0  0  0  0  0  0  0 28  0  0
   -0.1781   -4.4410    0.0000 C   0  0  1  0  0  0  0  0  0 29  0  0
   -0.5137   -5.1947    0.0000 O   0  0  0  0  0  0  0  0  0 30  0  0
    0.5363   -4.8535    0.0000 C   0  0  0  0  0  0  0  0  0 31  0  0
  2  1  2  0  0  0  8
  2  3  1  0  0  0  0
 29  2  1  0  0  0  0
  4  3  1  0  0  0  0
  4  5  1  6  0  0  0
  4 28  1  0  0  0  0
  6  5  1  0  0  0  0
  6  7  1  6  0  0  0
  8  6  1  1  0  0  0
  8  9  1  0  0  0  0
  8 26  1  0  0  0  0
  9 10  1  0  0  0  0
 11 10  1  1  0  0  0
 11 12  1  0  0  0  0
 11 26  1  0  0  0  0
 12 13  2  0  0  0  0
 12 23  1  0  0  0  0
 13 14  1  0  0  0  0
 14 15  2  0  0  0  0
 15 16  1  0  0  0  0
 15 22  1  0  0  0  0
 16 17  2  0  0  0  0
 18 16  1  0  0  0  0
 19 18  1  0  0  0  0
 20 19  1  0  0  0  0
 20 21  1  6  0  0  0
 22 20  1  0  0  0  0
 23 24  1  0  0  0  0
 24 25  1  0  0  0  0
 25 26  1  0  0  0  0
 26 27  1  1  0  0  0
 28 29  1  0  0  0  0
 29 30  1  1  0  0  0
 29 31  1  6  0  0  0
M  END
$MOL
h2o2[c]
  EC-BLAST  1118160126
InChIKey=MHAJPDPJQMAIIY-UHFFFAOYSA-N
  2  1  0  0  0  0  0  0  0  0999 V2000
    0.8250    0.0000    0.0000 O   0  0  0  0  0  0  0  0  0 32  0  0
    0.0000    0.0000    0.0000 O   0  0  0  0  0  0  0  0  0 33  0  0
  1  2  1  0  0  0  8
M  END
