# Supplementary material for: Comparative evaluation of atom mapping algorithms for balanced metabolic reactions: application to Recon 3D
Source: J Cheminform. 2017 Jun 14;9:39. doi: 10.1186/s13321-017-0223-1 (PMC5471289; doi:10.1186/s13321-017-0223-1)
Supplement: Supplementary file 3 — Additional file 3. Contains two folders, one contains the predictions obtained from each algorithm in RXN format (Folder: algorithmicPredictions), the other contains manually curated atom mappings, (Folder:standardisedPredictions). [file 13321_2017_223_MOESM3_ESM.zip › algorithmicPredictions/RDT/HISD.rxn]

$RXN

  EC-BLAST     HISD

  1  2
$MOL
his_L[c]
  EC-BLAST  1117162314
InChIKey=HNDVDQJCIGZPNO-YFKPBYRVSA-N
 11 11  0  0  0  0  0  0  0  0999 V2000
    0.5678    3.5893    0.0000 O   0  0  0  0  0  0  0  0  0  1  0  0
   -0.1467    3.1768    0.0000 C   0  0  0  0  0  0  0  0  0  2  0  0
   -0.8612    3.5893    0.0000 O   0  0  0  0  0  0  0  0  0  3  0  0
   -0.1467    2.3518    0.0000 C   0  0  1  0  0  0  0  0  0  4  0  0
   -0.8612    1.9393    0.0000 N   0  0  0  0  0  0  0  0  0  5  0  0
    0.5678    1.9393    0.0000 C   0  0  0  0  0  0  0  0  0  6  0  0
    0.5678    1.1143    0.0000 C   0  0  0  0  0  0  0  0  0  7  0  0
   -0.0997    0.6294    0.0000 N   0  0  0  0  0  0  0  0  0  8  0  0
    0.1553   -0.1553    0.0000 C   0  0  0  0  0  0  0  0  0  9  0  0
    0.9803   -0.1553    0.0000 N   0  0  0  0  0  0  0  0  0 10  0  0
    1.2352    0.6294    0.0000 C   0  0  0  0  0  0  0  0  0 11  0  0
  2  1  2  0  0  0  0
  2  3  1  0  0  0  0
  4  2  1  0  0  0  0
  4  5  1  6  0  0  4
  4  6  1  0  0  0  8
  6  7  1  0  0  0  0
  7  8  1  0  0  0  0
  7 11  2  0  0  0  0
  9  8  2  0  0  0  0
 10  9  1  0  0  0  0
 11 10  1  0  0  0  0
M  CHG  1   3  -1
M  CHG  1   5   1
M  END
$MOL
urcan[c]
  EC-BLAST  1117162314
InChIKey=LOIYMIARKYCTBW-UHFFFAOYSA-M
 10 10  0  0  0  0  0  0  0  0999 V2000
    0.5678    3.5893    0.0000 O   0  0  0  0  0  0  0  0  0  1  0  0
   -0.1467    3.1768    0.0000 C   0  0  0  0  0  0  0  0  0  2  0  0
   -0.8612    3.5893    0.0000 O   0  0  0  0  0  0  0  0  0  3  0  0
   -0.1467    2.3518    0.0000 C   0  0  0  0  0  0  0  0  0  4  0  0
    0.5678    1.9393    0.0000 C   0  0  0  0  0  0  0  0  0  6  0  0
    0.5678    1.1143    0.0000 C   0  0  0  0  0  0  0  0  0  7  0  0
   -0.0997    0.6294    0.0000 N   0  0  0  0  0  0  0  0  0  8  0  0
    0.1553   -0.1553    0.0000 C   0  0  0  0  0  0  0  0  0  9  0  0
    0.9803   -0.1553    0.0000 N   0  0  0  0  0  0  0  0  0 10  0  0
    1.2352    0.6294    0.0000 C   0  0  0  0  0  0  0  0  0 11  0  0
  2  1  2  0  0  0  0
  3  2  1  0  0  0  0
  4  2  1  4  0  0  0
  4  5  2  0  0  0  8
  5  6  1  0  0  0  0
  6  7  1  0  0  0  0
  6 10  2  0  0  0  0
  8  7  2  0  0  0  0
  9  8  1  0  0  0  0
 10  9  1  0  0  0  0
M  CHG  1   3  -1
M  END
$MOL
nh4[c]
  EC-BLAST  1117162314
InChIKey=QGZKDVFQNNGYKY-UHFFFAOYSA-O
  1  0  0  0  0  0  0  0  0  0999 V2000
    0.0000    0.0000    0.0000 N   0  0  0  0  0  0  0  0  0  5  0  0
M  CHG  1   1   1
M  END
