# Supplementary material for: Comparative evaluation of atom mapping algorithms for balanced metabolic reactions: application to Recon 3D
Source: J Cheminform. 2017 Jun 14;9:39. doi: 10.1186/s13321-017-0223-1 (PMC5471289; doi:10.1186/s13321-017-0223-1)
Supplement: Supplementary file 3 — Additional file 3. Contains two folders, one contains the predictions obtained from each algorithm in RXN format (Folder: algorithmicPredictions), the other contains manually curated atom mappings, (Folder:standardisedPredictions). [file 13321_2017_223_MOESM3_ESM.zip › algorithmicPredictions/RDT/FPGS5.rxn]

$RXN

  EC-BLAST     FPGS5

  3  3
$MOL
5dhf[c]
  EC-BLAST  1117162306
InChIKey=CTJXQGDEZPVUGK-GKBRVULUSA-M
 68 70  0  0  0  0  0  0  0  0999 V2000
   -1.5914   -6.9970    0.0000 O   0  0  0  0  0  0  0  0  0  1  0  0
   -0.8087   -7.2579    0.0000 C   0  0  0  0  0  0  0  0  0  2  0  0
   -0.6433   -8.0661    0.0000 O   0  0  0  0  0  0  0  0  0  3  0  0
   -0.1914   -6.7105    0.0000 C   0  0  0  0  0  0  0  0  0  4  0  0
   -0.3568   -5.9023    0.0000 C   0  0  0  0  0  0  0  0  0  5  0  0
   -1.1395   -5.6414    0.0000 C   0  0  0  0  0  0  0  0  0  6  0  0
   -1.7568   -6.1888    0.0000 O   0  0  0  0  0  0  0  0  0  7  0  0
   -1.5466   -4.9238    0.0000 C   0  0  0  0  0  0  0  0  0  8  0  0
   -2.3715   -4.9175    0.0000 C   0  0  0  0  0  0  0  0  0  9  0  0
   -2.7786   -4.2000    0.0000 C   0  0  0  0  0  0  0  0  0 10  0  0
   -2.3607   -3.4886    0.0000 N   0  0  0  0  0  0  0  0  0 11  0  0
   -3.6036   -4.1937    0.0000 C   0  0  0  0  0  0  0  0  0 12  0  0
   -4.0106   -3.4761    0.0000 O   0  0  0  0  0  0  0  0  0 13  0  0
   -4.0215   -4.9050    0.0000 O   0  0  0  0  0  0  0  0  0 14  0  0
    0.2604   -5.3549    0.0000 C   0  0  1  0  0  0  0  0  0 15  0  0
   -0.2869   -4.7376    0.0000 C   0  0  0  0  0  0  0  0  0 16  0  0
   -1.0952   -4.9030    0.0000 O   0  0  0  0  0  0  0  0  0 17  0  0
   -0.0260   -3.9550    0.0000 O   0  0  0  0  0  0  0  0  0 18  0  0
   -0.5734   -3.3377    0.0000 C   0  0  0  0  0  0  0  0  0 19  0  0
   -0.3125   -2.5551    0.0000 O   0  0  0  0  0  0  0  0  0 20  0  0
   -1.3817   -3.5031    0.0000 C   0  0  0  0  0  0  0  0  0 21  0  0
   -1.9290   -2.8858    0.0000 C   0  0  0  0  0  0  0  0  0 22  0  0
   -2.7373   -3.0512    0.0000 C   0  0  0  0  0  0  0  0  0 23  0  0
   -2.9982   -3.8339    0.0000 N   0  0  0  0  0  0  0  0  0 24  0  0
   -3.2846   -2.4340    0.0000 C   0  0  0  0  0  0  0  0  0 25  0  0
   -3.0237   -1.6513    0.0000 O   0  0  0  0  0  0  0  0  0 26  0  0
   -4.0929   -2.5994    0.0000 O   0  0  0  0  0  0  0  0  0 27  0  0
    0.8777   -4.8076    0.0000 C   0  0  0  0  0  0  0  0  0 28  0  0
    1.6642   -4.5586    0.0000 O   0  0  0  0  0  0  0  0  0 29  0  0
    0.7123   -3.9993    0.0000 C   0  0  0  0  0  0  0  0  0 30  0  0
    1.3296   -3.4519    0.0000 C   0  0  0  0  0  0  0  0  0 31  0  0
    2.1122   -3.7128    0.0000 C   0  0  0  0  0  0  0  0  0 32  0  0
    2.2776   -4.5211    0.0000 N   0  0  0  0  0  0  0  0  0 33  0  0
    2.7295   -3.1655    0.0000 C   0  0  0  0  0  0  0  0  0 34  0  0
    3.5122   -3.4264    0.0000 O   0  0  0  0  0  0  0  0  0 35  0  0
    2.5641   -2.3572    0.0000 O   0  0  0  0  0  0  0  0  0 36  0  0
    0.8078   -5.9722    0.0000 N   0  0  0  0  0  0  0  0  0 37  0  0
    0.5469   -6.7548    0.0000 C   0  0  0  0  0  0  0  0  0 38  0  0
   -0.1707   -7.1619    0.0000 O   0  0  0  0  0  0  0  0  0 39  0  0
    1.0943   -7.3721    0.0000 C   0  0  0  0  0  0  0  0  0 40  0  0
    1.9025   -7.2067    0.0000 C   0  0  0  0  0  0  0  0  0 41  0  0
    2.4499   -7.8240    0.0000 C   0  0  0  0  0  0  0  0  0 42  0  0
    2.1890   -8.6066    0.0000 C   0  0  0  0  0  0  0  0  0 43  0  0
    1.3807   -8.7720    0.0000 C   0  0  0  0  0  0  0  0  0 44  0  0
    0.8334   -8.1548    0.0000 C   0  0  0  0  0  0  0  0  0 45  0  0
    2.7364   -9.2239    0.0000 N   0  0  0  0  0  0  0  0  0 46  0  0
    2.4755  -10.0066    0.0000 C   0  0  0  0  0  0  0  0  0 47  0  0
    3.0228  -10.6238    0.0000 C   0  0  0  0  0  0  0  0  0 48  0  0
    2.7619  -11.4065    0.0000 N   0  0  0  0  0  0  0  0  0 49  0  0
    3.3093  -12.0238    0.0000 C   0  0  0  0  0  0  0  0  0 50  0  0
    3.0484  -12.8064    0.0000 C   0  0  0  0  0  0  0  0  0 51  0  0
    2.2402  -12.9718    0.0000 O   0  0  0  0  0  0  0  0  0 52  0  0
    3.5958  -13.4237    0.0000 N   0  0  0  0  0  0  0  0  0 53  0  0
    4.4040  -13.2583    0.0000 C   0  0  0  0  0  0  0  0  0 54  0  0
    4.9514  -13.8756    0.0000 N   0  0  0  0  0  0  0  0  0 55  0  0
    4.6649  -12.4756    0.0000 N   0  0  0  0  0  0  0  0  0 56  0  0
    4.1176  -11.8584    0.0000 C   0  0  0  0  0  0  0  0  0 57  0  0
    4.3784  -11.0757    0.0000 N   0  0  0  0  0  0  0  0  0 58  0  0
    3.8311  -10.4585    0.0000 C   0  0  0  0  0  0  0  0  0 59  0  0
    1.6160   -5.8068    0.0000 C   0  0  0  0  0  0  0  0  0 60  0  0
    1.8769   -5.0241    0.0000 O   0  0  0  0  0  0  0  0  0 61  0  0
    2.1634   -6.4241    0.0000 C   0  0  0  0  0  0  0  0  0 62  0  0
    2.9717   -6.2587    0.0000 C   0  0  0  0  0  0  0  0  0 63  0  0
    3.5190   -6.8759    0.0000 C   0  0  0  0  0  0  0  0  0 64  0  0
    3.2581   -7.6586    0.0000 N   0  0  0  0  0  0  0  0  0 65  0  0
    4.3273   -6.7105    0.0000 C   0  0  0  0  0  0  0  0  0 66  0  0
    4.8746   -7.3278    0.0000 O   0  0  0  0  0  0  0  0  0 67  0  0
    4.5882   -5.9279    0.0000 O   0  0  0  0  0  0  0  0  0 68  0  0
  2  1  2  0  0  0  0
  2  3  1  0  0  0  0
  4  2  1  0  0  0  0
  5  4  1  0  0  0  0
  5  6  1  0  0  0  0
 15  5  1  0  0  0  0
  6  7  2  0  0  0  0
  6  8  1  0  0  0  0
  8  9  1  0  0  0  0
  9 10  1  0  0  0  0
 10 11  1  0  0  0  0
 10 12  1  0  0  0  0
 12 13  2  0  0  0  0
 12 14  1  0  0  0  0
 15 16  1  6  0  0  0
 15 28  1  0  0  0  0
 15 37  1  6  0  0  0
 16 17  2  0  0  0  0
 18 16  1  0  0  0  0
 19 18  1  0  0  0  0
 19 20  2  0  0  0  0
 21 19  1  0  0  0  0
 22 21  1  0  0  0  0
 23 22  1  0  0  0  0
 24 23  1  0  0  0  0
 23 25  1  0  0  0  0
 25 26  2  0  0  0  0
 25 27  1  0  0  0  0
 28 29  2  0  0  0  0
 28 30  1  0  0  0  0
 30 31  1  0  0  0  0
 31 32  1  0  0  0  0
 32 33  1  0  0  0  0
 32 34  1  0  0  0  0
 34 35  2  0  0  0  0
 34 36  1  0  0  0  0
 37 38  1  0  0  0  0
 37 60  1  0  0  0  0
 38 39  2  0  0  0  0
 38 40  1  0  0  0  0
 40 41  2  0  0  0  0
 40 45  1  0  0  0  0
 41 42  1  0  0  0  0
 42 43  2  0  0  0  0
 43 44  1  0  0  0  0
 43 46  1  0  0  0  0
 44 45  2  0  0  0  0
 46 47  1  0  0  0  0
 47 48  1  0  0  0  0
 48 49  2  0  0  0  0
 48 59  1  0  0  0  0
 49 50  1  0  0  0  0
 50 51  1  0  0  0  0
 50 57  2  0  0  0  0
 51 52  1  0  0  0  0
 53 51  2  0  0  0  0
 54 53  1  0  0  0  0
 54 55  1  0  0  0  0
 56 54  2  0  0  0  0
 57 56  1  0  0  0  0
 57 58  1  0  0  0  0
 58 59  1  0  0  0  0
 60 61  2  0  0  0  0
 60 62  1  0  0  0  0
 62 63  1  0  0  0  0
 63 64  1  0  0  0  0
 64 65  1  0  0  0  0
 64 66  1  0  0  0  0
 66 67  2  0  0  0  0
 66 68  1  0  0  0  0
M  CHG  1   3  -1
M  CHG  1  14  -1
M  CHG  1  27  -1
M  CHG  1  36  -1
M  CHG  1  55  -1
M  CHG  1  68  -1
M  END
$MOL
atp[c]
  EC-BLAST  1117162306
InChIKey=ZKHQWZAMYRWXGA-KQYNXXCUSA-N
 31 33  0  0  0  0  0  0  0  0999 V2000
   -4.7202    6.6782    0.0000 O   0  0  0  0  0  0  0  0  0 69  0  0
   -4.2352    7.3456    0.0000 P   0  0  0  0  0  0  0  0  0 70  0  0
   -4.9027    7.8306    0.0000 O   0  0  0  0  0  0  0  0  0 71  0  0
   -3.7503    8.0131    0.0000 O   0  0  0  0  0  0  0  0  0 72  0  0
   -3.5678    6.8607    0.0000 O   0  0  0  0  0  0  0  0  0 73  0  0
   -3.6540    6.0402    0.0000 P   0  0  0  0  0  0  0  0  0 74  0  0
   -4.4745    6.1265    0.0000 O   0  0  0  0  0  0  0  0  0 75  0  0
   -2.8335    5.9540    0.0000 O   0  0  0  0  0  0  0  0  0 76  0  0
   -3.7403    5.2197    0.0000 O   0  0  0  0  0  0  0  0  0 77  0  0
   -3.0728    4.7348    0.0000 P   0  0  0  0  0  0  0  0  0 78  0  0
   -3.5577    4.0674    0.0000 O   0  0  0  0  0  0  0  0  0 79  0  0
   -2.5879    5.4023    0.0000 O   0  0  0  0  0  0  0  0  0 80  0  0
   -2.4054    4.2499    0.0000 O   0  0  0  0  0  0  0  0  0 81  0  0
   -2.4916    3.4294    0.0000 C   0  0  0  0  0  0  0  0  0 82  0  0
   -1.8242    2.9445    0.0000 C   0  0  2  0  0  0  0  0  0 83  0  0
   -1.8242    2.1195    0.0000 O   0  0  0  0  0  0  0  0  0 84  0  0
   -1.0396    1.8646    0.0000 C   0  0  2  0  0  0  0  0  0 85  0  0
   -0.7846    1.0799    0.0000 N   0  0  0  0  0  0  0  0  0 86  0  0
   -1.2695    0.4125    0.0000 C   0  0  0  0  0  0  0  0  0 87  0  0
   -0.7846   -0.2549    0.0000 N   0  0  0  0  0  0  0  0  0 88  0  0
    0.0000    0.0000    0.0000 C   0  0  0  0  0  0  0  0  0 89  0  0
    0.7145   -0.4125    0.0000 C   0  0  0  0  0  0  0  0  0 90  0  0
    1.4289    0.0000    0.0000 N   0  0  0  0  0  0  0  0  0 91  0  0
    1.4289    0.8250    0.0000 C   0  0  0  0  0  0  0  0  0 92  0  0
    0.7145    1.2375    0.0000 N   0  0  0  0  0  0  0  0  0 93  0  0
    0.0000    0.8250    0.0000 C   0  0  0  0  0  0  0  0  0 94  0  0
    0.7145   -1.2375    0.0000 N   0  0  0  0  0  0  0  0  0 95  0  0
   -0.5546    2.5320    0.0000 C   0  0  1  0  0  0  0  0  0 96  0  0
    0.2704    2.5320    0.0000 O   0  0  0  0  0  0  0  0  0 97  0  0
   -1.0396    3.1994    0.0000 C   0  0  1  0  0  0  0  0  0 98  0  0
   -0.7846    3.9841    0.0000 O   0  0  0  0  0  0  0  0  0 99  0  0
  2  1  2  0  0  0  0
  2  3  1  0  0  0  0
  2  4  1  0  0  0  0
  5  2  1  0  0  0  4
  6  5  1  0  0  0  0
  6  7  2  0  0  0  0
  6  8  1  0  0  0  0
  9  6  1  0  0  0  0
 10  9  1  0  0  0  0
 10 11  2  0  0  0  0
 10 12  1  0  0  0  0
 13 10  1  0  0  0  0
 14 13  1  0  0  0  0
 15 14  1  6  0  0  0
 16 15  1  0  0  0  0
 15 30  1  0  0  0  0
 17 16  1  0  0  0  0
 17 18  1  6  0  0  0
 17 28  1  0  0  0  0
 19 18  1  0  0  0  0
 18 26  1  0  0  0  0
 20 19  2  0  0  0  0
 21 20  1  0  0  0  0
 22 21  2  0  0  0  0
 21 26  1  0  0  0  0
 22 23  1  0  0  0  0
 27 22  1  0  0  0  0
 24 23  2  0  0  0  0
 25 24  1  0  0  0  0
 26 25  2  0  0  0  0
 28 29  1  1  0  0  0
 30 28  1  0  0  0  0
 30 31  1  1  0  0  0
M  CHG  1   3  -1
M  CHG  1   4  -1
M  CHG  1   8  -1
M  CHG  1  12  -1
M  END
$MOL
glu_L[c]
  EC-BLAST  1117162306
InChIKey=WHUUTDBJXJRKMK-VKHMYHEASA-M
 10  9  0  0  0  0  0  0  0  0999 V2000
    2.4750    0.6039    0.0000 O   0  0  0  0  0  0  0  0  0100  0  0
    2.4750    1.4289    0.0000 C   0  0  0  0  0  0  0  0  0101  0  0
    1.7605    1.8414    0.0000 O   0  0  0  0  0  0  0  0  0102  0  0
    3.1895    1.8414    0.0000 C   0  0  0  0  0  0  0  0  0103  0  0
    3.9039    1.4289    0.0000 C   0  0  0  0  0  0  0  0  0104  0  0
    4.6184    1.8414    0.0000 C   0  0  1  0  0  0  0  0  0105  0  0
    5.3329    1.4289    0.0000 C   0  0  0  0  0  0  0  0  0106  0  0
    5.3329    0.6039    0.0000 O   0  0  0  0  0  0  0  0  0107  0  0
    6.0474    1.8414    0.0000 O   0  0  0  0  0  0  0  0  0108  0  0
    4.6184    2.6664    0.0000 N   0  0  0  0  0  0  0  0  0109  0  0
  2  1  2  0  0  0  0
  2  3  1  0  0  0  4
  4  2  1  0  0  0  0
  5  4  1  0  0  0  0
  6  5  1  0  0  0  0
  6  7  1  0  0  0  0
  6 10  1  6  0  0  0
  7  8  2  0  0  0  0
  7  9  1  0  0  0  0
M  CHG  1   3  -1
M  CHG  1   9  -1
M  CHG  1  10   1
M  END
$MOL
6dhf[c]
  EC-BLAST  1117162306
InChIKey=KFFKTBMOFSDZOP-XPZKFFRXSA-M
 77 79  0  0  0  0  0  0  0  0999 V2000
    0.7631   -5.2455    0.0000 O   0  0  0  0  0  0  0  0  0  1  0  0
   -0.0272   -5.0088    0.0000 C   0  0  0  0  0  0  0  0  0  2  0  0
    0.0399   -4.1866    0.0000 O   0  0  0  0  0  0  0  0  0  3  0  0
   -0.6273   -5.5750    0.0000 C   0  0  0  0  0  0  0  0  0  4  0  0
   -0.4371   -6.3777    0.0000 C   0  0  0  0  0  0  0  0  0  5  0  0
    0.3657   -6.1875    0.0000 C   0  0  0  0  0  0  0  0  0  6  0  0
    1.0217   -5.6872    0.0000 O   0  0  0  0  0  0  0  0  0  7  0  0
    0.9318   -6.7876    0.0000 C   0  0  0  0  0  0  0  0  0  8  0  0
    1.7346   -6.5974    0.0000 C   0  0  0  0  0  0  0  0  0  9  0  0
    2.3007   -7.1975    0.0000 C   0  0  0  0  0  0  0  0  0 10  0  0
    2.0641   -7.9878    0.0000 N   0  0  0  0  0  0  0  0  0 11  0  0
    3.1035   -7.0073    0.0000 C   0  0  0  0  0  0  0  0  0 12  0  0
    3.6696   -7.6074    0.0000 O   0  0  0  0  0  0  0  0  0 13  0  0
    3.3401   -6.2169    0.0000 O   0  0  0  0  0  0  0  0  0 14  0  0
   -2.4106   -4.7258    0.0000 O   0  0  0  0  0  0  0  0  0 61  0  0
   -2.2204   -5.5285    0.0000 C   0  0  0  0  0  0  0  0  0 60  0  0
   -2.8205   -6.0947    0.0000 C   0  0  0  0  0  0  0  0  0 62  0  0
   -3.6109   -5.8580    0.0000 C   0  0  0  0  0  0  0  0  0 63  0  0
   -4.2110   -6.4241    0.0000 C   0  0  0  0  0  0  0  0  0 64  0  0
   -5.1915   -5.3847    0.0000 O   0  0  0  0  0  0  0  0  0 68  0  0
   -4.0207   -7.2269    0.0000 N   0  0  0  0  0  0  0  0  0 65  0  0
   -5.0013   -6.1875    0.0000 C   0  0  0  0  0  0  0  0  0 66  0  0
   -5.6014   -6.7536    0.0000 O   0  0  0  0  0  0  0  0  0 67  0  0
   -0.2469   -7.1805    0.0000 C   0  0  0  0  0  0  0  0  0101  0  0
    0.1061   -7.9262    0.0000 O   0  0  0  0  0  0  0  0  0100  0  0
    0.5435   -7.4171    0.0000 C   0  0  0  0  0  0  0  0  0103  0  0
    0.7337   -8.2199    0.0000 C   0  0  0  0  0  0  0  0  0104  0  0
    1.5240   -8.4566    0.0000 C   0  0  0  0  0  0  0  0  0105  0  0
    2.3423   -8.3513    0.0000 N   0  0  0  0  0  0  0  0  0109  0  0
    1.7142   -9.2593    0.0000 C   0  0  0  0  0  0  0  0  0106  0  0
    2.5046   -9.4960    0.0000 O   0  0  0  0  0  0  0  0  0107  0  0
    1.1141   -9.8254    0.0000 O   0  0  0  0  0  0  0  0  0108  0  0
   -1.2399   -6.5680    0.0000 C   0  0  2  0  0  0  0  0  0 15  0  0
   -1.0496   -7.3707    0.0000 C   0  0  0  0  0  0  0  0  0 16  0  0
   -0.2593   -7.6074    0.0000 O   0  0  0  0  0  0  0  0  0 17  0  0
   -1.6497   -7.9368    0.0000 O   0  0  0  0  0  0  0  0  0 18  0  0
   -1.4595   -8.7396    0.0000 C   0  0  0  0  0  0  0  0  0 19  0  0
   -2.0596   -9.3057    0.0000 O   0  0  0  0  0  0  0  0  0 20  0  0
   -0.6692   -8.9763    0.0000 C   0  0  0  0  0  0  0  0  0 21  0  0
   -0.4790   -9.7790    0.0000 C   0  0  0  0  0  0  0  0  0 22  0  0
    0.3114  -10.0157    0.0000 C   0  0  0  0  0  0  0  0  0 23  0  0
    0.9115   -9.4495    0.0000 N   0  0  0  0  0  0  0  0  0 24  0  0
    0.5016  -10.8184    0.0000 C   0  0  0  0  0  0  0  0  0 25  0  0
   -0.0985  -11.3846    0.0000 O   0  0  0  0  0  0  0  0  0 26  0  0
    1.2919  -11.0551    0.0000 O   0  0  0  0  0  0  0  0  0 27  0  0
   -2.0426   -6.7582    0.0000 C   0  0  0  0  0  0  0  0  0 28  0  0
   -2.8534   -6.6054    0.0000 O   0  0  0  0  0  0  0  0  0 29  0  0
   -2.2793   -7.5485    0.0000 C   0  0  0  0  0  0  0  0  0 30  0  0
   -3.0820   -7.7387    0.0000 C   0  0  0  0  0  0  0  0  0 31  0  0
   -4.3581   -9.5096    0.0000 O   0  0  0  0  0  0  0  0  0 36  0  0
   -4.6876   -8.1192    0.0000 O   0  0  0  0  0  0  0  0  0 35  0  0
   -4.1215   -8.7193    0.0000 C   0  0  0  0  0  0  0  0  0 34  0  0
   -2.7526   -9.1292    0.0000 N   0  0  0  0  0  0  0  0  0 33  0  0
   -3.3187   -8.5291    0.0000 C   0  0  0  0  0  0  0  0  0 32  0  0
   -1.4301   -5.7652    0.0000 N   0  0  0  0  0  0  0  0  0 37  0  0
   -0.8300   -5.1991    0.0000 C   0  0  0  0  0  0  0  0  0 38  0  0
   -0.1740   -4.6988    0.0000 O   0  0  0  0  0  0  0  0  0 39  0  0
   -1.0202   -4.3963    0.0000 C   0  0  0  0  0  0  0  0  0 40  0  0
   -0.4201   -3.8302    0.0000 C   0  0  0  0  0  0  0  0  0 45  0  0
   -0.6103   -3.0274    0.0000 C   0  0  0  0  0  0  0  0  0 44  0  0
   -1.4007   -2.7907    0.0000 C   0  0  0  0  0  0  0  0  0 43  0  0
   -2.0008   -3.3569    0.0000 C   0  0  0  0  0  0  0  0  0 42  0  0
   -1.8105   -4.1596    0.0000 C   0  0  0  0  0  0  0  0  0 41  0  0
   -0.9908   -1.4219    0.0000 C   0  0  0  0  0  0  0  0  0 47  0  0
   -1.1810   -0.6191    0.0000 C   0  0  0  0  0  0  0  0  0 48  0  0
   -0.5809   -0.0530    0.0000 N   0  0  0  0  0  0  0  0  0 49  0  0
   -0.7711    0.7498    0.0000 C   0  0  0  0  0  0  0  0  0 50  0  0
   -1.5909   -1.9880    0.0000 N   0  0  0  0  0  0  0  0  0 46  0  0
   -0.1710    1.3159    0.0000 C   0  0  0  0  0  0  0  0  0 51  0  0
    0.6193    1.0793    0.0000 O   0  0  0  0  0  0  0  0  0 52  0  0
   -0.3612    2.1187    0.0000 N   0  0  0  0  0  0  0  0  0 53  0  0
   -1.1516    2.3554    0.0000 C   0  0  0  0  0  0  0  0  0 54  0  0
   -1.7517    1.7892    0.0000 N   0  0  0  0  0  0  0  0  0 56  0  0
   -1.5615    0.9865    0.0000 C   0  0  0  0  0  0  0  0  0 57  0  0
   -2.1616    0.4203    0.0000 N   0  0  0  0  0  0  0  0  0 58  0  0
   -1.9713   -0.3824    0.0000 C   0  0  0  0  0  0  0  0  0 59  0  0
   -1.3418    3.1581    0.0000 N   0  0  0  0  0  0  0  0  0 55  0  0
  2  1  2  0  0  0  0
  2  3  1  0  0  0  0
  4  2  1  0  0  0  0
  5  4  1  0  0  0  0
  5  6  1  0  0  0  0
  5 24  1  0  0  0  4
 33  5  1  0  0  0  0
  6  7  2  0  0  0  0
  6  8  1  0  0  0  0
  8  9  1  0  0  0  0
  9 10  1  0  0  0  0
 10 11  1  0  0  0  0
 10 12  1  0  0  0  0
 12 13  2  0  0  0  0
 12 14  1  0  0  0  0
 16 15  2  0  0  0  0
 16 17  1  0  0  0  0
 55 16  1  0  0  0  0
 17 18  1  0  0  0  0
 18 19  1  0  0  0  0
 19 21  1  0  0  0  0
 19 22  1  0  0  0  0
 22 20  1  0  0  0  0
 22 23  2  0  0  0  0
 24 25  2  0  0  0  0
 24 26  1  0  0  0  0
 26 27  1  0  0  0  0
 27 28  1  0  0  0  0
 28 29  1  0  0  0  0
 28 30  1  0  0  0  0
 30 31  2  0  0  0  0
 30 32  1  0  0  0  0
 33 34  1  1  0  0  0
 33 46  1  0  0  0  0
 33 55  1  1  0  0  0
 34 35  2  0  0  0  0
 36 34  1  0  0  0  0
 37 36  1  0  0  0  0
 37 38  2  0  0  0  0
 39 37  1  0  0  0  0
 40 39  1  0  0  0  0
 41 40  1  0  0  0  0
 42 41  1  0  0  0  0
 41 43  1  0  0  0  0
 43 44  2  0  0  0  0
 43 45  1  0  0  0  0
 46 47  2  0  0  0  0
 46 48  1  0  0  0  0
 48 49  1  0  0  0  0
 49 54  1  0  0  0  0
 52 50  1  0  0  0  0
 52 51  2  0  0  0  0
 54 52  1  0  0  0  0
 54 53  1  0  0  0  0
 55 56  1  0  0  0  0
 56 57  2  0  0  0  0
 56 58  1  0  0  0  0
 58 59  1  0  0  0  0
 58 63  2  0  0  0  0
 60 59  2  0  0  0  0
 61 60  1  0  0  0  0
 62 61  2  0  0  0  0
 61 68  1  0  0  0  0
 63 62  1  0  0  0  0
 64 65  1  0  0  0  0
 68 64  1  0  0  0  0
 65 66  2  0  0  0  0
 65 76  1  0  0  0  0
 66 67  1  0  0  0  0
 67 69  1  0  0  0  0
 67 74  2  0  0  0  0
 69 70  1  0  0  0  0
 71 69  2  0  0  0  0
 72 71  1  0  0  0  0
 73 72  2  0  0  0  0
 72 77  1  0  0  0  0
 74 73  1  0  0  0  0
 74 75  1  0  0  0  0
 75 76  1  0  0  0  0
M  CHG  1   3  -1
M  CHG  1  14  -1
M  CHG  1  20  -1
M  CHG  1  32  -1
M  CHG  1  45  -1
M  CHG  1  50  -1
M  CHG  1  70  -1
M  END
$MOL
adp[c]
  EC-BLAST  1117162306
InChIKey=XTWYTFMLZFPYCI-KQYNXXCUSA-N
 27 29  0  0  0  0  0  0  0  0999 V2000
   -6.0875    3.3926    0.0000 O   0  0  0  0  0  0  0  0  0 73  0  0
   -5.3338    3.7282    0.0000 P   0  0  0  0  0  0  0  0  0 74  0  0
   -4.9983    2.9745    0.0000 O   0  0  0  0  0  0  0  0  0 75  0  0
   -5.6694    4.4818    0.0000 O   0  0  0  0  0  0  0  0  0 76  0  0
   -4.5802    4.0637    0.0000 O   0  0  0  0  0  0  0  0  0 77  0  0
   -3.9127    3.5788    0.0000 P   0  0  0  0  0  0  0  0  0 78  0  0
   -4.3977    2.9113    0.0000 O   0  0  0  0  0  0  0  0  0 79  0  0
   -3.4278    4.2462    0.0000 O   0  0  0  0  0  0  0  0  0 80  0  0
   -3.2453    3.0939    0.0000 O   0  0  0  0  0  0  0  0  0 81  0  0
   -2.4916    3.4294    0.0000 C   0  0  0  0  0  0  0  0  0 82  0  0
   -1.8242    2.9445    0.0000 C   0  0  2  0  0  0  0  0  0 83  0  0
   -1.8242    2.1195    0.0000 O   0  0  0  0  0  0  0  0  0 84  0  0
   -1.0396    1.8646    0.0000 C   0  0  2  0  0  0  0  0  0 85  0  0
   -0.7846    1.0799    0.0000 N   0  0  0  0  0  0  0  0  0 86  0  0
   -1.2695    0.4125    0.0000 C   0  0  0  0  0  0  0  0  0 87  0  0
   -0.7846   -0.2549    0.0000 N   0  0  0  0  0  0  0  0  0 88  0  0
    0.0000    0.0000    0.0000 C   0  0  0  0  0  0  0  0  0 89  0  0
    0.7145   -0.4125    0.0000 C   0  0  0  0  0  0  0  0  0 90  0  0
    1.4289    0.0000    0.0000 N   0  0  0  0  0  0  0  0  0 91  0  0
    1.4289    0.8250    0.0000 C   0  0  0  0  0  0  0  0  0 92  0  0
    0.7145    1.2375    0.0000 N   0  0  0  0  0  0  0  0  0 93  0  0
    0.0000    0.8250    0.0000 C   0  0  0  0  0  0  0  0  0 94  0  0
    0.7145   -1.2375    0.0000 N   0  0  0  0  0  0  0  0  0 95  0  0
   -0.5546    2.5320    0.0000 C   0  0  1  0  0  0  0  0  0 96  0  0
    0.2704    2.5320    0.0000 O   0  0  0  0  0  0  0  0  0 97  0  0
   -1.0396    3.1994    0.0000 C   0  0  1  0  0  0  0  0  0 98  0  0
   -0.7846    3.9841    0.0000 O   0  0  0  0  0  0  0  0  0 99  0  0
  2  1  1  0  0  0  0
  2  3  2  0  0  0  0
  2  4  1  0  0  0  0
  5  2  1  0  0  0  0
  6  5  1  0  0  0  0
  6  7  2  0  0  0  0
  6  8  1  0  0  0  0
  9  6  1  0  0  0  0
 10  9  1  0  0  0  0
 11 10  1  6  0  0  0
 12 11  1  0  0  0  0
 11 26  1  0  0  0  0
 13 12  1  0  0  0  0
 13 14  1  6  0  0  0
 13 24  1  0  0  0  0
 15 14  1  0  0  0  0
 14 22  1  0  0  0  0
 16 15  2  0  0  0  0
 17 16  1  0  0  0  0
 18 17  2  0  0  0  0
 17 22  1  0  0  0  0
 18 19  1  0  0  0  0
 23 18  1  0  0  0  0
 20 19  2  0  0  0  0
 21 20  1  0  0  0  0
 22 21  2  0  0  0  0
 24 25  1  1  0  0  0
 26 24  1  0  0  0  0
 26 27  1  1  0  0  0
M  CHG  1   1  -1
M  CHG  1   4  -1
M  CHG  1   8  -1
M  END
$MOL
pi[c]
  EC-BLAST  1117162306
InChIKey=NBIIXXVUZAFLBC-UHFFFAOYSA-N
  5  4  0  0  0  0  0  0  0  0999 V2000
    0.0000    0.0000    0.0000 O   0  0  0  0  0  0  0  0  0 69  0  0
    0.8250    0.0000    0.0000 P   0  0  0  0  0  0  0  0  0 70  0  0
    0.8250    0.8250    0.0000 O   0  0  0  0  0  0  0  0  0 71  0  0
    1.6500    0.0000    0.0000 O   0  0  0  0  0  0  0  0  0 72  0  0
    0.8250   -0.8250    0.0000 O   0  0  0  0  0  0  0  0  0102  0  0
  2  1  2  0  0  0  0
  2  3  1  0  0  0  0
  2  4  1  0  0  0  0
  5  2  1  0  0  0  4
M  CHG  1   3  -1
M  CHG  1   4  -1
M  END
