# Supplementary material for: Comparative evaluation of atom mapping algorithms for balanced metabolic reactions: application to Recon 3D
Source: J Cheminform. 2017 Jun 14;9:39. doi: 10.1186/s13321-017-0223-1 (PMC5471289; doi:10.1186/s13321-017-0223-1)
Supplement: Supplementary file 3 — Additional file 3. Contains two folders, one contains the predictions obtained from each algorithm in RXN format (Folder: algorithmicPredictions), the other contains manually curated atom mappings, (Folder:standardisedPredictions). [file 13321_2017_223_MOESM3_ESM.zip › algorithmicPredictions/RDT/GALTt.rxn]

$RXN

  EC-BLAST     GALTt

  1  1
$MOL
galt[c]
  EC-BLAST  1117162308
InChIKey=FBPFZTCFMRRESA-GUCUJZIJSA-N
 12 11  0  0  0  0  0  0  0  0999 V2000
    1.0461    1.4289    0.0000 O   0  0  0  0  0  0  0  0  0  1  0  0
    1.7605    1.8414    0.0000 C   0  0  0  0  0  0  0  0  0  2  0  0
    2.4750    1.4289    0.0000 C   0  0  2  0  0  0  0  0  0  3  0  0
    2.4750    0.6039    0.0000 O   0  0  0  0  0  0  0  0  0  4  0  0
    3.1895    1.8414    0.0000 C   0  0  1  0  0  0  0  0  0  5  0  0
    3.1895    2.6664    0.0000 O   0  0  0  0  0  0  0  0  0  6  0  0
    3.9039    1.4289    0.0000 C   0  0  1  0  0  0  0  0  0  7  0  0
    3.9039    0.6039    0.0000 O   0  0  0  0  0  0  0  0  0  8  0  0
    4.6184    1.8414    0.0000 C   0  0  2  0  0  0  0  0  0  9  0  0
    4.6184    2.6664    0.0000 O   0  0  0  0  0  0  0  0  0 10  0  0
    5.3329    1.4289    0.0000 C   0  0  0  0  0  0  0  0  0 11  0  0
    6.0474    1.8414    0.0000 O   0  0  0  0  0  0  0  0  0 12  0  0
  1  2  1  0  0  0  0
  2  3  1  0  0  0  0
  3  4  1  1  0  0  0
  3  5  1  0  0  0  0
  5  6  1  1  0  0  0
  5  7  1  0  0  0  0
  7  8  1  6  0  0  0
  7  9  1  0  0  0  0
  9 10  1  6  0  0  0
  9 11  1  0  0  0  0
 11 12  1  0  0  0  0
M  END
$MOL
galt[e]
  EC-BLAST  1117162308
InChIKey=FBPFZTCFMRRESA-GUCUJZIJSA-N
 12 11  0  0  0  0  0  0  0  0999 V2000
    1.0461    1.4289    0.0000 O   0  0  0  0  0  0  0  0  0  1  0  0
    1.7605    1.8414    0.0000 C   0  0  0  0  0  0  0  0  0  2  0  0
    2.4750    1.4289    0.0000 C   0  0  2  0  0  0  0  0  0  3  0  0
    2.4750    0.6039    0.0000 O   0  0  0  0  0  0  0  0  0  4  0  0
    3.1895    1.8414    0.0000 C   0  0  1  0  0  0  0  0  0  5  0  0
    3.1895    2.6664    0.0000 O   0  0  0  0  0  0  0  0  0  6  0  0
    3.9039    1.4289    0.0000 C   0  0  1  0  0  0  0  0  0  7  0  0
    3.9039    0.6039    0.0000 O   0  0  0  0  0  0  0  0  0  8  0  0
    4.6184    1.8414    0.0000 C   0  0  2  0  0  0  0  0  0  9  0  0
    4.6184    2.6664    0.0000 O   0  0  0  0  0  0  0  0  0 10  0  0
    5.3329    1.4289    0.0000 C   0  0  0  0  0  0  0  0  0 11  0  0
    6.0474    1.8414    0.0000 O   0  0  0  0  0  0  0  0  0 12  0  0
  1  2  1  0  0  0  0
  2  3  1  0  0  0  0
  3  4  1  1  0  0  0
  3  5  1  0  0  0  0
  5  6  1  1  0  0  0
  5  7  1  0  0  0  0
  7  8  1  6  0  0  0
  7  9  1  0  0  0  0
  9 10  1  6  0  0  0
  9 11  1  0  0  0  0
 11 12  1  0  0  0  0
M  END
