# Supplementary material for: Comparative evaluation of atom mapping algorithms for balanced metabolic reactions: application to Recon 3D
Source: J Cheminform. 2017 Jun 14;9:39. doi: 10.1186/s13321-017-0223-1 (PMC5471289; doi:10.1186/s13321-017-0223-1)
Supplement: Supplementary file 3 — Additional file 3. Contains two folders, one contains the predictions obtained from each algorithm in RXN format (Folder: algorithmicPredictions), the other contains manually curated atom mappings, (Folder:standardisedPredictions). [file 13321_2017_223_MOESM3_ESM.zip › algorithmicPredictions/RDT/RE2445C.rxn]

$RXN

  EC-BLAST     RE2445C

  2  2
$MOL
CE5867[c]
  EC-BLAST  1118160132
InChIKey=HJDRXEQUFWLOGJ-XGUBFFRZSA-M
 34 34  0  0  0  0  0  0  0  0999 V2000
   -1.2360    0.1534    0.0000 O   0  0  0  0  0  0  0  0  0  1  0  0
   -2.0610    0.1534    0.0000 C   0  0  0  0  0  0  0  0  0  2  0  0
   -2.4735    0.8679    0.0000 O   0  0  0  0  0  0  0  0  0  3  0  0
   -2.4735   -0.5610    0.0000 C   0  0  0  0  0  0  0  0  0  4  0  0
   -2.0610   -1.2755    0.0000 C   0  0  2  0  0  0  0  0  0  5  0  0
   -2.4735   -1.9900    0.0000 N   0  0  0  0  0  0  0  0  0  6  0  0
   -3.2985   -1.9900    0.0000 C   0  0  0  0  0  0  0  0  0  7  0  0
   -3.7110   -1.2755    0.0000 O   0  0  0  0  0  0  0  0  0  8  0  0
   -3.7110   -2.7045    0.0000 C   0  0  1  0  0  0  0  0  0  9  0  0
   -4.5360   -2.7045    0.0000 N   0  0  0  0  0  0  0  0  0 10  0  0
   -4.9485   -3.4189    0.0000 C   0  0  0  0  0  0  0  0  0 11  0  0
   -4.5360   -4.1334    0.0000 O   0  0  0  0  0  0  0  0  0 12  0  0
   -5.7735   -3.4189    0.0000 C   0  0  0  0  0  0  0  0  0 13  0  0
   -3.2985   -3.4189    0.0000 C   0  0  0  0  0  0  0  0  0 14  0  0
   -3.7110   -4.1334    0.0000 O   0  0  0  0  0  0  0  0  0 15  0  0
   -1.2360   -1.2755    0.0000 C   0  0  0  0  0  0  0  0  0 16  0  0
   -0.8235   -1.9900    0.0000 O   0  0  0  0  0  0  0  0  0 17  0  0
   -0.8235   -0.5610    0.0000 N   0  0  0  0  0  0  0  0  0 18  0  0
    0.0015   -0.5610    0.0000 C   0  0  1  0  0  0  0  0  0 19  0  0
    0.4140    0.1534    0.0000 C   0  0  0  0  0  0  0  0  0 20  0  0
    1.2390    0.1534    0.0000 O   0  0  0  0  0  0  0  0  0 21  0  0
    0.0015    0.8679    0.0000 N   0  0  0  0  0  0  0  0  0 22  0  0
   -0.8190    0.9541    0.0000 C   0  0  0  0  0  0  0  0  0 23  0  0
   -0.9905    1.7611    0.0000 C   0  0  0  0  0  0  0  0  0 24  0  0
   -0.2760    2.1736    0.0000 C   0  0  0  0  0  0  0  0  0 25  0  0
    0.3371    1.6216    0.0000 C   0  0  1  0  0  0  0  0  0 26  0  0
    1.1440    1.7931    0.0000 C   0  0  0  0  0  0  0  0  0 27  0  0
    1.3990    2.5777    0.0000 O   0  0  0  0  0  0  0  0  0 28  0  0
    1.6961    1.1800    0.0000 O   0  0  0  0  0  0  0  0  0 29  0  0
    0.4140   -1.2755    0.0000 C   0  0  0  0  0  0  0  0  0 30  0  0
    0.0015   -1.9900    0.0000 C   0  0  0  0  0  0  0  0  0 31  0  0
    0.4140   -2.7045    0.0000 C   0  0  0  0  0  0  0  0  0 32  0  0
    0.0015   -3.4189    0.0000 C   0  0  0  0  0  0  0  0  0 33  0  0
    0.4140   -4.1334    0.0000 N   0  0  0  0  0  0  0  0  0 34  0  0
  2  1  2  0  0  0  0
  2  3  1  0  0  0  0
  4  2  1  0  0  0  0
  5  4  1  0  0  0  0
  5  6  1  6  0  0  0
  5 16  1  0  0  0  0
  7  6  1  0  0  0  8
  7  8  2  0  0  0  8
  9  7  1  0  0  0  0
  9 10  1  6  0  0  0
  9 14  1  0  0  0  0
 11 10  1  0  0  0  8
 11 12  2  0  0  0  8
 13 11  1  0  0  0  0
 14 15  1  0  0  0  0
 16 17  2  0  0  0  0
 16 18  1  0  0  0  4
 19 18  1  6  0  0  0
 19 20  1  0  0  0  0
 19 30  1  0  0  0  0
 20 21  2  0  0  0  0
 20 22  1  0  0  0  0
 22 23  1  0  0  0  0
 22 26  1  0  0  0  0
 23 24  1  0  0  0  0
 24 25  1  0  0  0  0
 25 26  1  0  0  0  0
 26 27  1  1  0  0  0
 27 28  2  0  0  0  0
 27 29  1  0  0  0  0
 30 31  1  0  0  0  0
 31 32  1  0  0  0  0
 32 33  1  0  0  0  0
 33 34  1  0  0  0  0
M  CHG  1   3  -1
M  CHG  1  29  -1
M  CHG  1  34   1
M  END
$MOL
h2o[c]
  EC-BLAST  1118160132
InChIKey=XLYOFNOQVPJJNP-UHFFFAOYSA-N
  1  0  0  0  0  0  0  0  0  0999 V2000
    0.0000    0.0000    0.0000 O   0  0  0  0  0  0  0  0  0 35  0  0
M  END
$MOL
CE5868[c]
  EC-BLAST  1118160132
InChIKey=GFPWFSOXDSNMDC-RITPCOANSA-L
 18 17  0  0  0  0  0  0  0  0999 V2000
    1.9520    0.5230    0.0000 O   0  0  0  0  0  0  0  0  0  1  0  0
    1.2375    0.1105    0.0000 C   0  0  0  0  0  0  0  0  0  2  0  0
    0.5230    0.5230    0.0000 O   0  0  0  0  0  0  0  0  0  3  0  0
    1.2375   -0.7145    0.0000 C   0  0  0  0  0  0  0  0  0  4  0  0
    1.9520   -1.1270    0.0000 C   0  0  2  0  0  0  0  0  0  5  0  0
    1.9520   -1.9520    0.0000 N   0  0  0  0  0  0  0  0  0  6  0  0
    1.2375   -2.3645    0.0000 C   0  0  0  0  0  0  0  0  0  7  0  0
    0.5230   -1.9520    0.0000 O   0  0  0  0  0  0  0  0  0  8  0  0
    1.2375   -3.1895    0.0000 C   0  0  1  0  0  0  0  0  0  9  0  0
    0.5230   -3.6020    0.0000 N   0  0  0  0  0  0  0  0  0 10  0  0
   -0.1914   -3.1895    0.0000 C   0  0  0  0  0  0  0  0  0 11  0  0
   -0.1914   -2.3645    0.0000 O   0  0  0  0  0  0  0  0  0 12  0  0
   -0.9059   -3.6020    0.0000 C   0  0  0  0  0  0  0  0  0 13  0  0
    1.9520   -3.6020    0.0000 C   0  0  0  0  0  0  0  0  0 14  0  0
    2.6664   -3.1895    0.0000 O   0  0  0  0  0  0  0  0  0 15  0  0
    2.6664   -0.7145    0.0000 C   0  0  0  0  0  0  0  0  0 16  0  0
    3.3809   -1.1270    0.0000 O   0  0  0  0  0  0  0  0  0 17  0  0
    2.6664    0.1105    0.0000 O   0  0  0  0  0  0  0  0  0 35  0  0
  2  1  2  0  0  0  0
  2  3  1  0  0  0  0
  4  2  1  0  0  0  0
  5  4  1  0  0  0  0
  5  6  1  6  0  0  0
  5 16  1  0  0  0  0
  7  6  2  0  0  0  8
  7  8  1  4  0  0  8
  9  7  1  0  0  0  0
  9 10  1  6  0  0  0
  9 14  1  0  0  0  0
 11 10  2  0  0  0  8
 11 12  1  0  0  0  8
 11 13  1  4  0  0  0
 14 15  1  0  0  0  0
 16 17  2  0  0  0  0
 16 18  1  0  0  0  4
M  CHG  1   3  -1
M  CHG  1  12  -1
M  END
$MOL
CE5869[c]
  EC-BLAST  1118160132
InChIKey=AIXUQKMMBQJZCU-UHFFFAOYSA-N
 17 17  0  0  0  0  0  0  0  0999 V2000
    1.1598   -3.4225    0.0000 C   0  0  0  0  0  0  0  0  0 31  0  0
    1.8743   -3.8350    0.0000 C   0  0  0  0  0  0  0  0  0 30  0  0
    0.4454   -3.8350    0.0000 C   0  0  0  0  0  0  0  0  0 32  0  0
    2.5888   -2.5975    0.0000 N   0  0  0  0  0  0  0  0  0 18  0  0
    4.0177   -3.4225    0.0000 N   0  0  0  0  0  0  0  0  0 22  0  0
    5.7276   -4.8200    0.0000 O   0  0  0  0  0  0  0  0  0 29  0  0
    4.7714   -3.7581    0.0000 C   0  0  0  0  0  0  0  0  0 26  0  0
    4.9429   -4.5650    0.0000 C   0  0  0  0  0  0  0  0  0 27  0  0
    4.3298   -5.1171    0.0000 O   0  0  0  0  0  0  0  0  0 28  0  0
   -0.2691   -3.4225    0.0000 C   0  0  0  0  0  0  0  0  0 33  0  0
   -0.9836   -3.8350    0.0000 N   0  0  0  0  0  0  0  0  0 34  0  0
    4.1040   -2.6020    0.0000 C   0  0  0  0  0  0  0  0  0 23  0  0
    4.9109   -2.4305    0.0000 C   0  0  0  0  0  0  0  0  0 24  0  0
    5.3234   -3.1450    0.0000 C   0  0  0  0  0  0  0  0  0 25  0  0
    3.3033   -3.8350    0.0000 C   0  0  0  0  0  0  0  0  0 20  0  0
    3.3033   -4.6600    0.0000 O   0  0  0  0  0  0  0  0  0 21  0  0
    2.5888   -3.4225    0.0000 C   0  0  0  0  0  0  0  0  0 19  0  0
  1  2  1  0  0  0  0
  3  1  1  0  0  0  0
  2 17  1  0  0  0  0
 10  3  1  0  0  0  0
 17  4  1  0  0  0  0
  5  7  1  0  0  0  0
  5 12  1  0  0  0  0
 15  5  1  0  0  0  0
  8  6  1  0  0  0  0
  7  8  1  0  0  0  0
 14  7  1  0  0  0  0
  8  9  2  0  0  0  0
 11 10  1  0  0  0  0
 12 13  1  0  0  0  0
 13 14  1  0  0  0  0
 15 16  2  0  0  0  0
 17 15  1  0  0  0  0
M  CHG  1   4   1
M  CHG  1   6  -1
M  CHG  1  11   1
M  END
