# Supplementary material for: Comparative evaluation of atom mapping algorithms for balanced metabolic reactions: application to Recon 3D
Source: J Cheminform. 2017 Jun 14;9:39. doi: 10.1186/s13321-017-0223-1 (PMC5471289; doi:10.1186/s13321-017-0223-1)
Supplement: Supplementary file 3 — Additional file 3. Contains two folders, one contains the predictions obtained from each algorithm in RXN format (Folder: algorithmicPredictions), the other contains manually curated atom mappings, (Folder:standardisedPredictions). [file 13321_2017_223_MOESM3_ESM.zip › algorithmicPredictions/RDT/PHEACGLYsec.rxn]

$RXN

  EC-BLAST     PHEACGLYsec

  1  1
$MOL
pheacgly[c]
  EC-BLAST  1118160051
InChIKey=UTYVDVLMYQPLQB-UHFFFAOYSA-N
 14 14  0  0  0  0  0  0  0  0999 V2000
    2.1434   -2.8875    0.0000 O   0  0  0  0  0  0  0  0  0  1  0  0
    2.1434   -3.7125    0.0000 C   0  0  0  0  0  0  0  0  0  2  0  0
    1.4289   -4.1250    0.0000 O   0  0  0  0  0  0  0  0  0  3  0  0
    2.8579   -4.1250    0.0000 C   0  0  0  0  0  0  0  0  0  4  0  0
    3.5724   -3.7125    0.0000 N   0  0  0  0  0  0  0  0  0  5  0  0
    4.2868   -4.1250    0.0000 C   0  0  0  0  0  0  0  0  0  6  0  0
    4.2868   -4.9500    0.0000 O   0  0  0  0  0  0  0  0  0  7  0  0
    5.0013   -3.7125    0.0000 C   0  0  0  0  0  0  0  0  0  8  0  0
    5.7158   -4.1250    0.0000 C   0  0  0  0  0  0  0  0  0  9  0  0
    6.4302   -3.7125    0.0000 C   0  0  0  0  0  0  0  0  0 10  0  0
    7.1447   -4.1250    0.0000 C   0  0  0  0  0  0  0  0  0 11  0  0
    7.1447   -4.9500    0.0000 C   0  0  0  0  0  0  0  0  0 12  0  0
    6.4302   -5.3625    0.0000 C   0  0  0  0  0  0  0  0  0 13  0  0
    5.7158   -4.9500    0.0000 C   0  0  0  0  0  0  0  0  0 14  0  0
  2  1  2  0  0  0  0
  3  2  1  0  0  0  0
  2  4  1  0  0  0  0
  4  5  1  0  0  0  0
  5  6  1  0  0  0  0
  6  7  2  0  0  0  0
  6  8  1  0  0  0  0
  8  9  1  0  0  0  0
  9 10  2  0  0  0  0
  9 14  1  0  0  0  0
 10 11  1  0  0  0  0
 11 12  2  0  0  0  0
 12 13  1  0  0  0  0
 13 14  2  0  0  0  0
M  CHG  1   3  -1
M  END
$MOL
pheacgly[e]
  EC-BLAST  1118160051
InChIKey=UTYVDVLMYQPLQB-UHFFFAOYSA-N
 14 14  0  0  0  0  0  0  0  0999 V2000
    2.1434   -2.8875    0.0000 O   0  0  0  0  0  0  0  0  0  1  0  0
    2.1434   -3.7125    0.0000 C   0  0  0  0  0  0  0  0  0  2  0  0
    1.4289   -4.1250    0.0000 O   0  0  0  0  0  0  0  0  0  3  0  0
    2.8579   -4.1250    0.0000 C   0  0  0  0  0  0  0  0  0  4  0  0
    3.5724   -3.7125    0.0000 N   0  0  0  0  0  0  0  0  0  5  0  0
    4.2868   -4.1250    0.0000 C   0  0  0  0  0  0  0  0  0  6  0  0
    4.2868   -4.9500    0.0000 O   0  0  0  0  0  0  0  0  0  7  0  0
    5.0013   -3.7125    0.0000 C   0  0  0  0  0  0  0  0  0  8  0  0
    5.7158   -4.1250    0.0000 C   0  0  0  0  0  0  0  0  0  9  0  0
    6.4302   -3.7125    0.0000 C   0  0  0  0  0  0  0  0  0 10  0  0
    7.1447   -4.1250    0.0000 C   0  0  0  0  0  0  0  0  0 11  0  0
    7.1447   -4.9500    0.0000 C   0  0  0  0  0  0  0  0  0 12  0  0
    6.4302   -5.3625    0.0000 C   0  0  0  0  0  0  0  0  0 13  0  0
    5.7158   -4.9500    0.0000 C   0  0  0  0  0  0  0  0  0 14  0  0
  2  1  2  0  0  0  0
  3  2  1  0  0  0  0
  2  4  1  0  0  0  0
  4  5  1  0  0  0  0
  5  6  1  0  0  0  0
  6  7  2  0  0  0  0
  6  8  1  0  0  0  0
  8  9  1  0  0  0  0
  9 10  2  0  0  0  0
  9 14  1  0  0  0  0
 10 11  1  0  0  0  0
 11 12  2  0  0  0  0
 12 13  1  0  0  0  0
 13 14  2  0  0  0  0
M  CHG  1   3  -1
M  END
