# Supplementary material for: Comparative evaluation of atom mapping algorithms for balanced metabolic reactions: application to Recon 3D
Source: J Cheminform. 2017 Jun 14;9:39. doi: 10.1186/s13321-017-0223-1 (PMC5471289; doi:10.1186/s13321-017-0223-1)
Supplement: Supplementary file 3 — Additional file 3. Contains two folders, one contains the predictions obtained from each algorithm in RXN format (Folder: algorithmicPredictions), the other contains manually curated atom mappings, (Folder:standardisedPredictions). [file 13321_2017_223_MOESM3_ESM.zip › algorithmicPredictions/RDT/ALKP.rxn]

$RXN

  EC-BLAST     ALKP

  2  2
$MOL
dhap[c]
  EC-BLAST  1117162223
InChIKey=GNGACRATGGDKBX-UHFFFAOYSA-L
 10  9  0  0  0  0  0  0  0  0999 V2000
    0.8250   -2.4750    0.0000 O   0  0  0  0  0  0  0  0  0  1  0  0
    0.1105   -2.0625    0.0000 C   0  0  0  0  0  0  0  0  0  2  0  0
   -0.6039   -2.4750    0.0000 C   0  0  0  0  0  0  0  0  0  3  0  0
   -0.6039   -3.3000    0.0000 O   0  0  0  0  0  0  0  0  0  4  0  0
    0.1105   -1.2375    0.0000 C   0  0  0  0  0  0  0  0  0  5  0  0
    0.8250   -0.8250    0.0000 O   0  0  0  0  0  0  0  0  0  6  0  0
    0.8250    0.0000    0.0000 P   0  0  0  0  0  0  0  0  0  7  0  0
    0.0000    0.0000    0.0000 O   0  0  0  0  0  0  0  0  0  8  0  0
    0.8250    0.8250    0.0000 O   0  0  0  0  0  0  0  0  0  9  0  0
    1.6500    0.0000    0.0000 O   0  0  0  0  0  0  0  0  0 10  0  0
  2  1  2  0  0  0  0
  3  2  1  0  0  0  0
  2  5  1  0  0  0  0
  4  3  1  0  0  0  0
  5  6  1  0  0  0  0
  6  7  1  0  0  0  4
  7  8  2  0  0  0  0
  7  9  1  0  0  0  0
  7 10  1  0  0  0  0
M  CHG  1   9  -1
M  CHG  1  10  -1
M  END
$MOL
h2o[c]
  EC-BLAST  1117162223
InChIKey=XLYOFNOQVPJJNP-UHFFFAOYSA-N
  1  0  0  0  0  0  0  0  0  0999 V2000
    0.0000    0.0000    0.0000 O   0  0  0  0  0  0  0  0  0 11  0  0
M  END
$MOL
dha[c]
  EC-BLAST  1117162223
InChIKey=RXKJFZQQPQGTFL-UHFFFAOYSA-N
  6  5  0  0  0  0  0  0  0  0999 V2000
    0.8250   -1.4289    0.0000 O   0  0  0  0  0  0  0  0  0  1  0  0
    1.2375   -0.7145    0.0000 C   0  0  0  0  0  0  0  0  0  2  0  0
    2.0625   -0.7145    0.0000 C   0  0  0  0  0  0  0  0  0  3  0  0
    2.4750   -1.4289    0.0000 O   0  0  0  0  0  0  0  0  0  4  0  0
    0.8250    0.0000    0.0000 C   0  0  0  0  0  0  0  0  0  5  0  0
    0.0000    0.0000    0.0000 O   0  0  0  0  0  0  0  0  0  6  0  0
  2  1  2  0  0  0  0
  3  2  1  0  0  0  0
  2  5  1  0  0  0  0
  4  3  1  0  0  0  0
  5  6  1  0  0  0  0
M  END
$MOL
pi[c]
  EC-BLAST  1117162223
InChIKey=NBIIXXVUZAFLBC-UHFFFAOYSA-N
  5  4  0  0  0  0  0  0  0  0999 V2000
    0.8250    0.0000    0.0000 P   0  0  0  0  0  0  0  0  0  7  0  0
    0.0000    0.0000    0.0000 O   0  0  0  0  0  0  0  0  0  8  0  0
    0.8250    0.8250    0.0000 O   0  0  0  0  0  0  0  0  0  9  0  0
    1.6500    0.0000    0.0000 O   0  0  0  0  0  0  0  0  0 10  0  0
    0.8250   -0.8250    0.0000 O   0  0  0  0  0  0  0  0  0 11  0  0
  1  2  2  0  0  0  0
  1  3  1  0  0  0  0
  1  4  1  0  0  0  0
  5  1  1  0  0  0  4
M  CHG  1   3  -1
M  CHG  1   4  -1
M  END
