# Supplementary material for: Comparative evaluation of atom mapping algorithms for balanced metabolic reactions: application to Recon 3D
Source: J Cheminform. 2017 Jun 14;9:39. doi: 10.1186/s13321-017-0223-1 (PMC5471289; doi:10.1186/s13321-017-0223-1)
Supplement: Supplementary file 3 — Additional file 3. Contains two folders, one contains the predictions obtained from each algorithm in RXN format (Folder: algorithmicPredictions), the other contains manually curated atom mappings, (Folder:standardisedPredictions). [file 13321_2017_223_MOESM3_ESM.zip › algorithmicPredictions/RDT/FAOXC226C225m.rxn]

$RXN

  EC-BLAST     FAOXC226C225m

  2  2
$MOL
docohexcoa[m]
  EC-BLAST  1117162304
InChIKey=AZUZBFHCVONSTM-VXSNDSNJSA-J
 71 73  0  0  0  0  0  0  0  0999 V2000
   10.7588   12.2673    0.0000 O   0  0  0  0  0  0  0  0  0  1  0  0
   10.7588   11.4423    0.0000 C   0  0  0  0  0  0  0  0  0  2  0  0
   11.4733   11.0298    0.0000 S   0  0  0  0  0  0  0  0  0  3  0  0
   12.1877   11.4423    0.0000 C   0  0  0  0  0  0  0  0  0  4  0  0
   12.9022   11.0298    0.0000 C   0  0  0  0  0  0  0  0  0  5  0  0
   13.6167   11.4423    0.0000 N   0  0  0  0  0  0  0  0  0  6  0  0
   14.3311   11.0298    0.0000 C   0  0  0  0  0  0  0  0  0  7  0  0
   14.3311   10.2048    0.0000 O   0  0  0  0  0  0  0  0  0  8  0  0
   15.0456   11.4423    0.0000 C   0  0  0  0  0  0  0  0  0  9  0  0
   15.7601   11.0298    0.0000 C   0  0  0  0  0  0  0  0  0 10  0  0
   16.4746   11.4423    0.0000 N   0  0  0  0  0  0  0  0  0 11  0  0
   17.1890   11.0298    0.0000 C   0  0  0  0  0  0  0  0  0 12  0  0
   17.1890   10.2048    0.0000 O   0  0  0  0  0  0  0  0  0 13  0  0
   17.9035   11.4423    0.0000 C   0  0  0  0  0  0  0  0  0 14  0  0
   17.9035   12.2673    0.0000 O   0  0  0  0  0  0  0  0  0 15  0  0
   18.6180   11.0298    0.0000 C   0  0  0  0  0  0  0  0  0 16  0  0
   19.3324   10.6173    0.0000 C   0  0  0  0  0  0  0  0  0 17  0  0
   18.2055   10.3153    0.0000 C   0  0  0  0  0  0  0  0  0 18  0  0
   19.0305   11.7443    0.0000 C   0  0  0  0  0  0  0  0  0 19  0  0
   19.8555   11.7443    0.0000 O   0  0  0  0  0  0  0  0  0 20  0  0
   20.2680   12.4587    0.0000 P   0  0  0  0  0  0  0  0  0 21  0  0
   20.9824   12.0462    0.0000 O   0  0  0  0  0  0  0  0  0 22  0  0
   19.5535   12.8712    0.0000 O   0  0  0  0  0  0  0  0  0 23  0  0
   20.6805   13.1732    0.0000 O   0  0  0  0  0  0  0  0  0 24  0  0
   21.5055   13.1732    0.0000 P   0  0  0  0  0  0  0  0  0 25  0  0
   21.5055   12.3482    0.0000 O   0  0  0  0  0  0  0  0  0 26  0  0
   21.5055   13.9982    0.0000 O   0  0  0  0  0  0  0  0  0 27  0  0
   22.3305   13.1732    0.0000 O   0  0  0  0  0  0  0  0  0 28  0  0
   22.7430   13.8877    0.0000 C   0  0  0  0  0  0  0  0  0 29  0  0
   23.5680   13.8877    0.0000 C   0  0  1  0  0  0  0  0  0 30  0  0
   24.0529   13.2202    0.0000 O   0  0  0  0  0  0  0  0  0 31  0  0
   24.8375   13.4752    0.0000 C   0  0  2  0  0  0  0  0  0 32  0  0
   25.5050   12.9903    0.0000 N   0  0  0  0  0  0  0  0  0 33  0  0
   26.2896   13.2452    0.0000 C   0  0  0  0  0  0  0  0  0 34  0  0
   26.7745   12.5778    0.0000 N   0  0  0  0  0  0  0  0  0 35  0  0
   26.2896   11.9103    0.0000 C   0  0  0  0  0  0  0  0  0 36  0  0
   26.4611   11.1033    0.0000 C   0  0  0  0  0  0  0  0  0 37  0  0
   25.8480   10.5513    0.0000 N   0  0  0  0  0  0  0  0  0 38  0  0
   25.0634   10.8062    0.0000 C   0  0  0  0  0  0  0  0  0 39  0  0
   24.8919   11.6132    0.0000 N   0  0  0  0  0  0  0  0  0 40  0  0
   25.5050   12.1653    0.0000 C   0  0  0  0  0  0  0  0  0 41  0  0
   27.2457   10.8484    0.0000 N   0  0  0  0  0  0  0  0  0 42  0  0
   24.8375   14.3002    0.0000 C   0  0  1  0  0  0  0  0  0 43  0  0
   25.5050   14.7851    0.0000 O   0  0  0  0  0  0  0  0  0 44  0  0
   24.0529   14.5551    0.0000 C   0  0  1  0  0  0  0  0  0 45  0  0
   23.7980   15.3397    0.0000 O   0  0  0  0  0  0  0  0  0 46  0  0
   24.3500   15.9528    0.0000 P   0  0  0  0  0  0  0  0  0 47  0  0
   24.9631   15.4008    0.0000 O   0  0  0  0  0  0  0  0  0 48  0  0
   24.9020   16.5659    0.0000 O   0  0  0  0  0  0  0  0  0 49  0  0
   23.7369   16.5049    0.0000 O   0  0  0  0  0  0  0  0  0 50  0  0
   10.0443   11.0298    0.0000 C   0  0  0  0  0  0  0  0  0 51  0  0
    9.3298   11.4423    0.0000 C   0  0  0  0  0  0  0  0  0 52  0  0
    8.6154   11.0298    0.0000 C   0  0  0  0  0  0  0  0  0 53  0  0
    7.9009   11.4423    0.0000 C   0  0  0  0  0  0  0  0  0 54  0  0
    7.9009   12.2673    0.0000 C   0  0  0  0  0  0  0  0  0 55  0  0
    8.6154   12.6798    0.0000 C   0  0  0  0  0  0  0  0  0 56  0  0
    8.6154   13.5048    0.0000 C   0  0  0  0  0  0  0  0  0 57  0  0
    7.9009   13.9173    0.0000 C   0  0  0  0  0  0  0  0  0 58  0  0
    7.9009   14.7423    0.0000 C   0  0  0  0  0  0  0  0  0 59  0  0
    7.1864   15.1548    0.0000 C   0  0  0  0  0  0  0  0  0 60  0  0
    6.4720   14.7423    0.0000 C   0  0  0  0  0  0  0  0  0 61  0  0
    5.7575   15.1548    0.0000 C   0  0  0  0  0  0  0  0  0 62  0  0
    5.0430   14.7423    0.0000 C   0  0  0  0  0  0  0  0  0 63  0  0
    5.0430   13.9173    0.0000 C   0  0  0  0  0  0  0  0  0 64  0  0
    4.3285   13.5048    0.0000 C   0  0  0  0  0  0  0  0  0 65  0  0
    4.3285   12.6798    0.0000 C   0  0  0  0  0  0  0  0  0 66  0  0
    5.0430   12.2673    0.0000 C   0  0  0  0  0  0  0  0  0 67  0  0
    5.0430   11.4423    0.0000 C   0  0  0  0  0  0  0  0  0 68  0  0
    5.7575   11.0298    0.0000 C   0  0  0  0  0  0  0  0  0 69  0  0
    5.7575   10.2048    0.0000 C   0  0  0  0  0  0  0  0  0 70  0  0
    6.4720    9.7923    0.0000 C   0  0  0  0  0  0  0  0  0 71  0  0
  2  1  2  0  0  0  0
  2  3  1  0  0  0  0
 51  2  1  0  0  0  0
  3  4  1  0  0  0  0
  4  5  1  0  0  0  0
  5  6  1  0  0  0  0
  6  7  1  0  0  0  0
  7  8  2  0  0  0  0
  7  9  1  0  0  0  0
  9 10  1  0  0  0  0
 10 11  1  0  0  0  0
 11 12  1  0  0  0  0
 12 13  2  0  0  0  0
 12 14  1  0  0  0  0
 14 15  1  0  0  0  0
 14 16  1  0  0  0  0
 16 17  1  0  0  0  0
 16 18  1  0  0  0  0
 16 19  1  0  0  0  0
 19 20  1  0  0  0  0
 20 21  1  0  0  0  0
 21 22  2  0  0  0  0
 21 23  1  0  0  0  0
 21 24  1  0  0  0  0
 24 25  1  0  0  0  0
 25 26  2  0  0  0  0
 25 27  1  0  0  0  0
 25 28  1  0  0  0  0
 28 29  1  0  0  0  0
 30 29  1  6  0  0  0
 30 31  1  0  0  0  0
 30 45  1  0  0  0  0
 31 32  1  0  0  0  0
 32 33  1  6  0  0  0
 32 43  1  0  0  0  0
 33 34  1  0  0  0  0
 33 41  1  0  0  0  0
 34 35  2  0  0  0  0
 35 36  1  0  0  0  0
 36 37  2  0  0  0  0
 36 41  1  0  0  0  0
 37 38  1  0  0  0  0
 37 42  1  0  0  0  0
 38 39  2  0  0  0  0
 39 40  1  0  0  0  0
 40 41  2  0  0  0  0
 43 44  1  6  0  0  0
 43 45  1  0  0  0  0
 45 46  1  6  0  0  0
 46 47  1  0  0  0  0
 47 48  2  0  0  0  0
 47 49  1  0  0  0  0
 47 50  1  0  0  0  0
 52 51  2  0  0  0  8
 53 52  1  0  0  0  8
 54 53  2  0  0  0  8
 55 54  1  0  0  0  0
 56 55  1  0  0  0  0
 57 56  2  0  0  0  0
 58 57  1  0  0  0  0
 59 58  1  0  0  0  0
 60 59  2  0  0  0  0
 61 60  1  0  0  0  0
 62 61  1  0  0  0  0
 63 62  2  0  0  0  0
 64 63  1  0  0  0  0
 65 64  1  0  0  0  0
 66 65  2  0  0  0  0
 67 66  1  0  0  0  0
 68 67  1  0  0  0  0
 69 68  1  0  0  0  0
 70 69  1  0  0  0  0
 71 70  1  0  0  0  0
M  CHG  1  23  -1
M  CHG  1  27  -1
M  CHG  1  49  -1
M  CHG  1  50  -1
M  END
$MOL
nadph[m]
  EC-BLAST  1117162304
InChIKey=ACFIXJIJDZMPPO-NNYOXOHSSA-N
 48 52  0  0  0  0  0  0  0  0999 V2000
   -5.3907  -10.4717    0.0000 O   0  0  0  0  0  0  0  0  0 72  0  0
   -4.9782  -11.1862    0.0000 C   0  0  0  0  0  0  0  0  0 73  0  0
   -5.3907  -11.9007    0.0000 N   0  0  0  0  0  0  0  0  0 74  0  0
   -4.1532  -11.1862    0.0000 C   0  0  0  0  0  0  0  0  0 75  0  0
   -3.7407  -10.4717    0.0000 C   0  0  0  0  0  0  0  0  0 76  0  0
   -2.9157  -10.4717    0.0000 N   0  0  0  0  0  0  0  0  0 77  0  0
   -2.5032  -11.1862    0.0000 C   0  0  0  0  0  0  0  0  0 78  0  0
   -2.9157  -11.9007    0.0000 C   0  0  0  0  0  0  0  0  0 79  0  0
   -3.7407  -11.9007    0.0000 C   0  0  0  0  0  0  0  0  0 80  0  0
   -2.5032   -9.7573    0.0000 C   0  0  2  0  0  0  0  0  0 81  0  0
   -2.8387   -9.0036    0.0000 O   0  0  0  0  0  0  0  0  0 82  0  0
   -2.2257   -8.4516    0.0000 C   0  0  2  0  0  0  0  0  0 83  0  0
   -2.3119   -7.6311    0.0000 C   0  0  0  0  0  0  0  0  0 84  0  0
   -1.6444   -7.1462    0.0000 O   0  0  0  0  0  0  0  0  0 85  0  0
   -1.7307   -6.3257    0.0000 P   0  0  0  0  0  0  0  0  0 86  0  0
   -2.5512   -6.4119    0.0000 O   0  0  0  0  0  0  0  0  0 87  0  0
   -0.9102   -6.2394    0.0000 O   0  0  0  0  0  0  0  0  0 88  0  0
   -1.8169   -5.5052    0.0000 O   0  0  0  0  0  0  0  0  0 89  0  0
   -1.1495   -5.0203    0.0000 P   0  0  0  0  0  0  0  0  0 90  0  0
   -1.6344   -4.3528    0.0000 O   0  0  0  0  0  0  0  0  0 91  0  0
   -0.6646   -5.6877    0.0000 O   0  0  0  0  0  0  0  0  0 92  0  0
   -0.4820   -4.5353    0.0000 O   0  0  0  0  0  0  0  0  0 93  0  0
   -0.5683   -3.7149    0.0000 C   0  0  0  0  0  0  0  0  0 94  0  0
    0.0992   -3.2299    0.0000 C   0  0  1  0  0  0  0  0  0 95  0  0
    0.0992   -2.4049    0.0000 O   0  0  0  0  0  0  0  0  0 96  0  0
    0.8838   -2.1500    0.0000 C   0  0  2  0  0  0  0  0  0 97  0  0
    1.1387   -1.3654    0.0000 N   0  0  0  0  0  0  0  0  0 98  0  0
    0.6538   -0.6979    0.0000 C   0  0  0  0  0  0  0  0  0 99  0  0
    1.1387   -0.0305    0.0000 N   0  0  0  0  0  0  0  0  0100  0  0
    1.9233   -0.2854    0.0000 C   0  0  0  0  0  0  0  0  0101  0  0
    2.6378    0.1271    0.0000 C   0  0  0  0  0  0  0  0  0102  0  0
    3.3523   -0.2854    0.0000 N   0  0  0  0  0  0  0  0  0103  0  0
    3.3523   -1.1104    0.0000 C   0  0  0  0  0  0  0  0  0104  0  0
    2.6378   -1.5229    0.0000 N   0  0  0  0  0  0  0  0  0105  0  0
    1.9233   -1.1104    0.0000 C   0  0  0  0  0  0  0  0  0106  0  0
    2.6378    0.9521    0.0000 N   0  0  0  0  0  0  0  0  0107  0  0
    1.3687   -2.8174    0.0000 C   0  0  2  0  0  0  0  0  0108  0  0
    2.1937   -2.8174    0.0000 O   0  0  0  0  0  0  0  0  0109  0  0
    2.6062   -3.5319    0.0000 P   0  0  0  0  0  0  0  0  0110  0  0
    3.0187   -4.2464    0.0000 O   0  0  0  0  0  0  0  0  0111  0  0
    1.8917   -3.9444    0.0000 O   0  0  0  0  0  0  0  0  0112  0  0
    3.3207   -3.1194    0.0000 O   0  0  0  0  0  0  0  0  0113  0  0
    0.8838   -3.4849    0.0000 C   0  0  2  0  0  0  0  0  0114  0  0
    1.1387   -4.2695    0.0000 O   0  0  0  0  0  0  0  0  0115  0  0
   -1.5112   -8.8641    0.0000 C   0  0  1  0  0  0  0  0  0116  0  0
   -0.7575   -8.5285    0.0000 O   0  0  0  0  0  0  0  0  0117  0  0
   -1.6827   -9.6710    0.0000 C   0  0  1  0  0  0  0  0  0118  0  0
   -1.1307  -10.2841    0.0000 O   0  0  0  0  0  0  0  0  0119  0  0
  2  1  2  0  0  0  0
  3  2  1  0  0  0  0
  2  4  1  0  0  0  0
  4  5  2  0  0  0  0
  4  9  1  0  0  0  0
  5  6  1  0  0  0  0
  6  7  1  0  0  0  0
 10  6  1  6  0  0  0
  7  8  2  0  0  0  0
  8  9  1  0  0  0  0
 10 11  1  0  0  0  0
 10 47  1  0  0  0  0
 11 12  1  0  0  0  0
 12 13  1  6  0  0  0
 12 45  1  0  0  0  0
 13 14  1  0  0  0  0
 14 15  1  0  0  0  0
 15 16  2  0  0  0  0
 15 17  1  0  0  0  0
 15 18  1  0  0  0  0
 18 19  1  0  0  0  0
 19 20  2  0  0  0  0
 19 21  1  0  0  0  0
 19 22  1  0  0  0  0
 22 23  1  0  0  0  0
 24 23  1  1  0  0  0
 24 25  1  0  0  0  0
 24 43  1  0  0  0  0
 25 26  1  0  0  0  0
 26 27  1  1  0  0  0
 26 37  1  0  0  0  0
 27 28  1  0  0  0  0
 27 35  1  0  0  0  0
 28 29  2  0  0  0  0
 29 30  1  0  0  0  0
 30 31  2  0  0  0  0
 30 35  1  0  0  0  0
 31 32  1  0  0  0  0
 31 36  1  0  0  0  0
 32 33  2  0  0  0  0
 33 34  1  0  0  0  0
 34 35  2  0  0  0  0
 37 38  1  6  0  0  0
 37 43  1  0  0  0  0
 38 39  1  0  0  0  0
 39 40  2  0  0  0  0
 39 41  1  0  0  0  0
 39 42  1  0  0  0  0
 43 44  1  6  0  0  0
 45 46  1  1  0  0  0
 45 47  1  0  0  0  0
 47 48  1  1  0  0  0
M  CHG  1  17  -1
M  CHG  1  21  -1
M  CHG  1  41  -1
M  CHG  1  42  -1
M  END
$MOL
3docopencoa[m]
  EC-BLAST  1117162304
InChIKey=UFAUHGAQSSJIOU-BMGCCSLXSA-J
 71 73  0  0  0  0  0  0  0  0999 V2000
  -15.6141    3.2645    0.0000 O   0  0  0  0  0  0  0  0  0  1  0  0
  -15.6141    4.0895    0.0000 C   0  0  0  0  0  0  0  0  0  2  0  0
  -14.8996    4.5020    0.0000 S   0  0  0  0  0  0  0  0  0  3  0  0
  -14.1852    4.0895    0.0000 C   0  0  0  0  0  0  0  0  0  4  0  0
  -13.4707    4.5020    0.0000 C   0  0  0  0  0  0  0  0  0  5  0  0
  -12.7562    4.0895    0.0000 N   0  0  0  0  0  0  0  0  0  6  0  0
  -12.0418    4.5020    0.0000 C   0  0  0  0  0  0  0  0  0  7  0  0
  -12.0418    5.3270    0.0000 O   0  0  0  0  0  0  0  0  0  8  0  0
  -11.3273    4.0895    0.0000 C   0  0  0  0  0  0  0  0  0  9  0  0
  -10.6128    4.5020    0.0000 C   0  0  0  0  0  0  0  0  0 10  0  0
   -9.8983    4.0895    0.0000 N   0  0  0  0  0  0  0  0  0 11  0  0
   -9.1839    4.5020    0.0000 C   0  0  0  0  0  0  0  0  0 12  0  0
   -9.1839    5.3270    0.0000 O   0  0  0  0  0  0  0  0  0 13  0  0
   -8.4694    4.0895    0.0000 C   0  0  2  0  0  0  0  0  0 14  0  0
   -8.4694    3.2645    0.0000 O   0  0  0  0  0  0  0  0  0 15  0  0
   -7.7549    4.5020    0.0000 C   0  0  0  0  0  0  0  0  0 16  0  0
   -7.3424    3.7875    0.0000 C   0  0  0  0  0  0  0  0  0 17  0  0
   -8.1674    5.2165    0.0000 C   0  0  0  0  0  0  0  0  0 18  0  0
   -7.0405    4.9145    0.0000 C   0  0  0  0  0  0  0  0  0 19  0  0
   -6.3260    4.5020    0.0000 O   0  0  0  0  0  0  0  0  0 20  0  0
   -5.6115    4.9145    0.0000 P   0  0  0  0  0  0  0  0  0 21  0  0
   -6.0240    5.6290    0.0000 O   0  0  0  0  0  0  0  0  0 22  0  0
   -5.1990    4.2000    0.0000 O   0  0  0  0  0  0  0  0  0 23  0  0
   -4.8971    5.3270    0.0000 O   0  0  0  0  0  0  0  0  0 24  0  0
   -4.1826    4.9145    0.0000 P   0  0  0  0  0  0  0  0  0 25  0  0
   -3.7701    5.6290    0.0000 O   0  0  0  0  0  0  0  0  0 26  0  0
   -4.5951    4.2000    0.0000 O   0  0  0  0  0  0  0  0  0 27  0  0
   -3.4681    4.5020    0.0000 O   0  0  0  0  0  0  0  0  0 28  0  0
   -2.7536    4.9145    0.0000 C   0  0  0  0  0  0  0  0  0 29  0  0
   -2.0392    4.5020    0.0000 C   0  0  1  0  0  0  0  0  0 30  0  0
   -1.2855    4.8376    0.0000 O   0  0  0  0  0  0  0  0  0 31  0  0
   -0.7335    4.2245    0.0000 C   0  0  2  0  0  0  0  0  0 32  0  0
    0.0870    4.3107    0.0000 N   0  0  0  0  0  0  0  0  0 33  0  0
    0.6391    3.6976    0.0000 C   0  0  0  0  0  0  0  0  0 34  0  0
    1.3927    4.0332    0.0000 N   0  0  0  0  0  0  0  0  0 35  0  0
    1.3065    4.8537    0.0000 C   0  0  0  0  0  0  0  0  0 36  0  0
    1.8585    5.4667    0.0000 C   0  0  0  0  0  0  0  0  0 37  0  0
    1.6036    6.2514    0.0000 N   0  0  0  0  0  0  0  0  0 38  0  0
    0.7966    6.4229    0.0000 C   0  0  0  0  0  0  0  0  0 39  0  0
    0.2446    5.8098    0.0000 N   0  0  0  0  0  0  0  0  0 40  0  0
    0.4995    5.0252    0.0000 C   0  0  0  0  0  0  0  0  0 41  0  0
    2.6655    5.2952    0.0000 N   0  0  0  0  0  0  0  0  0 42  0  0
   -1.1460    3.5100    0.0000 C   0  0  2  0  0  0  0  0  0 43  0  0
   -0.8104    2.7563    0.0000 O   0  0  0  0  0  0  0  0  0 44  0  0
   -1.9529    3.6815    0.0000 C   0  0  2  0  0  0  0  0  0 45  0  0
   -2.5660    3.1295    0.0000 O   0  0  0  0  0  0  0  0  0 46  0  0
   -3.3506    3.3844    0.0000 P   0  0  0  0  0  0  0  0  0 47  0  0
   -4.1353    3.6394    0.0000 O   0  0  0  0  0  0  0  0  0 48  0  0
   -3.0957    4.1691    0.0000 O   0  0  0  0  0  0  0  0  0 49  0  0
   -3.6056    2.5998    0.0000 O   0  0  0  0  0  0  0  0  0 50  0  0
  -16.3286    4.5020    0.0000 C   0  0  0  0  0  0  0  0  0 51  0  0
  -17.0431    4.0895    0.0000 C   0  0  0  0  0  0  0  0  0 52  0  0
  -17.7575    4.5020    0.0000 C   0  0  0  0  0  0  0  0  0 53  0  0
  -17.7575    5.3270    0.0000 C   0  0  0  0  0  0  0  0  0 54  0  0
  -18.4720    5.7395    0.0000 C   0  0  0  0  0  0  0  0  0 55  0  0
  -18.4720    6.5645    0.0000 C   0  0  0  0  0  0  0  0  0 56  0  0
  -17.7575    6.9770    0.0000 C   0  0  0  0  0  0  0  0  0 57  0  0
  -17.0431    6.5645    0.0000 C   0  0  0  0  0  0  0  0  0 58  0  0
  -16.3286    6.9770    0.0000 C   0  0  0  0  0  0  0  0  0 59  0  0
  -15.6141    6.5645    0.0000 C   0  0  0  0  0  0  0  0  0 60  0  0
  -15.6141    5.7395    0.0000 C   0  0  0  0  0  0  0  0  0 61  0  0
  -14.8996    5.3270    0.0000 C   0  0  0  0  0  0  0  0  0 62  0  0
  -14.1852    5.7395    0.0000 C   0  0  0  0  0  0  0  0  0 63  0  0
  -14.1852    6.5645    0.0000 C   0  0  0  0  0  0  0  0  0 64  0  0
  -14.8996    6.9770    0.0000 C   0  0  0  0  0  0  0  0  0 65  0  0
  -14.8996    7.8020    0.0000 C   0  0  0  0  0  0  0  0  0 66  0  0
  -14.1852    8.2145    0.0000 C   0  0  0  0  0  0  0  0  0 67  0  0
  -14.1852    9.0395    0.0000 C   0  0  0  0  0  0  0  0  0 68  0  0
  -13.4707    9.4520    0.0000 C   0  0  0  0  0  0  0  0  0 69  0  0
  -13.4707   10.2770    0.0000 C   0  0  0  0  0  0  0  0  0 70  0  0
  -12.7562   10.6895    0.0000 C   0  0  0  0  0  0  0  0  0 71  0  0
  2  1  2  0  0  0  0
  2  3  1  0  0  0  0
 51  2  1  0  0  0  0
  3  4  1  0  0  0  0
  4  5  1  0  0  0  0
  5  6  1  0  0  0  0
  6  7  1  0  0  0  0
  7  8  2  0  0  0  0
  7  9  1  0  0  0  0
  9 10  1  0  0  0  0
 10 11  1  0  0  0  0
 11 12  1  0  0  0  0
 12 13  2  0  0  0  0
 12 14  1  0  0  0  0
 14 15  1  1  0  0  0
 14 16  1  0  0  0  0
 16 17  1  0  0  0  0
 16 18  1  0  0  0  0
 16 19  1  0  0  0  0
 19 20  1  0  0  0  0
 20 21  1  0  0  0  0
 21 22  2  0  0  0  0
 21 23  1  0  0  0  0
 21 24  1  0  0  0  0
 24 25  1  0  0  0  0
 25 26  2  0  0  0  0
 25 27  1  0  0  0  0
 25 28  1  0  0  0  0
 28 29  1  0  0  0  0
 30 29  1  1  0  0  0
 30 31  1  0  0  0  0
 30 45  1  0  0  0  0
 31 32  1  0  0  0  0
 32 33  1  1  0  0  0
 32 43  1  0  0  0  0
 33 34  1  0  0  0  0
 33 41  1  0  0  0  0
 34 35  2  0  0  0  0
 35 36  1  0  0  0  0
 36 37  1  0  0  0  0
 36 41  2  0  0  0  0
 38 37  2  0  0  0  0
 37 42  1  0  0  0  0
 39 38  1  0  0  0  0
 40 39  2  0  0  0  0
 41 40  1  0  0  0  0
 43 44  1  6  0  0  0
 43 45  1  0  0  0  0
 45 46  1  6  0  0  0
 46 47  1  0  0  0  0
 47 48  2  0  0  0  0
 47 49  1  0  0  0  0
 47 50  1  0  0  0  0
 52 51  1  0  0  0  8
 53 52  2  0  0  0  8
 54 53  1  0  0  0  8
 55 54  1  0  0  0  0
 56 55  1  0  0  0  0
 57 56  2  0  0  0  0
 58 57  1  0  0  0  0
 59 58  1  0  0  0  0
 60 59  2  0  0  0  0
 61 60  1  0  0  0  0
 62 61  1  0  0  0  0
 63 62  2  0  0  0  0
 64 63  1  0  0  0  0
 65 64  1  0  0  0  0
 66 65  2  0  0  0  0
 67 66  1  0  0  0  0
 68 67  1  0  0  0  0
 69 68  1  0  0  0  0
 70 69  1  0  0  0  0
 71 70  1  0  0  0  0
M  CHG  1  23  -1
M  CHG  1  27  -1
M  CHG  1  49  -1
M  CHG  1  50  -1
M  END
$MOL
nadp[m]
  EC-BLAST  1117162304
InChIKey=XJLXINKUBYWONI-NNYOXOHSSA-O
 48 52  0  0  0  0  0  0  0  0999 V2000
   -1.6782  -12.6151    0.0000 O   0  0  0  0  0  0  0  0  0 72  0  0
   -2.5032  -12.6151    0.0000 C   0  0  0  0  0  0  0  0  0 73  0  0
   -2.9157  -13.3296    0.0000 N   0  0  0  0  0  0  0  0  0 74  0  0
   -2.9157  -11.9007    0.0000 C   0  0  0  0  0  0  0  0  0 75  0  0
   -2.5032  -11.1862    0.0000 C   0  0  0  0  0  0  0  0  0 76  0  0
   -2.9157  -10.4717    0.0000 N   0  0  0  0  0  0  0  0  0 77  0  0
   -3.7407  -10.4717    0.0000 C   0  0  0  0  0  0  0  0  0 78  0  0
   -4.1532  -11.1862    0.0000 C   0  0  0  0  0  0  0  0  0 79  0  0
   -3.7407  -11.9007    0.0000 C   0  0  0  0  0  0  0  0  0 80  0  0
   -2.5032   -9.7573    0.0000 C   0  0  2  0  0  0  0  0  0 81  0  0
   -2.8387   -9.0036    0.0000 O   0  0  0  0  0  0  0  0  0 82  0  0
   -2.2257   -8.4516    0.0000 C   0  0  2  0  0  0  0  0  0 83  0  0
   -2.3119   -7.6311    0.0000 C   0  0  0  0  0  0  0  0  0 84  0  0
   -1.6444   -7.1462    0.0000 O   0  0  0  0  0  0  0  0  0 85  0  0
   -1.7307   -6.3257    0.0000 P   0  0  0  0  0  0  0  0  0 86  0  0
   -2.5512   -6.4119    0.0000 O   0  0  0  0  0  0  0  0  0 87  0  0
   -0.9102   -6.2394    0.0000 O   0  0  0  0  0  0  0  0  0 88  0  0
   -1.8169   -5.5052    0.0000 O   0  0  0  0  0  0  0  0  0 89  0  0
   -1.1495   -5.0203    0.0000 P   0  0  0  0  0  0  0  0  0 90  0  0
   -1.6344   -4.3528    0.0000 O   0  0  0  0  0  0  0  0  0 91  0  0
   -0.6646   -5.6877    0.0000 O   0  0  0  0  0  0  0  0  0 92  0  0
   -0.4820   -4.5353    0.0000 O   0  0  0  0  0  0  0  0  0 93  0  0
   -0.5683   -3.7149    0.0000 C   0  0  0  0  0  0  0  0  0 94  0  0
    0.0992   -3.2299    0.0000 C   0  0  1  0  0  0  0  0  0 95  0  0
    0.0992   -2.4049    0.0000 O   0  0  0  0  0  0  0  0  0 96  0  0
    0.8838   -2.1500    0.0000 C   0  0  2  0  0  0  0  0  0 97  0  0
    1.1387   -1.3654    0.0000 N   0  0  0  0  0  0  0  0  0 98  0  0
    0.6538   -0.6979    0.0000 C   0  0  0  0  0  0  0  0  0 99  0  0
    1.1387   -0.0305    0.0000 N   0  0  0  0  0  0  0  0  0100  0  0
    1.9233   -0.2854    0.0000 C   0  0  0  0  0  0  0  0  0101  0  0
    2.6378    0.1271    0.0000 C   0  0  0  0  0  0  0  0  0102  0  0
    3.3523   -0.2854    0.0000 N   0  0  0  0  0  0  0  0  0103  0  0
    3.3523   -1.1104    0.0000 C   0  0  0  0  0  0  0  0  0104  0  0
    2.6378   -1.5229    0.0000 N   0  0  0  0  0  0  0  0  0105  0  0
    1.9233   -1.1104    0.0000 C   0  0  0  0  0  0  0  0  0106  0  0
    2.6378    0.9521    0.0000 N   0  0  0  0  0  0  0  0  0107  0  0
    1.3687   -2.8174    0.0000 C   0  0  2  0  0  0  0  0  0108  0  0
    2.1937   -2.8174    0.0000 O   0  0  0  0  0  0  0  0  0109  0  0
    2.6062   -3.5319    0.0000 P   0  0  0  0  0  0  0  0  0110  0  0
    3.0187   -4.2464    0.0000 O   0  0  0  0  0  0  0  0  0111  0  0
    1.8917   -3.9444    0.0000 O   0  0  0  0  0  0  0  0  0112  0  0
    3.3207   -3.1194    0.0000 O   0  0  0  0  0  0  0  0  0113  0  0
    0.8838   -3.4849    0.0000 C   0  0  2  0  0  0  0  0  0114  0  0
    1.1387   -4.2695    0.0000 O   0  0  0  0  0  0  0  0  0115  0  0
   -1.5112   -8.8641    0.0000 C   0  0  1  0  0  0  0  0  0116  0  0
   -0.7575   -8.5285    0.0000 O   0  0  0  0  0  0  0  0  0117  0  0
   -1.6827   -9.6710    0.0000 C   0  0  1  0  0  0  0  0  0118  0  0
   -1.1307  -10.2841    0.0000 O   0  0  0  0  0  0  0  0  0119  0  0
  2  1  2  0  0  0  0
  3  2  1  0  0  0  0
  2  4  1  0  0  0  0
  4  5  1  0  0  0  0
  4  9  2  0  0  0  0
  6  5  2  0  0  0  0
  7  6  1  0  0  0  0
 10  6  1  6  0  0  0
  8  7  2  0  0  0  0
  9  8  1  0  0  0  0
 10 11  1  0  0  0  0
 10 47  1  0  0  0  0
 11 12  1  0  0  0  0
 12 13  1  6  0  0  0
 12 45  1  0  0  0  0
 13 14  1  0  0  0  0
 14 15  1  0  0  0  0
 15 16  2  0  0  0  0
 15 17  1  0  0  0  0
 15 18  1  0  0  0  0
 18 19  1  0  0  0  0
 19 20  2  0  0  0  0
 19 21  1  0  0  0  0
 19 22  1  0  0  0  0
 22 23  1  0  0  0  0
 24 23  1  1  0  0  0
 24 25  1  0  0  0  0
 24 43  1  0  0  0  0
 25 26  1  0  0  0  0
 26 27  1  1  0  0  0
 26 37  1  0  0  0  0
 27 28  1  0  0  0  0
 27 35  1  0  0  0  0
 28 29  2  0  0  0  0
 29 30  1  0  0  0  0
 30 31  2  0  0  0  0
 30 35  1  0  0  0  0
 31 32  1  0  0  0  0
 31 36  1  0  0  0  0
 32 33  2  0  0  0  0
 33 34  1  0  0  0  0
 34 35  2  0  0  0  0
 37 38  1  6  0  0  0
 37 43  1  0  0  0  0
 38 39  1  0  0  0  0
 39 40  2  0  0  0  0
 39 41  1  0  0  0  0
 39 42  1  0  0  0  0
 43 44  1  6  0  0  0
 45 46  1  1  0  0  0
 45 47  1  0  0  0  0
 47 48  1  1  0  0  0
M  CHG  1   6   1
M  CHG  1  17  -1
M  CHG  1  21  -1
M  CHG  1  41  -1
M  CHG  1  42  -1
M  END
