# Supplementary material for: Comparative evaluation of atom mapping algorithms for balanced metabolic reactions: application to Recon 3D
Source: J Cheminform. 2017 Jun 14;9:39. doi: 10.1186/s13321-017-0223-1 (PMC5471289; doi:10.1186/s13321-017-0223-1)
Supplement: Supplementary file 3 — Additional file 3. Contains two folders, one contains the predictions obtained from each algorithm in RXN format (Folder: algorithmicPredictions), the other contains manually curated atom mappings, (Folder:standardisedPredictions). [file 13321_2017_223_MOESM3_ESM.zip › algorithmicPredictions/RDT/SUBERCACT.rxn]

$RXN

  EC-BLAST     SUBERCACT

  1  1
$MOL
c8dc[x]
  EC-BLAST  1118160150
InChIKey=YVWVEIPYMGBQPE-UHFFFAOYSA-O
 22 21  0  0  0  0  0  0  0  0999 V2000
   10.6658    2.0329    0.0000 O   0  0  0  0  0  0  0  0  0  1  0  0
   10.6658    2.8579    0.0000 C   0  0  0  0  0  0  0  0  0  2  0  0
   11.3802    3.2704    0.0000 O   0  0  0  0  0  0  0  0  0  3  0  0
    9.9513    3.2704    0.0000 C   0  0  0  0  0  0  0  0  0  4  0  0
    9.2368    2.8579    0.0000 C   0  0  0  0  0  0  0  0  0  5  0  0
    8.5224    3.2704    0.0000 C   0  0  0  0  0  0  0  0  0  6  0  0
    7.8079    2.8579    0.0000 C   0  0  0  0  0  0  0  0  0  7  0  0
    7.0934    3.2704    0.0000 C   0  0  0  0  0  0  0  0  0  8  0  0
    6.3789    2.8579    0.0000 C   0  0  0  0  0  0  0  0  0  9  0  0
    5.6645    3.2704    0.0000 C   0  0  0  0  0  0  0  0  0 10  0  0
    5.6645    4.0954    0.0000 O   0  0  0  0  0  0  0  0  0 11  0  0
    4.9500    2.8579    0.0000 O   0  0  0  0  0  0  0  0  0 12  0  0
    4.2355    3.2704    0.0000 C   0  0  0  0  0  0  0  0  0 13  0  0
    4.2355    4.0954    0.0000 C   0  0  0  0  0  0  0  0  0 14  0  0
    3.5211    4.5079    0.0000 C   0  0  0  0  0  0  0  0  0 15  0  0
    3.5211    5.3329    0.0000 O   0  0  0  0  0  0  0  0  0 16  0  0
    2.8066    4.0954    0.0000 O   0  0  0  0  0  0  0  0  0 17  0  0
    3.5211    2.8579    0.0000 C   0  0  0  0  0  0  0  0  0 18  0  0
    3.5211    2.0329    0.0000 N   0  0  0  0  0  0  0  0  0 19  0  0
    3.5211    1.2079    0.0000 C   0  0  0  0  0  0  0  0  0 20  0  0
    4.3461    2.0329    0.0000 C   0  0  0  0  0  0  0  0  0 21  0  0
    2.6961    2.0329    0.0000 C   0  0  0  0  0  0  0  0  0 22  0  0
  2  1  2  0  0  0  0
  2  3  1  0  0  0  0
  4  2  1  0  0  0  0
  5  4  1  0  0  0  0
  6  5  1  0  0  0  0
  7  6  1  0  0  0  0
  8  7  1  0  0  0  0
  9  8  1  0  0  0  0
 10  9  1  0  0  0  0
 10 11  2  0  0  0  0
 12 10  1  0  0  0  0
 13 12  1  0  0  0  0
 13 14  1  0  0  0  0
 18 13  1  0  0  0  0
 14 15  1  0  0  0  0
 15 16  2  0  0  0  0
 15 17  1  0  0  0  0
 19 18  1  0  0  0  0
 20 19  1  0  0  0  0
 19 21  1  0  0  0  0
 19 22  1  0  0  0  0
M  CHG  1   3  -1
M  CHG  1  17  -1
M  CHG  1  19   1
M  END
$MOL
c8dc[c]
  EC-BLAST  1118160150
InChIKey=YVWVEIPYMGBQPE-UHFFFAOYSA-O
 22 21  0  0  0  0  0  0  0  0999 V2000
   10.6658    2.0329    0.0000 O   0  0  0  0  0  0  0  0  0  1  0  0
   10.6658    2.8579    0.0000 C   0  0  0  0  0  0  0  0  0  2  0  0
   11.3802    3.2704    0.0000 O   0  0  0  0  0  0  0  0  0  3  0  0
    9.9513    3.2704    0.0000 C   0  0  0  0  0  0  0  0  0  4  0  0
    9.2368    2.8579    0.0000 C   0  0  0  0  0  0  0  0  0  5  0  0
    8.5224    3.2704    0.0000 C   0  0  0  0  0  0  0  0  0  6  0  0
    7.8079    2.8579    0.0000 C   0  0  0  0  0  0  0  0  0  7  0  0
    7.0934    3.2704    0.0000 C   0  0  0  0  0  0  0  0  0  8  0  0
    6.3789    2.8579    0.0000 C   0  0  0  0  0  0  0  0  0  9  0  0
    5.6645    3.2704    0.0000 C   0  0  0  0  0  0  0  0  0 10  0  0
    5.6645    4.0954    0.0000 O   0  0  0  0  0  0  0  0  0 11  0  0
    4.9500    2.8579    0.0000 O   0  0  0  0  0  0  0  0  0 12  0  0
    4.2355    3.2704    0.0000 C   0  0  0  0  0  0  0  0  0 13  0  0
    4.2355    4.0954    0.0000 C   0  0  0  0  0  0  0  0  0 14  0  0
    3.5211    4.5079    0.0000 C   0  0  0  0  0  0  0  0  0 15  0  0
    3.5211    5.3329    0.0000 O   0  0  0  0  0  0  0  0  0 16  0  0
    2.8066    4.0954    0.0000 O   0  0  0  0  0  0  0  0  0 17  0  0
    3.5211    2.8579    0.0000 C   0  0  0  0  0  0  0  0  0 18  0  0
    3.5211    2.0329    0.0000 N   0  0  0  0  0  0  0  0  0 19  0  0
    3.5211    1.2079    0.0000 C   0  0  0  0  0  0  0  0  0 20  0  0
    4.3461    2.0329    0.0000 C   0  0  0  0  0  0  0  0  0 21  0  0
    2.6961    2.0329    0.0000 C   0  0  0  0  0  0  0  0  0 22  0  0
  2  1  2  0  0  0  0
  2  3  1  0  0  0  0
  4  2  1  0  0  0  0
  5  4  1  0  0  0  0
  6  5  1  0  0  0  0
  7  6  1  0  0  0  0
  8  7  1  0  0  0  0
  9  8  1  0  0  0  0
 10  9  1  0  0  0  0
 10 11  2  0  0  0  0
 12 10  1  0  0  0  0
 13 12  1  0  0  0  0
 13 14  1  0  0  0  0
 18 13  1  0  0  0  0
 14 15  1  0  0  0  0
 15 16  2  0  0  0  0
 15 17  1  0  0  0  0
 19 18  1  0  0  0  0
 20 19  1  0  0  0  0
 19 21  1  0  0  0  0
 19 22  1  0  0  0  0
M  CHG  1   3  -1
M  CHG  1  17  -1
M  CHG  1  19   1
M  END
