# Supplementary material for: Comparative evaluation of atom mapping algorithms for balanced metabolic reactions: application to Recon 3D
Source: J Cheminform. 2017 Jun 14;9:39. doi: 10.1186/s13321-017-0223-1 (PMC5471289; doi:10.1186/s13321-017-0223-1)
Supplement: Supplementary file 3 — Additional file 3. Contains two folders, one contains the predictions obtained from each algorithm in RXN format (Folder: algorithmicPredictions), the other contains manually curated atom mappings, (Folder:standardisedPredictions). [file 13321_2017_223_MOESM3_ESM.zip › algorithmicPredictions/RDT/HEXCCRNt.rxn]

$RXN

  EC-BLAST     HEXCCRNt

  1  1
$MOL
hexccrn[c]
  EC-BLAST  1117162314
InChIKey=KOCKWDDTAHPJSX-UHFFFAOYSA-N
 38 37  0  0  0  0  0  0  0  0999 V2000
   32.7118   -7.3362    0.0000 O   0  0  0  0  0  0  0  0  0  1  0  0
   33.4262   -7.7487    0.0000 C   0  0  0  0  0  0  0  0  0  2  0  0
   34.1407   -7.3362    0.0000 O   0  0  0  0  0  0  0  0  0  3  0  0
   33.4262   -8.5737    0.0000 C   0  0  0  0  0  0  0  0  0  4  0  0
   32.7118   -8.9862    0.0000 C   0  0  0  0  0  0  0  0  0  5  0  0
   31.9973   -8.5737    0.0000 O   0  0  0  0  0  0  0  0  0  6  0  0
   31.2828   -8.9862    0.0000 C   0  0  0  0  0  0  0  0  0  7  0  0
   31.2828   -9.8112    0.0000 O   0  0  0  0  0  0  0  0  0  8  0  0
   30.5684   -8.5737    0.0000 C   0  0  0  0  0  0  0  0  0  9  0  0
   29.8539   -8.9862    0.0000 C   0  0  0  0  0  0  0  0  0 10  0  0
   29.1394   -8.5737    0.0000 C   0  0  0  0  0  0  0  0  0 11  0  0
   28.4249   -8.9862    0.0000 C   0  0  0  0  0  0  0  0  0 12  0  0
   27.7105   -8.5737    0.0000 C   0  0  0  0  0  0  0  0  0 13  0  0
   26.9960   -8.9862    0.0000 C   0  0  0  0  0  0  0  0  0 14  0  0
   26.2815   -8.5737    0.0000 C   0  0  0  0  0  0  0  0  0 15  0  0
   25.5671   -8.9862    0.0000 C   0  0  0  0  0  0  0  0  0 16  0  0
   24.8526   -8.5737    0.0000 C   0  0  0  0  0  0  0  0  0 17  0  0
   24.1381   -8.9862    0.0000 C   0  0  0  0  0  0  0  0  0 18  0  0
   23.4237   -8.5737    0.0000 C   0  0  0  0  0  0  0  0  0 19  0  0
   22.7092   -8.9862    0.0000 C   0  0  0  0  0  0  0  0  0 20  0  0
   21.9947   -8.5737    0.0000 C   0  0  0  0  0  0  0  0  0 21  0  0
   21.2802   -8.9862    0.0000 C   0  0  0  0  0  0  0  0  0 22  0  0
   20.5658   -8.5737    0.0000 C   0  0  0  0  0  0  0  0  0 23  0  0
   19.8513   -8.9862    0.0000 C   0  0  0  0  0  0  0  0  0 24  0  0
   19.1368   -8.5737    0.0000 C   0  0  0  0  0  0  0  0  0 25  0  0
   18.4224   -8.9862    0.0000 C   0  0  0  0  0  0  0  0  0 26  0  0
   17.7079   -8.5737    0.0000 C   0  0  0  0  0  0  0  0  0 27  0  0
   16.9934   -8.9862    0.0000 C   0  0  0  0  0  0  0  0  0 28  0  0
   16.2789   -8.5737    0.0000 C   0  0  0  0  0  0  0  0  0 29  0  0
   15.5645   -8.9862    0.0000 C   0  0  0  0  0  0  0  0  0 30  0  0
   14.8500   -8.5737    0.0000 C   0  0  0  0  0  0  0  0  0 31  0  0
   14.1355   -8.9862    0.0000 C   0  0  0  0  0  0  0  0  0 32  0  0
   13.4211   -8.5737    0.0000 C   0  0  0  0  0  0  0  0  0 33  0  0
   32.7118   -9.8112    0.0000 C   0  0  0  0  0  0  0  0  0 34  0  0
   33.4262  -10.2237    0.0000 N   0  0  0  0  0  0  0  0  0 35  0  0
   33.0137  -10.9381    0.0000 C   0  0  0  0  0  0  0  0  0 36  0  0
   33.8387   -9.5092    0.0000 C   0  0  0  0  0  0  0  0  0 37  0  0
   34.1407  -10.6362    0.0000 C   0  0  0  0  0  0  0  0  0 38  0  0
  2  1  2  0  0  0  0
  2  3  1  0  0  0  0
  4  2  1  0  0  0  0
  5  4  1  0  0  0  0
  6  5  1  0  0  0  0
  5 34  1  0  0  0  0
  7  6  1  0  0  0  0
  7  8  2  0  0  0  0
  9  7  1  0  0  0  0
 10  9  1  0  0  0  0
 11 10  1  0  0  0  0
 12 11  1  0  0  0  0
 13 12  1  0  0  0  0
 14 13  1  0  0  0  0
 15 14  1  0  0  0  0
 16 15  1  0  0  0  0
 17 16  1  0  0  0  0
 18 17  1  0  0  0  0
 19 18  1  0  0  0  0
 20 19  1  0  0  0  0
 21 20  1  0  0  0  0
 22 21  1  0  0  0  0
 23 22  1  0  0  0  0
 24 23  1  0  0  0  0
 25 24  1  0  0  0  0
 26 25  1  0  0  0  0
 27 26  1  0  0  0  0
 28 27  1  0  0  0  0
 29 28  1  0  0  0  0
 30 29  1  0  0  0  0
 31 30  1  0  0  0  0
 32 31  1  0  0  0  0
 33 32  1  0  0  0  0
 34 35  1  0  0  0  0
 35 36  1  0  0  0  0
 35 37  1  0  0  0  0
 35 38  1  0  0  0  0
M  CHG  1   3  -1
M  CHG  1  35   1
M  END
$MOL
hexccrn[m]
  EC-BLAST  1117162314
InChIKey=KOCKWDDTAHPJSX-UHFFFAOYSA-N
 38 37  0  0  0  0  0  0  0  0999 V2000
   32.7118   -7.3362    0.0000 O   0  0  0  0  0  0  0  0  0  1  0  0
   33.4262   -7.7487    0.0000 C   0  0  0  0  0  0  0  0  0  2  0  0
   34.1407   -7.3362    0.0000 O   0  0  0  0  0  0  0  0  0  3  0  0
   33.4262   -8.5737    0.0000 C   0  0  0  0  0  0  0  0  0  4  0  0
   32.7118   -8.9862    0.0000 C   0  0  0  0  0  0  0  0  0  5  0  0
   31.9973   -8.5737    0.0000 O   0  0  0  0  0  0  0  0  0  6  0  0
   31.2828   -8.9862    0.0000 C   0  0  0  0  0  0  0  0  0  7  0  0
   31.2828   -9.8112    0.0000 O   0  0  0  0  0  0  0  0  0  8  0  0
   30.5684   -8.5737    0.0000 C   0  0  0  0  0  0  0  0  0  9  0  0
   29.8539   -8.9862    0.0000 C   0  0  0  0  0  0  0  0  0 10  0  0
   29.1394   -8.5737    0.0000 C   0  0  0  0  0  0  0  0  0 11  0  0
   28.4249   -8.9862    0.0000 C   0  0  0  0  0  0  0  0  0 12  0  0
   27.7105   -8.5737    0.0000 C   0  0  0  0  0  0  0  0  0 13  0  0
   26.9960   -8.9862    0.0000 C   0  0  0  0  0  0  0  0  0 14  0  0
   26.2815   -8.5737    0.0000 C   0  0  0  0  0  0  0  0  0 15  0  0
   25.5671   -8.9862    0.0000 C   0  0  0  0  0  0  0  0  0 16  0  0
   24.8526   -8.5737    0.0000 C   0  0  0  0  0  0  0  0  0 17  0  0
   24.1381   -8.9862    0.0000 C   0  0  0  0  0  0  0  0  0 18  0  0
   23.4237   -8.5737    0.0000 C   0  0  0  0  0  0  0  0  0 19  0  0
   22.7092   -8.9862    0.0000 C   0  0  0  0  0  0  0  0  0 20  0  0
   21.9947   -8.5737    0.0000 C   0  0  0  0  0  0  0  0  0 21  0  0
   21.2802   -8.9862    0.0000 C   0  0  0  0  0  0  0  0  0 22  0  0
   20.5658   -8.5737    0.0000 C   0  0  0  0  0  0  0  0  0 23  0  0
   19.8513   -8.9862    0.0000 C   0  0  0  0  0  0  0  0  0 24  0  0
   19.1368   -8.5737    0.0000 C   0  0  0  0  0  0  0  0  0 25  0  0
   18.4224   -8.9862    0.0000 C   0  0  0  0  0  0  0  0  0 26  0  0
   17.7079   -8.5737    0.0000 C   0  0  0  0  0  0  0  0  0 27  0  0
   16.9934   -8.9862    0.0000 C   0  0  0  0  0  0  0  0  0 28  0  0
   16.2789   -8.5737    0.0000 C   0  0  0  0  0  0  0  0  0 29  0  0
   15.5645   -8.9862    0.0000 C   0  0  0  0  0  0  0  0  0 30  0  0
   14.8500   -8.5737    0.0000 C   0  0  0  0  0  0  0  0  0 31  0  0
   14.1355   -8.9862    0.0000 C   0  0  0  0  0  0  0  0  0 32  0  0
   13.4211   -8.5737    0.0000 C   0  0  0  0  0  0  0  0  0 33  0  0
   32.7118   -9.8112    0.0000 C   0  0  0  0  0  0  0  0  0 34  0  0
   33.4262  -10.2237    0.0000 N   0  0  0  0  0  0  0  0  0 35  0  0
   33.0137  -10.9381    0.0000 C   0  0  0  0  0  0  0  0  0 36  0  0
   33.8387   -9.5092    0.0000 C   0  0  0  0  0  0  0  0  0 37  0  0
   34.1407  -10.6362    0.0000 C   0  0  0  0  0  0  0  0  0 38  0  0
  2  1  2  0  0  0  0
  2  3  1  0  0  0  0
  4  2  1  0  0  0  0
  5  4  1  0  0  0  0
  6  5  1  0  0  0  0
  5 34  1  0  0  0  0
  7  6  1  0  0  0  0
  7  8  2  0  0  0  0
  9  7  1  0  0  0  0
 10  9  1  0  0  0  0
 11 10  1  0  0  0  0
 12 11  1  0  0  0  0
 13 12  1  0  0  0  0
 14 13  1  0  0  0  0
 15 14  1  0  0  0  0
 16 15  1  0  0  0  0
 17 16  1  0  0  0  0
 18 17  1  0  0  0  0
 19 18  1  0  0  0  0
 20 19  1  0  0  0  0
 21 20  1  0  0  0  0
 22 21  1  0  0  0  0
 23 22  1  0  0  0  0
 24 23  1  0  0  0  0
 25 24  1  0  0  0  0
 26 25  1  0  0  0  0
 27 26  1  0  0  0  0
 28 27  1  0  0  0  0
 29 28  1  0  0  0  0
 30 29  1  0  0  0  0
 31 30  1  0  0  0  0
 32 31  1  0  0  0  0
 33 32  1  0  0  0  0
 34 35  1  0  0  0  0
 35 36  1  0  0  0  0
 35 37  1  0  0  0  0
 35 38  1  0  0  0  0
M  CHG  1   3  -1
M  CHG  1  35   1
M  END
