# Supplementary material for: Comparative evaluation of atom mapping algorithms for balanced metabolic reactions: application to Recon 3D
Source: J Cheminform. 2017 Jun 14;9:39. doi: 10.1186/s13321-017-0223-1 (PMC5471289; doi:10.1186/s13321-017-0223-1)
Supplement: Supplementary file 3 — Additional file 3. Contains two folders, one contains the predictions obtained from each algorithm in RXN format (Folder: algorithmicPredictions), the other contains manually curated atom mappings, (Folder:standardisedPredictions). [file 13321_2017_223_MOESM3_ESM.zip › algorithmicPredictions/RDT/RE3189M.rxn]

$RXN

  EC-BLAST     RE3189M

  2  2
$MOL
CE4803[m]
  EC-BLAST  1118160139
InChIKey=YMYLLQAUKBJHAS-RMJAONIFSA-N
 61 63  0  0  0  0  0  0  0  0999 V2000
   26.1842    0.9323    0.0000 O   0  0  0  0  0  0  0  0  0  1  0  0
   26.1842    1.7573    0.0000 C   0  0  0  0  0  0  0  0  0  2  0  0
   26.8987    2.1698    0.0000 S   0  0  0  0  0  0  0  0  0  3  0  0
   27.6131    1.7573    0.0000 C   0  0  0  0  0  0  0  0  0  4  0  0
   28.3276    2.1698    0.0000 C   0  0  0  0  0  0  0  0  0  5  0  0
   29.0421    1.7573    0.0000 N   0  0  0  0  0  0  0  0  0  6  0  0
   29.7566    2.1698    0.0000 C   0  0  0  0  0  0  0  0  0  7  0  0
   29.7566    2.9948    0.0000 O   0  0  0  0  0  0  0  0  0  8  0  0
   30.4710    1.7573    0.0000 C   0  0  0  0  0  0  0  0  0  9  0  0
   31.1855    2.1698    0.0000 C   0  0  0  0  0  0  0  0  0 10  0  0
   31.9000    1.7573    0.0000 N   0  0  0  0  0  0  0  0  0 11  0  0
   32.6144    2.1698    0.0000 C   0  0  0  0  0  0  0  0  0 12  0  0
   32.6144    2.9948    0.0000 O   0  0  0  0  0  0  0  0  0 13  0  0
   33.3289    1.7573    0.0000 C   0  0  1  0  0  0  0  0  0 14  0  0
   33.3289    0.9323    0.0000 O   0  0  0  0  0  0  0  0  0 15  0  0
   34.0434    2.1698    0.0000 C   0  0  0  0  0  0  0  0  0 16  0  0
   34.4559    1.4553    0.0000 C   0  0  0  0  0  0  0  0  0 17  0  0
   33.6309    2.8842    0.0000 C   0  0  0  0  0  0  0  0  0 18  0  0
   34.7579    2.5823    0.0000 C   0  0  0  0  0  0  0  0  0 19  0  0
   35.4723    2.1698    0.0000 O   0  0  0  0  0  0  0  0  0 20  0  0
   36.1868    2.5823    0.0000 P   0  0  0  0  0  0  0  0  0 21  0  0
   35.7743    3.2967    0.0000 O   0  0  0  0  0  0  0  0  0 22  0  0
   36.5993    1.8678    0.0000 O   0  0  0  0  0  0  0  0  0 23  0  0
   36.9013    2.9948    0.0000 O   0  0  0  0  0  0  0  0  0 24  0  0
   37.6157    2.5823    0.0000 P   0  0  0  0  0  0  0  0  0 25  0  0
   38.0282    3.2967    0.0000 O   0  0  0  0  0  0  0  0  0 26  0  0
   37.2032    1.8678    0.0000 O   0  0  0  0  0  0  0  0  0 27  0  0
   38.3302    2.1698    0.0000 O   0  0  0  0  0  0  0  0  0 28  0  0
   39.0447    2.5823    0.0000 C   0  0  0  0  0  0  0  0  0 29  0  0
   39.7592    2.1698    0.0000 C   0  0  2  0  0  0  0  0  0 30  0  0
   40.5128    2.5053    0.0000 O   0  0  0  0  0  0  0  0  0 31  0  0
   41.0649    1.8922    0.0000 C   0  0  1  0  0  0  0  0  0 32  0  0
   41.8853    1.9785    0.0000 N   0  0  0  0  0  0  0  0  0 33  0  0
   42.2978    2.6929    0.0000 C   0  0  0  0  0  0  0  0  0 34  0  0
   43.1048    2.5214    0.0000 N   0  0  0  0  0  0  0  0  0 35  0  0
   43.1911    1.7009    0.0000 C   0  0  0  0  0  0  0  0  0 36  0  0
   43.8585    1.2160    0.0000 C   0  0  0  0  0  0  0  0  0 37  0  0
   43.7723    0.3955    0.0000 N   0  0  0  0  0  0  0  0  0 38  0  0
   43.0186    0.0600    0.0000 C   0  0  0  0  0  0  0  0  0 39  0  0
   42.3511    0.5449    0.0000 N   0  0  0  0  0  0  0  0  0 40  0  0
   42.4374    1.3654    0.0000 C   0  0  0  0  0  0  0  0  0 41  0  0
   44.6122    1.5516    0.0000 N   0  0  0  0  0  0  0  0  0 42  0  0
   40.6524    1.1778    0.0000 C   0  0  2  0  0  0  0  0  0 43  0  0
   40.9879    0.4241    0.0000 O   0  0  0  0  0  0  0  0  0 44  0  0
   39.8454    1.3493    0.0000 C   0  0  2  0  0  0  0  0  0 45  0  0
   39.2323    0.7973    0.0000 O   0  0  0  0  0  0  0  0  0 46  0  0
   38.4477    1.0522    0.0000 P   0  0  0  0  0  0  0  0  0 47  0  0
   37.6631    1.3071    0.0000 O   0  0  0  0  0  0  0  0  0 48  0  0
   38.7026    1.8368    0.0000 O   0  0  0  0  0  0  0  0  0 49  0  0
   38.1927    0.2676    0.0000 O   0  0  0  0  0  0  0  0  0 50  0  0
   25.4697    2.1698    0.0000 C   0  0  0  0  0  0  0  0  0 51  0  0
   24.7553    1.7573    0.0000 C   0  0  0  0  0  0  0  0  0 52  0  0
   24.7553    0.9323    0.0000 O   0  0  0  0  0  0  0  0  0 53  0  0
   24.0408    2.1698    0.0000 C   0  0  1  0  0  0  0  0  0 54  0  0
   24.0408    2.9948    0.0000 C   0  0  0  0  0  0  0  0  0 55  0  0
   23.3263    1.7573    0.0000 C   0  0  0  0  0  0  0  0  0 56  0  0
   22.6119    2.1698    0.0000 C   0  0  0  0  0  0  0  0  0 57  0  0
   21.8974    1.7573    0.0000 C   0  0  0  0  0  0  0  0  0 58  0  0
   21.1829    2.1698    0.0000 C   0  0  0  0  0  0  0  0  0 59  0  0
   20.4684    1.7573    0.0000 C   0  0  0  0  0  0  0  0  0 60  0  0
   21.1829    2.9948    0.0000 C   0  0  0  0  0  0  0  0  0 61  0  0
  2  1  2  0  0  0  0
  2  3  1  0  0  0  4
 51  2  1  0  0  0  0
  3  4  1  0  0  0  0
  4  5  1  0  0  0  0
  5  6  1  0  0  0  0
  6  7  1  0  0  0  0
  7  8  2  0  0  0  0
  7  9  1  0  0  0  0
  9 10  1  0  0  0  0
 10 11  1  0  0  0  0
 11 12  1  0  0  0  0
 12 13  2  0  0  0  0
 12 14  1  0  0  0  0
 14 15  1  6  0  0  0
 14 16  1  0  0  0  0
 16 17  1  0  0  0  0
 16 18  1  0  0  0  0
 16 19  1  0  0  0  0
 19 20  1  0  0  0  0
 20 21  1  0  0  0  0
 21 22  2  0  0  0  0
 21 23  1  0  0  0  0
 21 24  1  0  0  0  0
 24 25  1  0  0  0  0
 25 26  2  0  0  0  0
 25 27  1  0  0  0  0
 25 28  1  0  0  0  0
 28 29  1  0  0  0  0
 30 29  1  6  0  0  0
 30 31  1  0  0  0  0
 30 45  1  0  0  0  0
 31 32  1  0  0  0  0
 32 33  1  6  0  0  0
 32 43  1  0  0  0  0
 33 34  1  0  0  0  0
 33 41  1  0  0  0  0
 34 35  2  0  0  0  0
 35 36  1  0  0  0  0
 36 37  2  0  0  0  0
 36 41  1  0  0  0  0
 37 38  1  0  0  0  0
 37 42  1  0  0  0  0
 38 39  2  0  0  0  0
 39 40  1  0  0  0  0
 40 41  2  0  0  0  0
 43 44  1  6  0  0  0
 43 45  1  0  0  0  0
 45 46  1  6  0  0  0
 46 47  1  0  0  0  0
 47 48  2  0  0  0  0
 47 49  1  0  0  0  0
 47 50  1  0  0  0  0
 52 51  1  0  0  0  4
 52 53  2  0  0  0  0
 54 52  1  0  0  0  0
 54 55  1  1  0  0  0
 56 54  1  0  0  0  0
 57 56  1  0  0  0  0
 58 57  1  0  0  0  0
 59 58  1  0  0  0  0
 60 59  1  0  0  0  0
 59 61  1  0  0  0  0
M  CHG  1  23  -1
M  CHG  1  27  -1
M  CHG  1  49  -1
M  CHG  1  50  -1
M  END
$MOL
coa[m]
  EC-BLAST  1118160139
InChIKey=RGJOEKWQDUBAIZ-IBOSZNHHSA-N
 48 50  0  0  0  0  0  0  0  0999 V2000
   10.6058   -5.8832    0.0000 O   0  0  0  0  0  0  0  0  0 62  0  0
   10.6058   -6.7082    0.0000 C   0  0  0  0  0  0  0  0  0 63  0  0
   11.3202   -7.1207    0.0000 N   0  0  0  0  0  0  0  0  0 64  0  0
   12.0347   -6.7082    0.0000 C   0  0  0  0  0  0  0  0  0 65  0  0
   12.7492   -7.1207    0.0000 C   0  0  0  0  0  0  0  0  0 66  0  0
   13.4637   -6.7082    0.0000 S   0  0  0  0  0  0  0  0  0 67  0  0
    9.8913   -7.1207    0.0000 C   0  0  0  0  0  0  0  0  0 68  0  0
    9.1768   -6.7082    0.0000 C   0  0  0  0  0  0  0  0  0 69  0  0
    8.4624   -7.1207    0.0000 N   0  0  0  0  0  0  0  0  0 70  0  0
    7.7479   -6.7082    0.0000 C   0  0  0  0  0  0  0  0  0 71  0  0
    7.7479   -5.8832    0.0000 O   0  0  0  0  0  0  0  0  0 72  0  0
    7.0334   -7.1207    0.0000 C   0  0  1  0  0  0  0  0  0 73  0  0
    7.0334   -7.9457    0.0000 O   0  0  0  0  0  0  0  0  0 74  0  0
    6.3190   -6.7082    0.0000 C   0  0  0  0  0  0  0  0  0 75  0  0
    5.9065   -7.4227    0.0000 C   0  0  0  0  0  0  0  0  0 76  0  0
    6.7315   -5.9937    0.0000 C   0  0  0  0  0  0  0  0  0 77  0  0
    5.6045   -6.2957    0.0000 C   0  0  0  0  0  0  0  0  0 78  0  0
    4.8900   -6.7082    0.0000 O   0  0  0  0  0  0  0  0  0 79  0  0
    4.1755   -6.2957    0.0000 P   0  0  0  0  0  0  0  0  0 80  0  0
    4.5880   -5.5812    0.0000 O   0  0  0  0  0  0  0  0  0 81  0  0
    3.7630   -7.0102    0.0000 O   0  0  0  0  0  0  0  0  0 82  0  0
    3.4611   -5.8832    0.0000 O   0  0  0  0  0  0  0  0  0 83  0  0
    2.7466   -6.2957    0.0000 P   0  0  0  0  0  0  0  0  0 84  0  0
    2.3341   -5.5812    0.0000 O   0  0  0  0  0  0  0  0  0 85  0  0
    3.1591   -7.0102    0.0000 O   0  0  0  0  0  0  0  0  0 86  0  0
    2.0321   -6.7082    0.0000 O   0  0  0  0  0  0  0  0  0 87  0  0
    1.3177   -6.2957    0.0000 C   0  0  0  0  0  0  0  0  0 88  0  0
    0.6032   -6.7082    0.0000 C   0  0  1  0  0  0  0  0  0 89  0  0
    0.5169   -7.5287    0.0000 O   0  0  0  0  0  0  0  0  0 90  0  0
   -0.2900   -7.7002    0.0000 C   0  0  2  0  0  0  0  0  0 91  0  0
   -0.6256   -8.4539    0.0000 N   0  0  0  0  0  0  0  0  0 92  0  0
   -0.2131   -9.1684    0.0000 C   0  0  0  0  0  0  0  0  0 93  0  0
   -0.7651   -9.7815    0.0000 N   0  0  0  0  0  0  0  0  0 94  0  0
   -1.5188   -9.4459    0.0000 C   0  0  0  0  0  0  0  0  0 95  0  0
   -2.2725   -9.7815    0.0000 C   0  0  0  0  0  0  0  0  0 96  0  0
   -2.9399   -9.2965    0.0000 N   0  0  0  0  0  0  0  0  0 97  0  0
   -2.8537   -8.4761    0.0000 C   0  0  0  0  0  0  0  0  0 98  0  0
   -2.1000   -8.1405    0.0000 N   0  0  0  0  0  0  0  0  0 99  0  0
   -1.4326   -8.6254    0.0000 C   0  0  0  0  0  0  0  0  0100  0  0
   -2.3587  -10.6019    0.0000 N   0  0  0  0  0  0  0  0  0101  0  0
   -0.7025   -6.9857    0.0000 C   0  0  2  0  0  0  0  0  0102  0  0
   -1.5230   -6.8995    0.0000 O   0  0  0  0  0  0  0  0  0103  0  0
   -0.1505   -6.3727    0.0000 C   0  0  2  0  0  0  0  0  0104  0  0
   -0.3220   -5.5657    0.0000 O   0  0  0  0  0  0  0  0  0105  0  0
    0.2911   -5.0136    0.0000 P   0  0  0  0  0  0  0  0  0106  0  0
    0.9042   -4.4616    0.0000 O   0  0  0  0  0  0  0  0  0107  0  0
    0.8431   -5.6267    0.0000 O   0  0  0  0  0  0  0  0  0108  0  0
   -0.2610   -4.4006    0.0000 O   0  0  0  0  0  0  0  0  0109  0  0
  2  1  2  0  0  0  0
  2  3  1  0  0  0  0
  7  2  1  0  0  0  0
  3  4  1  0  0  0  0
  4  5  1  0  0  0  0
  5  6  1  0  0  0  0
  8  7  1  0  0  0  0
  9  8  1  0  0  0  0
 10  9  1  0  0  0  0
 10 11  2  0  0  0  0
 12 10  1  0  0  0  0
 12 13  1  6  0  0  0
 14 12  1  0  0  0  0
 15 14  1  0  0  0  0
 14 16  1  0  0  0  0
 14 17  1  0  0  0  0
 17 18  1  0  0  0  0
 18 19  1  0  0  0  0
 19 20  2  0  0  0  0
 19 21  1  0  0  0  0
 19 22  1  0  0  0  0
 22 23  1  0  0  0  0
 23 24  2  0  0  0  0
 23 25  1  0  0  0  0
 23 26  1  0  0  0  0
 26 27  1  0  0  0  0
 28 27  1  1  0  0  0
 28 29  1  0  0  0  0
 28 43  1  0  0  0  0
 29 30  1  0  0  0  0
 30 31  1  1  0  0  0
 30 41  1  0  0  0  0
 31 32  1  0  0  0  0
 31 39  1  0  0  0  0
 32 33  2  0  0  0  0
 33 34  1  0  0  0  0
 34 35  2  0  0  0  0
 34 39  1  0  0  0  0
 35 36  1  0  0  0  0
 35 40  1  0  0  0  0
 36 37  2  0  0  0  0
 37 38  1  0  0  0  0
 38 39  2  0  0  0  0
 41 42  1  6  0  0  0
 41 43  1  0  0  0  0
 43 44  1  6  0  0  0
 44 45  1  0  0  0  0
 45 46  2  0  0  0  0
 45 47  1  0  0  0  0
 45 48  1  0  0  0  0
M  CHG  1  21  -1
M  CHG  1  25  -1
M  CHG  1  47  -1
M  CHG  1  48  -1
M  END
$MOL
CE4797[m]
  EC-BLAST  1118160139
InChIKey=GPXWBKWDXPBLKS-WCMGQQEJSA-J
 58 60  0  0  0  0  0  0  0  0999 V2000
  -14.7598    5.3851    0.0000 S   0  0  0  0  0  0  0  0  0  3  0  0
  -14.0453    4.9726    0.0000 C   0  0  0  0  0  0  0  0  0  4  0  0
  -13.3308    5.3851    0.0000 C   0  0  0  0  0  0  0  0  0  5  0  0
  -12.6164    4.9726    0.0000 N   0  0  0  0  0  0  0  0  0  6  0  0
  -11.9019    5.3851    0.0000 C   0  0  0  0  0  0  0  0  0  7  0  0
  -11.9019    6.2101    0.0000 O   0  0  0  0  0  0  0  0  0  8  0  0
    0.6394    5.9083    0.0000 C   0  0  0  0  0  0  0  0  0 41  0  0
    2.8054    6.1784    0.0000 N   0  0  0  0  0  0  0  0  0 42  0  0
   -1.0061    4.3931    0.0000 C   0  0  0  0  0  0  0  0  0 43  0  0
   -0.6705    3.6395    0.0000 O   0  0  0  0  0  0  0  0  0 44  0  0
   -1.8131    4.5647    0.0000 C   0  0  0  0  0  0  0  0  0 45  0  0
   -2.4262    4.0126    0.0000 O   0  0  0  0  0  0  0  0  0 46  0  0
   -3.2108    4.2676    0.0000 P   0  0  0  0  0  0  0  0  0 47  0  0
   -3.9954    4.5225    0.0000 O   0  0  0  0  0  0  0  0  0 48  0  0
   -2.9558    5.0522    0.0000 O   0  0  0  0  0  0  0  0  0 49  0  0
   -3.4657    3.4830    0.0000 O   0  0  0  0  0  0  0  0  0 50  0  0
  -15.4742    4.9726    0.0000 C   0  0  0  0  0  0  0  0  0 52  0  0
  -15.4742    4.1476    0.0000 O   0  0  0  0  0  0  0  0  0 53  0  0
  -16.1887    5.3851    0.0000 C   0  0  0  0  0  0  0  0  0 54  0  0
  -16.1887    6.2101    0.0000 C   0  0  0  0  0  0  0  0  0 55  0  0
  -16.9032    4.9726    0.0000 C   0  0  0  0  0  0  0  0  0 56  0  0
  -17.6177    5.3851    0.0000 C   0  0  0  0  0  0  0  0  0 57  0  0
  -18.3321    4.9726    0.0000 C   0  0  0  0  0  0  0  0  0 58  0  0
  -19.0466    5.3851    0.0000 C   0  0  0  0  0  0  0  0  0 59  0  0
  -19.7611    4.9726    0.0000 C   0  0  0  0  0  0  0  0  0 60  0  0
  -19.0466    6.2101    0.0000 C   0  0  0  0  0  0  0  0  0 61  0  0
  -11.1874    4.9726    0.0000 C   0  0  0  0  0  0  0  0  0  9  0  0
  -10.4729    5.3851    0.0000 C   0  0  0  0  0  0  0  0  0 10  0  0
   -9.7585    4.9726    0.0000 N   0  0  0  0  0  0  0  0  0 11  0  0
   -9.0440    5.3851    0.0000 C   0  0  0  0  0  0  0  0  0 12  0  0
   -9.0440    6.2101    0.0000 O   0  0  0  0  0  0  0  0  0 13  0  0
   -8.3295    4.9726    0.0000 C   0  0  0  0  0  0  0  0  0 14  0  0
   -8.3295    4.1476    0.0000 O   0  0  0  0  0  0  0  0  0 15  0  0
   -7.6151    5.3851    0.0000 C   0  0  0  0  0  0  0  0  0 16  0  0
   -7.2026    4.6707    0.0000 C   0  0  0  0  0  0  0  0  0 17  0  0
   -8.0276    6.0996    0.0000 C   0  0  0  0  0  0  0  0  0 18  0  0
   -6.9006    5.7976    0.0000 C   0  0  0  0  0  0  0  0  0 19  0  0
   -6.1861    5.3851    0.0000 O   0  0  0  0  0  0  0  0  0 20  0  0
   -5.4716    5.7976    0.0000 P   0  0  0  0  0  0  0  0  0 21  0  0
   -5.8841    6.5121    0.0000 O   0  0  0  0  0  0  0  0  0 22  0  0
   -5.0591    5.0832    0.0000 O   0  0  0  0  0  0  0  0  0 23  0  0
   -4.7572    6.2101    0.0000 O   0  0  0  0  0  0  0  0  0 24  0  0
   -4.0427    5.7976    0.0000 P   0  0  0  0  0  0  0  0  0 25  0  0
   -3.6302    6.5121    0.0000 O   0  0  0  0  0  0  0  0  0 26  0  0
   -4.4552    5.0832    0.0000 O   0  0  0  0  0  0  0  0  0 27  0  0
   -3.3282    5.3851    0.0000 O   0  0  0  0  0  0  0  0  0 28  0  0
   -2.6138    5.7976    0.0000 C   0  0  0  0  0  0  0  0  0 29  0  0
   -1.8993    5.3851    0.0000 C   0  0  0  0  0  0  0  0  0 30  0  0
   -1.1456    5.7207    0.0000 O   0  0  0  0  0  0  0  0  0 31  0  0
   -0.5936    5.1076    0.0000 C   0  0  1  0  0  0  0  0  0 32  0  0
    0.2269    5.1938    0.0000 N   0  0  0  0  0  0  0  0  0 33  0  0
    0.7789    4.5808    0.0000 C   0  0  0  0  0  0  0  0  0 34  0  0
    1.5326    4.9163    0.0000 N   0  0  0  0  0  0  0  0  0 35  0  0
    1.4464    5.7368    0.0000 C   0  0  0  0  0  0  0  0  0 36  0  0
    1.9984    6.3499    0.0000 C   0  0  0  0  0  0  0  0  0 37  0  0
    1.7435    7.1345    0.0000 N   0  0  0  0  0  0  0  0  0 38  0  0
    0.9365    7.3060    0.0000 C   0  0  0  0  0  0  0  0  0 39  0  0
    0.3845    6.6929    0.0000 N   0  0  0  0  0  0  0  0  0 40  0  0
  1  2  1  0  0  0  0
 17  1  1  0  0  0  4
  2  3  1  0  0  0  0
  3  4  1  0  0  0  0
  4  5  1  0  0  0  0
  5  6  2  0  0  0  0
  5 27  1  0  0  0  0
 51  7  1  0  0  0  0
 54  7  2  0  0  0  0
  7 58  1  0  0  0  0
 55  8  1  0  0  0  0
  9 10  1  0  0  0  0
  9 11  1  0  0  0  0
 50  9  1  0  0  0  0
 11 12  1  0  0  0  0
 48 11  1  0  0  0  0
 12 13  1  0  0  0  0
 13 14  2  0  0  0  0
 13 15  1  0  0  0  0
 13 16  1  0  0  0  0
 17 18  2  0  0  0  0
 19 17  1  0  0  0  0
 19 20  1  0  0  0  0
 21 19  1  0  0  0  0
 22 21  1  0  0  0  0
 23 22  1  0  0  0  0
 24 23  1  0  0  0  0
 25 24  1  0  0  0  0
 24 26  1  0  0  0  0
 27 28  1  0  0  0  0
 28 29  1  0  0  0  0
 29 30  1  0  0  0  0
 30 31  2  0  0  0  0
 30 32  1  0  0  0  0
 32 33  1  0  0  0  0
 32 34  1  0  0  0  0
 34 35  1  0  0  0  0
 34 36  1  0  0  0  0
 34 37  1  0  0  0  0
 37 38  1  0  0  0  0
 38 39  1  0  0  0  0
 39 40  2  0  0  0  0
 39 41  1  0  0  0  0
 39 42  1  0  0  0  0
 42 43  1  0  0  0  0
 43 44  2  0  0  0  0
 43 45  1  0  0  0  0
 43 46  1  0  0  0  0
 46 47  1  0  0  0  0
 47 48  1  0  0  0  0
 48 49  1  0  0  0  0
 49 50  1  0  0  0  0
 50 51  1  6  0  0  0
 51 52  1  0  0  0  0
 52 53  2  0  0  0  0
 53 54  1  0  0  0  0
 54 55  1  0  0  0  0
 56 55  2  0  0  0  0
 57 56  1  0  0  0  0
 58 57  2  0  0  0  0
M  CHG  1  15  -1
M  CHG  1  16  -1
M  CHG  1  41  -1
M  CHG  1  45  -1
M  END
$MOL
accoa[m]
  EC-BLAST  1118160139
InChIKey=ZSLZBFCDCINBPY-ZSJPKINUSA-N
 51 53  0  0  0  0  0  0  0  0999 V2000
   17.6340    0.4842    0.0000 O   0  0  0  0  0  0  0  0  0  1  0  0
   17.6340    1.3092    0.0000 C   0  0  0  0  0  0  0  0  0  2  0  0
   21.9209    1.3092    0.0000 C   0  0  0  0  0  0  0  0  0 68  0  0
   21.2064    2.5467    0.0000 O   0  0  0  0  0  0  0  0  0 62  0  0
   21.2064    1.7217    0.0000 C   0  0  0  0  0  0  0  0  0 63  0  0
   20.4919    1.3092    0.0000 N   0  0  0  0  0  0  0  0  0 64  0  0
   19.7775    1.7217    0.0000 C   0  0  0  0  0  0  0  0  0 65  0  0
   19.0630    1.3092    0.0000 C   0  0  0  0  0  0  0  0  0 66  0  0
   22.6353    1.7217    0.0000 C   0  0  0  0  0  0  0  0  0 69  0  0
   23.3498    1.3092    0.0000 N   0  0  0  0  0  0  0  0  0 70  0  0
   24.0643    1.7217    0.0000 C   0  0  0  0  0  0  0  0  0 71  0  0
   24.0643    2.5467    0.0000 O   0  0  0  0  0  0  0  0  0 72  0  0
   24.7787    1.3092    0.0000 C   0  0  2  0  0  0  0  0  0 73  0  0
   24.7787    0.4842    0.0000 O   0  0  0  0  0  0  0  0  0 74  0  0
   25.4932    1.7217    0.0000 C   0  0  0  0  0  0  0  0  0 75  0  0
   25.9057    1.0072    0.0000 C   0  0  0  0  0  0  0  0  0 76  0  0
   25.0807    2.4361    0.0000 C   0  0  0  0  0  0  0  0  0 77  0  0
   26.2077    2.1342    0.0000 C   0  0  0  0  0  0  0  0  0 78  0  0
   26.9222    1.7217    0.0000 O   0  0  0  0  0  0  0  0  0 79  0  0
   27.6366    2.1342    0.0000 P   0  0  0  0  0  0  0  0  0 80  0  0
   27.2241    2.8486    0.0000 O   0  0  0  0  0  0  0  0  0 81  0  0
   28.0491    1.4197    0.0000 O   0  0  0  0  0  0  0  0  0 82  0  0
   28.3511    2.5467    0.0000 O   0  0  0  0  0  0  0  0  0 83  0  0
   29.0656    2.1342    0.0000 P   0  0  0  0  0  0  0  0  0 84  0  0
   29.4781    2.8486    0.0000 O   0  0  0  0  0  0  0  0  0 85  0  0
   28.6531    1.4197    0.0000 O   0  0  0  0  0  0  0  0  0 86  0  0
   29.7800    1.7217    0.0000 O   0  0  0  0  0  0  0  0  0 87  0  0
   30.4945    2.1342    0.0000 C   0  0  0  0  0  0  0  0  0 88  0  0
   31.2090    1.7217    0.0000 C   0  0  1  0  0  0  0  0  0 89  0  0
   31.9627    2.0572    0.0000 O   0  0  0  0  0  0  0  0  0 90  0  0
   32.5147    1.4441    0.0000 C   0  0  2  0  0  0  0  0  0 91  0  0
   33.3352    1.5304    0.0000 N   0  0  0  0  0  0  0  0  0 92  0  0
   33.7477    2.2448    0.0000 C   0  0  0  0  0  0  0  0  0 93  0  0
   34.5546    2.0733    0.0000 N   0  0  0  0  0  0  0  0  0 94  0  0
   34.6409    1.2528    0.0000 C   0  0  0  0  0  0  0  0  0 95  0  0
   35.3083    0.7679    0.0000 C   0  0  0  0  0  0  0  0  0 96  0  0
   35.2221   -0.0526    0.0000 N   0  0  0  0  0  0  0  0  0 97  0  0
   34.4684   -0.3881    0.0000 C   0  0  0  0  0  0  0  0  0 98  0  0
   33.8010    0.0968    0.0000 N   0  0  0  0  0  0  0  0  0 99  0  0
   33.8872    0.9173    0.0000 C   0  0  0  0  0  0  0  0  0100  0  0
   36.0620    1.1035    0.0000 N   0  0  0  0  0  0  0  0  0101  0  0
   32.1022    0.7297    0.0000 C   0  0  2  0  0  0  0  0  0102  0  0
   32.4378   -0.0240    0.0000 O   0  0  0  0  0  0  0  0  0103  0  0
   31.2952    0.9012    0.0000 C   0  0  2  0  0  0  0  0  0104  0  0
   30.6821    0.3492    0.0000 O   0  0  0  0  0  0  0  0  0105  0  0
   29.8975    0.6041    0.0000 P   0  0  0  0  0  0  0  0  0106  0  0
   29.1129    0.8590    0.0000 O   0  0  0  0  0  0  0  0  0107  0  0
   30.1524    1.3887    0.0000 O   0  0  0  0  0  0  0  0  0108  0  0
   29.6426   -0.1805    0.0000 O   0  0  0  0  0  0  0  0  0109  0  0
   16.9196    1.7217    0.0000 C   0  0  0  0  0  0  0  0  0 51  0  0
   18.3485    1.7217    0.0000 S   0  0  0  0  0  0  0  0  0 67  0  0
  2  1  2  0  0  0  0
 50  2  1  0  0  0  0
  2 51  1  0  0  0  4
  5  3  1  0  0  0  0
  3  9  1  0  0  0  0
  5  4  2  0  0  0  0
  6  5  1  0  0  0  0
  7  6  1  0  0  0  0
  8  7  1  0  0  0  0
 51  8  1  0  0  0  0
  9 10  1  0  0  0  0
 10 11  1  0  0  0  0
 11 12  2  0  0  0  0
 11 13  1  0  0  0  0
 13 14  1  1  0  0  0
 13 15  1  0  0  0  0
 15 16  1  0  0  0  0
 15 17  1  0  0  0  0
 15 18  1  0  0  0  0
 18 19  1  0  0  0  0
 19 20  1  0  0  0  0
 20 21  2  0  0  0  0
 20 22  1  0  0  0  0
 20 23  1  0  0  0  0
 23 24  1  0  0  0  0
 24 25  2  0  0  0  0
 24 26  1  0  0  0  0
 24 27  1  0  0  0  0
 27 28  1  0  0  0  0
 29 28  1  1  0  0  0
 29 30  1  0  0  0  0
 29 44  1  0  0  0  0
 30 31  1  0  0  0  0
 31 32  1  1  0  0  0
 31 42  1  0  0  0  0
 32 33  1  0  0  0  0
 32 40  1  0  0  0  0
 33 34  2  0  0  0  0
 34 35  1  0  0  0  0
 35 36  2  0  0  0  0
 35 40  1  0  0  0  0
 36 37  1  0  0  0  0
 36 41  1  0  0  0  0
 37 38  2  0  0  0  0
 38 39  1  0  0  0  0
 39 40  2  0  0  0  0
 42 43  1  6  0  0  0
 42 44  1  0  0  0  0
 44 45  1  6  0  0  0
 45 46  1  0  0  0  0
 46 47  2  0  0  0  0
 46 48  1  0  0  0  0
 46 49  1  0  0  0  0
M  CHG  1  22  -1
M  CHG  1  26  -1
M  CHG  1  48  -1
M  CHG  1  49  -1
M  END
