# Supplementary material for: Comparative evaluation of atom mapping algorithms for balanced metabolic reactions: application to Recon 3D
Source: J Cheminform. 2017 Jun 14;9:39. doi: 10.1186/s13321-017-0223-1 (PMC5471289; doi:10.1186/s13321-017-0223-1)
Supplement: Supplementary file 3 — Additional file 3. Contains two folders, one contains the predictions obtained from each algorithm in RXN format (Folder: algorithmicPredictions), the other contains manually curated atom mappings, (Folder:standardisedPredictions). [file 13321_2017_223_MOESM3_ESM.zip › algorithmicPredictions/RDT/MEPIt.rxn]

$RXN

  EC-BLAST     MEPIt

  1  1
$MOL
mepi[e]
  EC-BLAST  1118160040
InChIKey=JWJCTZKFYGDABJ-VIFPVBQESA-O
 14 14  0  0  0  0  0  0  0  0999 V2000
    0.7145   -1.2375    0.0000 O   0  0  0  0  0  0  0  0  0  1  0  0
    0.7145   -0.4125    0.0000 C   0  0  0  0  0  0  0  0  0  2  0  0
    0.0000    0.0000    0.0000 C   0  0  0  0  0  0  0  0  0  3  0  0
    0.0000    0.8250    0.0000 C   0  0  0  0  0  0  0  0  0  4  0  0
    0.7145    1.2375    0.0000 C   0  0  0  0  0  0  0  0  0  5  0  0
    1.4289    0.8250    0.0000 C   0  0  0  0  0  0  0  0  0  6  0  0
    1.4289    0.0000    0.0000 C   0  0  0  0  0  0  0  0  0  7  0  0
    2.1434   -0.4125    0.0000 O   0  0  0  0  0  0  0  0  0  8  0  0
    2.8579    0.0000    0.0000 C   0  0  0  0  0  0  0  0  0  9  0  0
    0.7145    2.0625    0.0000 C   0  0  2  0  0  0  0  0  0 10  0  0
    1.4289    2.4750    0.0000 O   0  0  0  0  0  0  0  0  0 11  0  0
    0.0000    2.4750    0.0000 C   0  0  0  0  0  0  0  0  0 12  0  0
    0.0000    3.3000    0.0000 N   0  0  0  0  0  0  0  0  0 13  0  0
   -0.7145    3.7125    0.0000 C   0  0  0  0  0  0  0  0  0 14  0  0
  2  1  1  0  0  0  0
  2  3  1  0  0  0  0
  7  2  2  0  0  0  0
  3  4  2  0  0  0  0
  5  4  1  0  0  0  0
  5  6  2  0  0  0  0
 10  5  1  0  0  0  0
  6  7  1  0  0  0  0
  7  8  1  0  0  0  0
  8  9  1  0  0  0  0
 10 11  1  6  0  0  0
 12 10  1  0  0  0  0
 13 12  1  0  0  0  0
 14 13  1  0  0  0  0
M  CHG  1  13   1
M  END
$MOL
mepi[c]
  EC-BLAST  1118160040
InChIKey=JWJCTZKFYGDABJ-VIFPVBQESA-O
 14 14  0  0  0  0  0  0  0  0999 V2000
    0.7145   -1.2375    0.0000 O   0  0  0  0  0  0  0  0  0  1  0  0
    0.7145   -0.4125    0.0000 C   0  0  0  0  0  0  0  0  0  2  0  0
    0.0000    0.0000    0.0000 C   0  0  0  0  0  0  0  0  0  3  0  0
    0.0000    0.8250    0.0000 C   0  0  0  0  0  0  0  0  0  4  0  0
    0.7145    1.2375    0.0000 C   0  0  0  0  0  0  0  0  0  5  0  0
    1.4289    0.8250    0.0000 C   0  0  0  0  0  0  0  0  0  6  0  0
    1.4289    0.0000    0.0000 C   0  0  0  0  0  0  0  0  0  7  0  0
    2.1434   -0.4125    0.0000 O   0  0  0  0  0  0  0  0  0  8  0  0
    2.8579    0.0000    0.0000 C   0  0  0  0  0  0  0  0  0  9  0  0
    0.7145    2.0625    0.0000 C   0  0  2  0  0  0  0  0  0 10  0  0
    1.4289    2.4750    0.0000 O   0  0  0  0  0  0  0  0  0 11  0  0
    0.0000    2.4750    0.0000 C   0  0  0  0  0  0  0  0  0 12  0  0
    0.0000    3.3000    0.0000 N   0  0  0  0  0  0  0  0  0 13  0  0
   -0.7145    3.7125    0.0000 C   0  0  0  0  0  0  0  0  0 14  0  0
  2  1  1  0  0  0  0
  2  3  1  0  0  0  0
  7  2  2  0  0  0  0
  3  4  2  0  0  0  0
  5  4  1  0  0  0  0
  5  6  2  0  0  0  0
 10  5  1  0  0  0  0
  6  7  1  0  0  0  0
  7  8  1  0  0  0  0
  8  9  1  0  0  0  0
 10 11  1  6  0  0  0
 12 10  1  0  0  0  0
 13 12  1  0  0  0  0
 14 13  1  0  0  0  0
M  CHG  1  13   1
M  END
