# Supplementary material for: Comparative evaluation of atom mapping algorithms for balanced metabolic reactions: application to Recon 3D
Source: J Cheminform. 2017 Jun 14;9:39. doi: 10.1186/s13321-017-0223-1 (PMC5471289; doi:10.1186/s13321-017-0223-1)
Supplement: Supplementary file 3 — Additional file 3. Contains two folders, one contains the predictions obtained from each algorithm in RXN format (Folder: algorithmicPredictions), the other contains manually curated atom mappings, (Folder:standardisedPredictions). [file 13321_2017_223_MOESM3_ESM.zip › algorithmicPredictions/RDT/ILEGLNGLUt.rxn]

$RXN

  EC-BLAST     ILEGLNGLUt

  1  1
$MOL
ileglnglu[e]
  EC-BLAST  1118160035
InChIKey=HOLOYAZCIHDQNS-XKNZDDLCSA-M
 27 26  0  0  0  0  0  0  0  0999 V2000
   13.3322    2.7474    0.0000 O   0  0  0  0  0  0  0  0  0  1  0  0
   13.3322    3.5724    0.0000 C   0  0  0  0  0  0  0  0  0  2  0  0
   14.0467    3.9849    0.0000 O   0  0  0  0  0  0  0  0  0  3  0  0
   12.6177    3.9849    0.0000 C   0  0  0  0  0  0  0  0  0  4  0  0
   11.9033    3.5724    0.0000 C   0  0  0  0  0  0  0  0  0  5  0  0
   11.1888    3.9849    0.0000 C   0  0  2  0  0  0  0  0  0  6  0  0
   10.4743    3.5724    0.0000 N   0  0  0  0  0  0  0  0  0  7  0  0
    9.7599    3.9849    0.0000 C   0  0  0  0  0  0  0  0  0  8  0  0
    9.7599    4.8099    0.0000 O   0  0  0  0  0  0  0  0  0  9  0  0
    9.0454    3.5724    0.0000 C   0  0  1  0  0  0  0  0  0 10  0  0
    8.3309    3.9849    0.0000 N   0  0  0  0  0  0  0  0  0 11  0  0
    7.6164    3.5724    0.0000 C   0  0  0  0  0  0  0  0  0 12  0  0
    7.6164    2.7474    0.0000 O   0  0  0  0  0  0  0  0  0 13  0  0
    6.9020    3.9849    0.0000 C   0  0  1  0  0  0  0  0  0 14  0  0
    6.9020    4.8099    0.0000 N   0  0  0  0  0  0  0  0  0 15  0  0
    6.1875    3.5724    0.0000 C   0  0  0  0  0  0  0  0  0 16  0  0
    6.1875    2.7474    0.0000 C   0  0  0  0  0  0  0  0  0 17  0  0
    5.4730    3.9849    0.0000 C   0  0  0  0  0  0  0  0  0 18  0  0
    4.7586    3.5724    0.0000 C   0  0  0  0  0  0  0  0  0 19  0  0
    9.0454    2.7474    0.0000 C   0  0  0  0  0  0  0  0  0 20  0  0
    9.7599    2.3349    0.0000 C   0  0  0  0  0  0  0  0  0 21  0  0
    9.7599    1.5099    0.0000 C   0  0  0  0  0  0  0  0  0 22  0  0
   10.4743    1.0974    0.0000 O   0  0  0  0  0  0  0  0  0 23  0  0
    9.0454    1.0974    0.0000 N   0  0  0  0  0  0  0  0  0 24  0  0
   11.1888    4.8099    0.0000 C   0  0  0  0  0  0  0  0  0 25  0  0
   10.4743    5.2224    0.0000 O   0  0  0  0  0  0  0  0  0 26  0  0
   11.9033    5.2224    0.0000 O   0  0  0  0  0  0  0  0  0 27  0  0
  2  1  2  0  0  0  0
  2  3  1  0  0  0  0
  4  2  1  0  0  0  0
  5  4  1  0  0  0  0
  6  5  1  0  0  0  0
  6  7  1  1  0  0  0
  6 25  1  0  0  0  0
  8  7  1  0  0  0  0
  8  9  2  0  0  0  0
 10  8  1  0  0  0  0
 10 11  1  6  0  0  0
 10 20  1  0  0  0  0
 12 11  1  0  0  0  0
 12 13  2  0  0  0  0
 14 12  1  0  0  0  0
 14 15  1  1  0  0  0
 16 14  1  0  0  0  0
 16 17  1  0  0  0  0
 18 16  1  0  0  0  0
 19 18  1  0  0  0  0
 20 21  1  0  0  0  0
 21 22  1  0  0  0  0
 22 23  2  0  0  0  0
 22 24  1  0  0  0  0
 25 26  2  0  0  0  0
 25 27  1  0  0  0  0
M  CHG  1   3  -1
M  END
$MOL
ileglnglu[c]
  EC-BLAST  1118160035
InChIKey=HOLOYAZCIHDQNS-XKNZDDLCSA-M
 27 26  0  0  0  0  0  0  0  0999 V2000
   13.3322    2.7474    0.0000 O   0  0  0  0  0  0  0  0  0  1  0  0
   13.3322    3.5724    0.0000 C   0  0  0  0  0  0  0  0  0  2  0  0
   14.0467    3.9849    0.0000 O   0  0  0  0  0  0  0  0  0  3  0  0
   12.6177    3.9849    0.0000 C   0  0  0  0  0  0  0  0  0  4  0  0
   11.9033    3.5724    0.0000 C   0  0  0  0  0  0  0  0  0  5  0  0
   11.1888    3.9849    0.0000 C   0  0  2  0  0  0  0  0  0  6  0  0
   10.4743    3.5724    0.0000 N   0  0  0  0  0  0  0  0  0  7  0  0
    9.7599    3.9849    0.0000 C   0  0  0  0  0  0  0  0  0  8  0  0
    9.7599    4.8099    0.0000 O   0  0  0  0  0  0  0  0  0  9  0  0
    9.0454    3.5724    0.0000 C   0  0  1  0  0  0  0  0  0 10  0  0
    8.3309    3.9849    0.0000 N   0  0  0  0  0  0  0  0  0 11  0  0
    7.6164    3.5724    0.0000 C   0  0  0  0  0  0  0  0  0 12  0  0
    7.6164    2.7474    0.0000 O   0  0  0  0  0  0  0  0  0 13  0  0
    6.9020    3.9849    0.0000 C   0  0  1  0  0  0  0  0  0 14  0  0
    6.9020    4.8099    0.0000 N   0  0  0  0  0  0  0  0  0 15  0  0
    6.1875    3.5724    0.0000 C   0  0  0  0  0  0  0  0  0 16  0  0
    6.1875    2.7474    0.0000 C   0  0  0  0  0  0  0  0  0 17  0  0
    5.4730    3.9849    0.0000 C   0  0  0  0  0  0  0  0  0 18  0  0
    4.7586    3.5724    0.0000 C   0  0  0  0  0  0  0  0  0 19  0  0
    9.0454    2.7474    0.0000 C   0  0  0  0  0  0  0  0  0 20  0  0
    9.7599    2.3349    0.0000 C   0  0  0  0  0  0  0  0  0 21  0  0
    9.7599    1.5099    0.0000 C   0  0  0  0  0  0  0  0  0 22  0  0
   10.4743    1.0974    0.0000 O   0  0  0  0  0  0  0  0  0 23  0  0
    9.0454    1.0974    0.0000 N   0  0  0  0  0  0  0  0  0 24  0  0
   11.1888    4.8099    0.0000 C   0  0  0  0  0  0  0  0  0 25  0  0
   10.4743    5.2224    0.0000 O   0  0  0  0  0  0  0  0  0 26  0  0
   11.9033    5.2224    0.0000 O   0  0  0  0  0  0  0  0  0 27  0  0
  2  1  2  0  0  0  0
  2  3  1  0  0  0  0
  4  2  1  0  0  0  0
  5  4  1  0  0  0  0
  6  5  1  0  0  0  0
  6  7  1  1  0  0  0
  6 25  1  0  0  0  0
  8  7  1  0  0  0  0
  8  9  2  0  0  0  0
 10  8  1  0  0  0  0
 10 11  1  6  0  0  0
 10 20  1  0  0  0  0
 12 11  1  0  0  0  0
 12 13  2  0  0  0  0
 14 12  1  0  0  0  0
 14 15  1  1  0  0  0
 16 14  1  0  0  0  0
 16 17  1  0  0  0  0
 18 16  1  0  0  0  0
 19 18  1  0  0  0  0
 20 21  1  0  0  0  0
 21 22  1  0  0  0  0
 22 23  2  0  0  0  0
 22 24  1  0  0  0  0
 25 26  2  0  0  0  0
 25 27  1  0  0  0  0
M  CHG  1   3  -1
M  END
