# Supplementary material for: Comparative evaluation of atom mapping algorithms for balanced metabolic reactions: application to Recon 3D
Source: J Cheminform. 2017 Jun 14;9:39. doi: 10.1186/s13321-017-0223-1 (PMC5471289; doi:10.1186/s13321-017-0223-1)
Supplement: Supplementary file 3 — Additional file 3. Contains two folders, one contains the predictions obtained from each algorithm in RXN format (Folder: algorithmicPredictions), the other contains manually curated atom mappings, (Folder:standardisedPredictions). [file 13321_2017_223_MOESM3_ESM.zip › algorithmicPredictions/RDT/4NPHSFte.rxn]

$RXN

  EC-BLAST     4NPHSFte

  1  1
$MOL
4nphsf[e]
  EC-BLAST  1117162210
InChIKey=JBGHTSSFSSUKLR-UHFFFAOYSA-M
 14 14  0  0  0  0  0  0  0  0999 V2000
    1.4289    2.4750    0.0000 O   0  0  0  0  0  0  0  0  0  1  0  0
    0.7145    2.0625    0.0000 N   0  0  0  0  0  0  0  0  0  2  0  0
    0.0000    2.4750    0.0000 O   0  0  0  0  0  0  0  0  0  3  0  0
    0.7145    1.2375    0.0000 C   0  0  0  0  0  0  0  0  0  4  0  0
    1.4289    0.8250    0.0000 C   0  0  0  0  0  0  0  0  0  5  0  0
    1.4289    0.0000    0.0000 C   0  0  0  0  0  0  0  0  0  6  0  0
    0.7145   -0.4125    0.0000 C   0  0  0  0  0  0  0  0  0  7  0  0
    0.7145   -1.2375    0.0000 O   0  0  0  0  0  0  0  0  0  8  0  0
    1.4289   -1.6500    0.0000 S   0  0  0  0  0  0  0  0  0  9  0  0
    1.0164   -2.3645    0.0000 O   0  0  0  0  0  0  0  0  0 10  0  0
    1.8414   -0.9355    0.0000 O   0  0  0  0  0  0  0  0  0 11  0  0
    2.1434   -2.0625    0.0000 O   0  0  0  0  0  0  0  0  0 12  0  0
    0.0000    0.0000    0.0000 C   0  0  0  0  0  0  0  0  0 13  0  0
    0.0000    0.8250    0.0000 C   0  0  0  0  0  0  0  0  0 14  0  0
  2  1  2  0  0  0  0
  3  2  1  0  0  0  0
  2  4  1  0  0  0  0
  4  5  2  0  0  0  0
  4 14  1  0  0  0  0
  5  6  1  0  0  0  0
  6  7  2  0  0  0  0
  7  8  1  0  0  0  0
  7 13  1  0  0  0  0
  8  9  1  0  0  0  0
  9 10  2  0  0  0  0
  9 11  2  0  0  0  0
  9 12  1  0  0  0  0
 13 14  2  0  0  0  0
M  CHG  1   2   1
M  CHG  1   3  -1
M  CHG  1  12  -1
M  END
$MOL
4nphsf[c]
  EC-BLAST  1117162210
InChIKey=JBGHTSSFSSUKLR-UHFFFAOYSA-M
 14 14  0  0  0  0  0  0  0  0999 V2000
    1.4289    2.4750    0.0000 O   0  0  0  0  0  0  0  0  0  1  0  0
    0.7145    2.0625    0.0000 N   0  0  0  0  0  0  0  0  0  2  0  0
    0.0000    2.4750    0.0000 O   0  0  0  0  0  0  0  0  0  3  0  0
    0.7145    1.2375    0.0000 C   0  0  0  0  0  0  0  0  0  4  0  0
    1.4289    0.8250    0.0000 C   0  0  0  0  0  0  0  0  0  5  0  0
    1.4289    0.0000    0.0000 C   0  0  0  0  0  0  0  0  0  6  0  0
    0.7145   -0.4125    0.0000 C   0  0  0  0  0  0  0  0  0  7  0  0
    0.7145   -1.2375    0.0000 O   0  0  0  0  0  0  0  0  0  8  0  0
    1.4289   -1.6500    0.0000 S   0  0  0  0  0  0  0  0  0  9  0  0
    1.0164   -2.3645    0.0000 O   0  0  0  0  0  0  0  0  0 10  0  0
    1.8414   -0.9355    0.0000 O   0  0  0  0  0  0  0  0  0 11  0  0
    2.1434   -2.0625    0.0000 O   0  0  0  0  0  0  0  0  0 12  0  0
    0.0000    0.0000    0.0000 C   0  0  0  0  0  0  0  0  0 13  0  0
    0.0000    0.8250    0.0000 C   0  0  0  0  0  0  0  0  0 14  0  0
  2  1  2  0  0  0  0
  3  2  1  0  0  0  0
  2  4  1  0  0  0  0
  4  5  2  0  0  0  0
  4 14  1  0  0  0  0
  5  6  1  0  0  0  0
  6  7  2  0  0  0  0
  7  8  1  0  0  0  0
  7 13  1  0  0  0  0
  8  9  1  0  0  0  0
  9 10  2  0  0  0  0
  9 11  2  0  0  0  0
  9 12  1  0  0  0  0
 13 14  2  0  0  0  0
M  CHG  1   2   1
M  CHG  1   3  -1
M  CHG  1  12  -1
M  END
