# Supplementary material for: Comparative evaluation of atom mapping algorithms for balanced metabolic reactions: application to Recon 3D
Source: J Cheminform. 2017 Jun 14;9:39. doi: 10.1186/s13321-017-0223-1 (PMC5471289; doi:10.1186/s13321-017-0223-1)
Supplement: Supplementary file 3 — Additional file 3. Contains two folders, one contains the predictions obtained from each algorithm in RXN format (Folder: algorithmicPredictions), the other contains manually curated atom mappings, (Folder:standardisedPredictions). [file 13321_2017_223_MOESM3_ESM.zip › algorithmicPredictions/RDT/PPA.rxn]

$RXN

  EC-BLAST     PPA

  2  2
$MOL
ppi[c]
  EC-BLAST  1118160053
InChIKey=XPPKVPWEQAFLFU-UHFFFAOYSA-K
  9  8  0  0  0  0  0  0  0  0999 V2000
    0.0000    0.0000    0.0000 O   0  0  0  0  0  0  0  0  0  1  0  0
    0.8250    0.0000    0.0000 P   0  0  0  0  0  0  0  0  0  2  0  0
    0.8250    0.8250    0.0000 O   0  0  0  0  0  0  0  0  0  3  0  0
    1.6500    0.0000    0.0000 O   0  0  0  0  0  0  0  0  0  4  0  0
    0.8250   -0.8250    0.0000 O   0  0  0  0  0  0  0  0  0  5  0  0
    0.1105   -1.2375    0.0000 P   0  0  0  0  0  0  0  0  0  6  0  0
   -0.3020   -0.5230    0.0000 O   0  0  0  0  0  0  0  0  0  7  0  0
    0.5230   -1.9520    0.0000 O   0  0  0  0  0  0  0  0  0  8  0  0
   -0.6039   -1.6500    0.0000 O   0  0  0  0  0  0  0  0  0  9  0  0
  2  1  2  0  0  0  0
  2  3  1  0  0  0  0
  2  4  1  0  0  0  0
  5  2  1  0  0  0  4
  6  5  1  0  0  0  0
  6  7  2  0  0  0  0
  6  8  1  0  0  0  0
  9  6  1  0  0  0  0
M  CHG  1   3  -1
M  CHG  1   4  -1
M  CHG  1   8  -1
M  END
$MOL
h2o[c]
  EC-BLAST  1118160053
InChIKey=XLYOFNOQVPJJNP-UHFFFAOYSA-N
  1  0  0  0  0  0  0  0  0  0999 V2000
    0.0000    0.0000    0.0000 O   0  0  0  0  0  0  0  0  0 10  0  0
M  END
$MOL
pi[c]
  EC-BLAST  1118160053
InChIKey=NBIIXXVUZAFLBC-UHFFFAOYSA-N
  5  4  0  0  0  0  0  0  0  0999 V2000
    0.8250    0.8250    0.0000 O   0  0  0  0  0  0  0  0  0  5  0  0
    0.8250    0.0000    0.0000 P   0  0  0  0  0  0  0  0  0  6  0  0
    0.0000    0.0000    0.0000 O   0  0  0  0  0  0  0  0  0  7  0  0
    1.6500    0.0000    0.0000 O   0  0  0  0  0  0  0  0  0  8  0  0
    0.8250   -0.8250    0.0000 O   0  0  0  0  0  0  0  0  0  9  0  0
  2  1  1  0  0  0  0
  2  3  2  0  0  0  0
  2  4  1  0  0  0  0
  5  2  1  0  0  0  0
M  CHG  1   1  -1
M  CHG  1   4  -1
M  END
$MOL
pi[c]
  EC-BLAST  1118160053
InChIKey=NBIIXXVUZAFLBC-UHFFFAOYSA-N
  5  4  0  0  0  0  0  0  0  0999 V2000
    0.0000    0.0000    0.0000 O   0  0  0  0  0  0  0  0  0  1  0  0
    0.8250    0.0000    0.0000 P   0  0  0  0  0  0  0  0  0  2  0  0
    0.8250    0.8250    0.0000 O   0  0  0  0  0  0  0  0  0  3  0  0
    1.6500    0.0000    0.0000 O   0  0  0  0  0  0  0  0  0  4  0  0
    0.8250   -0.8250    0.0000 O   0  0  0  0  0  0  0  0  0 10  0  0
  2  1  2  0  0  0  0
  2  3  1  0  0  0  0
  2  4  1  0  0  0  0
  5  2  1  0  0  0  4
M  CHG  1   3  -1
M  CHG  1   4  -1
M  END
