# Supplementary material for: Comparative evaluation of atom mapping algorithms for balanced metabolic reactions: application to Recon 3D
Source: J Cheminform. 2017 Jun 14;9:39. doi: 10.1186/s13321-017-0223-1 (PMC5471289; doi:10.1186/s13321-017-0223-1)
Supplement: Supplementary file 3 — Additional file 3. Contains two folders, one contains the predictions obtained from each algorithm in RXN format (Folder: algorithmicPredictions), the other contains manually curated atom mappings, (Folder:standardisedPredictions). [file 13321_2017_223_MOESM3_ESM.zip › algorithmicPredictions/RDT/RE1539C.rxn]

$RXN

  EC-BLAST     RE1539C

  3  3
$MOL
N1sprm[c]
  EC-BLAST  1118160127
InChIKey=GUNURVWAJRRUAV-UHFFFAOYSA-Q
 17 16  0  0  0  0  0  0  0  0999 V2000
    6.7105    5.5243    0.0000 O   0  0  0  0  0  0  0  0  0  1  0  0
    6.7105    4.6993    0.0000 C   0  0  0  0  0  0  0  0  0  2  0  0
    7.4250    4.2868    0.0000 N   0  0  0  0  0  0  0  0  0  3  0  0
    8.1395    4.6993    0.0000 C   0  0  0  0  0  0  0  0  0  4  0  0
    8.8539    4.2868    0.0000 C   0  0  0  0  0  0  0  0  0  5  0  0
    9.5684    4.6993    0.0000 C   0  0  0  0  0  0  0  0  0  6  0  0
   10.2829    4.2868    0.0000 N   0  0  0  0  0  0  0  0  0  7  0  0
   10.9974    4.6993    0.0000 C   0  0  0  0  0  0  0  0  0  8  0  0
   11.7118    4.2868    0.0000 C   0  0  0  0  0  0  0  0  0  9  0  0
   12.4263    4.6993    0.0000 C   0  0  0  0  0  0  0  0  0 10  0  0
   13.1408    4.2868    0.0000 C   0  0  0  0  0  0  0  0  0 11  0  0
   13.8552    4.6993    0.0000 N   0  0  0  0  0  0  0  0  0 12  0  0
   14.5697    4.2868    0.0000 C   0  0  0  0  0  0  0  0  0 13  0  0
   15.2842    4.6993    0.0000 C   0  0  0  0  0  0  0  0  0 14  0  0
   15.9987    4.2868    0.0000 C   0  0  0  0  0  0  0  0  0 15  0  0
   16.7131    4.6993    0.0000 N   0  0  0  0  0  0  0  0  0 16  0  0
    5.9961    4.2868    0.0000 C   0  0  0  0  0  0  0  0  0 17  0  0
  2  1  2  0  0  0  0
  2  3  1  0  0  0  0
 17  2  1  0  0  0  0
  3  4  1  0  0  0  0
  4  5  1  0  0  0  0
  5  6  1  0  0  0  0
  6  7  1  0  0  0  4
  7  8  1  0  0  0  0
  8  9  1  0  0  0  0
  9 10  1  0  0  0  0
 10 11  1  0  0  0  0
 11 12  1  0  0  0  0
 12 13  1  0  0  0  0
 13 14  1  0  0  0  0
 14 15  1  0  0  0  0
 15 16  1  0  0  0  0
M  CHG  1   7   1
M  CHG  1  12   1
M  CHG  1  16   1
M  END
$MOL
o2[c]
  EC-BLAST  1118160127
InChIKey=MYMOFIZGZYHOMD-UHFFFAOYSA-N
  2  1  0  0  0  0  0  0  0  0999 V2000
    0.8250    0.0000    0.0000 O   0  0  0  0  0  0  0  0  0 18  0  0
    0.0000    0.0000    0.0000 O   0  0  0  0  0  0  0  0  0 19  0  0
  1  2  2  0  0  0  8
M  END
$MOL
h2o[c]
  EC-BLAST  1118160127
InChIKey=XLYOFNOQVPJJNP-UHFFFAOYSA-N
  1  0  0  0  0  0  0  0  0  0999 V2000
    0.0000    0.0000    0.0000 O   0  0  0  0  0  0  0  0  0 20  0  0
M  END
$MOL
spmd[c]
  EC-BLAST  1118160127
InChIKey=ATHGHQPFGPMSJY-UHFFFAOYSA-Q
 10  9  0  0  0  0  0  0  0  0999 V2000
    2.2836    2.1434    0.0000 N   0  0  0  0  0  0  0  0  0  7  0  0
    2.9980    2.5559    0.0000 C   0  0  0  0  0  0  0  0  0  8  0  0
    3.7125    2.1434    0.0000 C   0  0  0  0  0  0  0  0  0  9  0  0
    4.4270    2.5559    0.0000 C   0  0  0  0  0  0  0  0  0 10  0  0
    5.1414    2.1434    0.0000 C   0  0  0  0  0  0  0  0  0 11  0  0
    5.8559    2.5559    0.0000 N   0  0  0  0  0  0  0  0  0 12  0  0
    6.5704    2.1434    0.0000 C   0  0  0  0  0  0  0  0  0 13  0  0
    7.2849    2.5559    0.0000 C   0  0  0  0  0  0  0  0  0 14  0  0
    7.9993    2.1434    0.0000 C   0  0  0  0  0  0  0  0  0 15  0  0
    8.7138    2.5559    0.0000 N   0  0  0  0  0  0  0  0  0 16  0  0
  1  2  1  0  0  0  0
  2  3  1  0  0  0  0
  3  4  1  0  0  0  0
  4  5  1  0  0  0  0
  5  6  1  0  0  0  0
  6  7  1  0  0  0  0
  7  8  1  0  0  0  0
  8  9  1  0  0  0  0
  9 10  1  0  0  0  0
M  CHG  1   1   1
M  CHG  1   6   1
M  CHG  1  10   1
M  END
$MOL
CE4788[c]
  EC-BLAST  1118160127
InChIKey=ARJPPNFIEQKVBB-UHFFFAOYSA-N
  8  7  0  0  0  0  0  0  0  0999 V2000
    1.7605    1.8414    0.0000 C   0  0  0  0  0  0  0  0  0 17  0  0
    2.4750    1.4289    0.0000 C   0  0  0  0  0  0  0  0  0  2  0  0
    3.1895    1.8414    0.0000 N   0  0  0  0  0  0  0  0  0  3  0  0
    3.9039    1.4289    0.0000 C   0  0  0  0  0  0  0  0  0  4  0  0
    4.6184    1.8414    0.0000 C   0  0  0  0  0  0  0  0  0  5  0  0
    5.3329    1.4289    0.0000 C   0  0  0  0  0  0  0  0  0  6  0  0
    6.0474    1.8414    0.0000 O   0  0  0  0  0  0  0  0  0 20  0  0
    2.4750    0.6039    0.0000 O   0  0  0  0  0  0  0  0  0  1  0  0
  1  2  1  0  0  0  0
  2  3  1  0  0  0  0
  2  8  2  0  0  0  0
  3  4  1  0  0  0  0
  4  5  1  0  0  0  0
  5  6  1  0  0  0  0
  6  7  2  0  0  0  4
M  END
$MOL
h2o2[c]
  EC-BLAST  1118160127
InChIKey=MHAJPDPJQMAIIY-UHFFFAOYSA-N
  2  1  0  0  0  0  0  0  0  0999 V2000
    0.8250    0.0000    0.0000 O   0  0  0  0  0  0  0  0  0 18  0  0
    0.0000    0.0000    0.0000 O   0  0  0  0  0  0  0  0  0 19  0  0
  1  2  1  0  0  0  8
M  END
