# Supplementary material for: Comparative evaluation of atom mapping algorithms for balanced metabolic reactions: application to Recon 3D
Source: J Cheminform. 2017 Jun 14;9:39. doi: 10.1186/s13321-017-0223-1 (PMC5471289; doi:10.1186/s13321-017-0223-1)
Supplement: Supplementary file 3 — Additional file 3. Contains two folders, one contains the predictions obtained from each algorithm in RXN format (Folder: algorithmicPredictions), the other contains manually curated atom mappings, (Folder:standardisedPredictions). [file 13321_2017_223_MOESM3_ESM.zip › algorithmicPredictions/RDT/r0591.rxn]

$RXN

  EC-BLAST     r0591

  2  2
$MOL
dpcoa[c]
  EC-BLAST  1118160100
InChIKey=KDTSHFARGAKYJN-IBOSZNHHSA-L
 44 46  0  0  0  0  0  0  0  0999 V2000
   10.6058   -5.8832    0.0000 O   0  0  0  0  0  0  0  0  0  1  0  0
   10.6058   -6.7082    0.0000 C   0  0  0  0  0  0  0  0  0  2  0  0
   11.3202   -7.1207    0.0000 N   0  0  0  0  0  0  0  0  0  3  0  0
   12.0347   -6.7082    0.0000 C   0  0  0  0  0  0  0  0  0  4  0  0
   12.7492   -7.1207    0.0000 C   0  0  0  0  0  0  0  0  0  5  0  0
   13.4637   -6.7082    0.0000 S   0  0  0  0  0  0  0  0  0  6  0  0
    9.8913   -7.1207    0.0000 C   0  0  0  0  0  0  0  0  0  7  0  0
    9.1768   -6.7082    0.0000 C   0  0  0  0  0  0  0  0  0  8  0  0
    8.4624   -7.1207    0.0000 N   0  0  0  0  0  0  0  0  0  9  0  0
    7.7479   -6.7082    0.0000 C   0  0  0  0  0  0  0  0  0 10  0  0
    7.7479   -5.8832    0.0000 O   0  0  0  0  0  0  0  0  0 11  0  0
    7.0334   -7.1207    0.0000 C   0  0  1  0  0  0  0  0  0 12  0  0
    7.0334   -7.9457    0.0000 O   0  0  0  0  0  0  0  0  0 13  0  0
    6.3190   -6.7082    0.0000 C   0  0  0  0  0  0  0  0  0 14  0  0
    5.9065   -7.4227    0.0000 C   0  0  0  0  0  0  0  0  0 15  0  0
    6.7315   -5.9937    0.0000 C   0  0  0  0  0  0  0  0  0 16  0  0
    5.6045   -6.2957    0.0000 C   0  0  0  0  0  0  0  0  0 17  0  0
    4.8900   -6.7082    0.0000 O   0  0  0  0  0  0  0  0  0 18  0  0
    4.1755   -6.2957    0.0000 P   0  0  0  0  0  0  0  0  0 19  0  0
    4.5880   -5.5812    0.0000 O   0  0  0  0  0  0  0  0  0 20  0  0
    3.7630   -7.0102    0.0000 O   0  0  0  0  0  0  0  0  0 21  0  0
    3.4611   -5.8832    0.0000 O   0  0  0  0  0  0  0  0  0 22  0  0
    2.7466   -6.2957    0.0000 P   0  0  0  0  0  0  0  0  0 23  0  0
    2.3341   -5.5812    0.0000 O   0  0  0  0  0  0  0  0  0 24  0  0
    3.1591   -7.0102    0.0000 O   0  0  0  0  0  0  0  0  0 25  0  0
    2.0321   -6.7082    0.0000 O   0  0  0  0  0  0  0  0  0 26  0  0
    1.3177   -6.2957    0.0000 C   0  0  0  0  0  0  0  0  0 27  0  0
    0.6032   -6.7082    0.0000 C   0  0  1  0  0  0  0  0  0 28  0  0
    0.5169   -7.5287    0.0000 O   0  0  0  0  0  0  0  0  0 29  0  0
   -0.2900   -7.7002    0.0000 C   0  0  2  0  0  0  0  0  0 30  0  0
   -0.6256   -8.4539    0.0000 N   0  0  0  0  0  0  0  0  0 31  0  0
   -0.2131   -9.1684    0.0000 C   0  0  0  0  0  0  0  0  0 32  0  0
   -0.7651   -9.7815    0.0000 N   0  0  0  0  0  0  0  0  0 33  0  0
   -1.5188   -9.4459    0.0000 C   0  0  0  0  0  0  0  0  0 34  0  0
   -2.2725   -9.7815    0.0000 C   0  0  0  0  0  0  0  0  0 35  0  0
   -2.9399   -9.2965    0.0000 N   0  0  0  0  0  0  0  0  0 36  0  0
   -2.8537   -8.4761    0.0000 C   0  0  0  0  0  0  0  0  0 37  0  0
   -2.1000   -8.1405    0.0000 N   0  0  0  0  0  0  0  0  0 38  0  0
   -1.4326   -8.6254    0.0000 C   0  0  0  0  0  0  0  0  0 39  0  0
   -2.3587  -10.6019    0.0000 N   0  0  0  0  0  0  0  0  0 40  0  0
   -0.7025   -6.9857    0.0000 C   0  0  2  0  0  0  0  0  0 41  0  0
   -1.5230   -6.8995    0.0000 O   0  0  0  0  0  0  0  0  0 42  0  0
   -0.1505   -6.3727    0.0000 C   0  0  2  0  0  0  0  0  0 43  0  0
   -0.3220   -5.5657    0.0000 O   0  0  0  0  0  0  0  0  0 44  0  0
  2  1  2  0  0  0  0
  2  3  1  0  0  0  0
  7  2  1  0  0  0  0
  3  4  1  0  0  0  0
  4  5  1  0  0  0  0
  5  6  1  0  0  0  0
  8  7  1  0  0  0  0
  9  8  1  0  0  0  0
 10  9  1  0  0  0  0
 10 11  2  0  0  0  0
 12 10  1  0  0  0  0
 12 13  1  6  0  0  0
 14 12  1  0  0  0  0
 15 14  1  0  0  0  0
 14 16  1  0  0  0  0
 14 17  1  0  0  0  0
 17 18  1  0  0  0  0
 18 19  1  0  0  0  0
 19 20  2  0  0  0  0
 19 21  1  0  0  0  0
 19 22  1  0  0  0  4
 22 23  1  0  0  0  0
 23 24  2  0  0  0  0
 23 25  1  0  0  0  0
 23 26  1  0  0  0  0
 26 27  1  0  0  0  0
 28 27  1  1  0  0  0
 28 29  1  0  0  0  0
 28 43  1  0  0  0  0
 29 30  1  0  0  0  0
 30 31  1  1  0  0  0
 30 41  1  0  0  0  0
 31 32  1  0  0  0  0
 31 39  1  0  0  0  0
 32 33  2  0  0  0  0
 33 34  1  0  0  0  0
 34 35  2  0  0  0  0
 34 39  1  0  0  0  0
 35 36  1  0  0  0  0
 35 40  1  0  0  0  0
 36 37  2  0  0  0  0
 37 38  1  0  0  0  0
 38 39  2  0  0  0  0
 41 42  1  6  0  0  0
 41 43  1  0  0  0  0
 43 44  1  6  0  0  0
M  CHG  1  21  -1
M  CHG  1  25  -1
M  END
$MOL
h2o[c]
  EC-BLAST  1118160100
InChIKey=XLYOFNOQVPJJNP-UHFFFAOYSA-N
  1  0  0  0  0  0  0  0  0  0999 V2000
    0.0000    0.0000    0.0000 O   0  0  0  0  0  0  0  0  0 45  0  0
M  END
$MOL
amp[c]
  EC-BLAST  1118160100
InChIKey=UDMBCSSLTHHNCD-KQYNXXCUSA-L
 23 25  0  0  0  0  0  0  0  0999 V2000
   -3.7403    5.2197    0.0000 O   0  0  0  0  0  0  0  0  0 22  0  0
   -3.0728    4.7348    0.0000 P   0  0  0  0  0  0  0  0  0 23  0  0
   -3.5577    4.0674    0.0000 O   0  0  0  0  0  0  0  0  0 24  0  0
   -2.5879    5.4023    0.0000 O   0  0  0  0  0  0  0  0  0 25  0  0
   -2.4054    4.2499    0.0000 O   0  0  0  0  0  0  0  0  0 26  0  0
   -2.4916    3.4294    0.0000 C   0  0  0  0  0  0  0  0  0 27  0  0
   -1.8242    2.9445    0.0000 C   0  0  2  0  0  0  0  0  0 28  0  0
   -1.8242    2.1195    0.0000 O   0  0  0  0  0  0  0  0  0 29  0  0
   -1.0396    1.8646    0.0000 C   0  0  2  0  0  0  0  0  0 30  0  0
   -0.7846    1.0799    0.0000 N   0  0  0  0  0  0  0  0  0 31  0  0
   -1.2695    0.4125    0.0000 C   0  0  0  0  0  0  0  0  0 32  0  0
   -0.7846   -0.2549    0.0000 N   0  0  0  0  0  0  0  0  0 33  0  0
    0.0000    0.0000    0.0000 C   0  0  0  0  0  0  0  0  0 34  0  0
    0.7145   -0.4125    0.0000 C   0  0  0  0  0  0  0  0  0 35  0  0
    1.4289    0.0000    0.0000 N   0  0  0  0  0  0  0  0  0 36  0  0
    1.4289    0.8250    0.0000 C   0  0  0  0  0  0  0  0  0 37  0  0
    0.7145    1.2375    0.0000 N   0  0  0  0  0  0  0  0  0 38  0  0
    0.0000    0.8250    0.0000 C   0  0  0  0  0  0  0  0  0 39  0  0
    0.7145   -1.2375    0.0000 N   0  0  0  0  0  0  0  0  0 40  0  0
   -0.5546    2.5320    0.0000 C   0  0  1  0  0  0  0  0  0 41  0  0
    0.2704    2.5320    0.0000 O   0  0  0  0  0  0  0  0  0 42  0  0
   -1.0396    3.1994    0.0000 C   0  0  1  0  0  0  0  0  0 43  0  0
   -0.7846    3.9841    0.0000 O   0  0  0  0  0  0  0  0  0 44  0  0
  2  1  1  0  0  0  0
  2  3  2  0  0  0  0
  2  4  1  0  0  0  0
  5  2  1  0  0  0  0
  6  5  1  0  0  0  0
  7  6  1  6  0  0  0
  8  7  1  0  0  0  0
  7 22  1  0  0  0  0
  9  8  1  0  0  0  0
  9 10  1  6  0  0  0
  9 20  1  0  0  0  0
 11 10  1  0  0  0  0
 10 18  1  0  0  0  0
 12 11  2  0  0  0  0
 13 12  1  0  0  0  0
 14 13  2  0  0  0  0
 13 18  1  0  0  0  0
 14 15  1  0  0  0  0
 19 14  1  0  0  0  0
 16 15  2  0  0  0  0
 17 16  1  0  0  0  0
 18 17  2  0  0  0  0
 20 21  1  1  0  0  0
 22 20  1  0  0  0  0
 22 23  1  1  0  0  0
M  CHG  1   1  -1
M  CHG  1   4  -1
M  END
$MOL
pan4p[c]
  EC-BLAST  1118160100
InChIKey=JDMUPRLRUUMCTL-UHFFFAOYSA-L
 22 21  0  0  0  0  0  0  0  0999 V2000
    5.8559    3.3809    0.0000 O   0  0  0  0  0  0  0  0  0  1  0  0
    5.8559    2.5559    0.0000 C   0  0  0  0  0  0  0  0  0  2  0  0
    6.5704    2.1434    0.0000 N   0  0  0  0  0  0  0  0  0  3  0  0
    7.2849    2.5559    0.0000 C   0  0  0  0  0  0  0  0  0  4  0  0
    7.9993    2.1434    0.0000 C   0  0  0  0  0  0  0  0  0  5  0  0
    8.7138    2.5559    0.0000 S   0  0  0  0  0  0  0  0  0  6  0  0
    5.1414    2.1434    0.0000 C   0  0  0  0  0  0  0  0  0  7  0  0
    4.4270    2.5559    0.0000 C   0  0  0  0  0  0  0  0  0  8  0  0
    3.7125    2.1434    0.0000 N   0  0  0  0  0  0  0  0  0  9  0  0
    2.9980    2.5559    0.0000 C   0  0  0  0  0  0  0  0  0 10  0  0
    2.9980    3.3809    0.0000 O   0  0  0  0  0  0  0  0  0 11  0  0
    2.2836    2.1434    0.0000 C   0  0  0  0  0  0  0  0  0 12  0  0
    2.2836    1.3184    0.0000 O   0  0  0  0  0  0  0  0  0 13  0  0
    1.5691    2.5559    0.0000 C   0  0  0  0  0  0  0  0  0 14  0  0
    1.1566    1.8414    0.0000 C   0  0  0  0  0  0  0  0  0 15  0  0
    1.9816    3.2704    0.0000 C   0  0  0  0  0  0  0  0  0 16  0  0
    0.8546    2.9684    0.0000 C   0  0  0  0  0  0  0  0  0 17  0  0
    0.1401    2.5559    0.0000 O   0  0  0  0  0  0  0  0  0 18  0  0
   -0.5743    2.9684    0.0000 P   0  0  0  0  0  0  0  0  0 19  0  0
   -0.1618    3.6829    0.0000 O   0  0  0  0  0  0  0  0  0 20  0  0
   -0.9868    2.2539    0.0000 O   0  0  0  0  0  0  0  0  0 21  0  0
   -1.2888    3.3809    0.0000 O   0  0  0  0  0  0  0  0  0 45  0  0
  2  1  2  0  0  0  0
  2  3  1  0  0  0  0
  7  2  1  0  0  0  0
  3  4  1  0  0  0  0
  4  5  1  0  0  0  0
  5  6  1  0  0  0  0
  8  7  1  0  0  0  0
  9  8  1  0  0  0  0
 10  9  1  0  0  0  0
 10 11  2  0  0  0  0
 12 10  1  0  0  0  0
 12 13  1  0  0  0  0
 14 12  1  0  0  0  0
 15 14  1  0  0  0  0
 14 16  1  0  0  0  0
 14 17  1  0  0  0  0
 17 18  1  0  0  0  0
 18 19  1  0  0  0  0
 19 20  2  0  0  0  0
 19 21  1  0  0  0  0
 19 22  1  0  0  0  4
M  CHG  1  21  -1
M  CHG  1  22  -1
M  END
