# Supplementary material for: Comparative evaluation of atom mapping algorithms for balanced metabolic reactions: application to Recon 3D
Source: J Cheminform. 2017 Jun 14;9:39. doi: 10.1186/s13321-017-0223-1 (PMC5471289; doi:10.1186/s13321-017-0223-1)
Supplement: Supplementary file 3 — Additional file 3. Contains two folders, one contains the predictions obtained from each algorithm in RXN format (Folder: algorithmicPredictions), the other contains manually curated atom mappings, (Folder:standardisedPredictions). [file 13321_2017_223_MOESM3_ESM.zip › algorithmicPredictions/RDT/ST8SIA53g.rxn]

$RXN

  EC-BLAST     ST8SIA53g

  2  2
$MOL
gd1a_hs[g]
  EC-BLAST  1118160151
InChIKey=
111116  0  0  0  0  0  0  0  0999 V2000
    1.6679   -7.3238    0.0000 R   0  0  0  0  0  0  0  0  0  1  0  0
    2.3824   -7.7363    0.0000 C   0  0  0  0  0  0  0  0  0  2  0  0
    3.0969   -7.3238    0.0000 O   0  0  0  0  0  0  0  0  0  3  0  0
    2.3824   -8.5613    0.0000 N   0  0  0  0  0  0  0  0  0  4  0  0
    1.6679   -8.9738    0.0000 C   0  0  2  0  0  0  0  0  0  5  0  0
    1.6679   -9.7988    0.0000 C   0  0  0  0  0  0  0  0  0  6  0  0
    2.3824  -10.2113    0.0000 O   0  0  0  0  0  0  0  0  0  7  0  0
    2.3824  -11.0363    0.0000 C   0  0  2  0  0  0  0  0  0  8  0  0
    3.0969  -11.4488    0.0000 O   0  0  0  0  0  0  0  0  0  9  0  0
    3.0969  -12.2738    0.0000 C   0  0  2  0  0  0  0  0  0 10  0  0
    3.8113  -12.6863    0.0000 C   0  0  0  0  0  0  0  0  0 11  0  0
    4.5258  -12.2738    0.0000 O   0  0  0  0  0  0  0  0  0 12  0  0
    2.3824  -12.6863    0.0000 C   0  0  1  0  0  0  0  0  0 13  0  0
    2.3824  -13.5113    0.0000 O   0  0  0  0  0  0  0  0  0 14  0  0
    1.6679  -13.9238    0.0000 C   0  0  2  0  0  0  0  0  0 15  0  0
    0.9535  -13.5113    0.0000 O   0  0  0  0  0  0  0  0  0 16  0  0
    0.2390  -13.9238    0.0000 C   0  0  2  0  0  0  0  0  0 17  0  0
   -0.4755  -13.5113    0.0000 C   0  0  0  0  0  0  0  0  0 18  0  0
   -0.4755  -12.6863    0.0000 O   0  0  0  0  0  0  0  0  0 19  0  0
    0.2390  -14.7488    0.0000 C   0  0  2  0  0  0  0  0  0 20  0  0
   -0.4755  -15.1613    0.0000 O   0  0  0  0  0  0  0  0  0 21  0  0
   -1.1899  -14.7488    0.0000 C   0  0  2  0  0  0  0  0  0 22  0  0
   -1.1899  -13.9238    0.0000 O   0  0  0  0  0  0  0  0  0 23  0  0
   -1.9044  -13.5113    0.0000 C   0  0  2  0  0  0  0  0  0 24  0  0
   -1.9044  -12.6863    0.0000 C   0  0  0  0  0  0  0  0  0 25  0  0
   -2.6189  -12.2738    0.0000 O   0  0  0  0  0  0  0  0  0 26  0  0
   -2.6189  -13.9238    0.0000 C   0  0  2  0  0  0  0  0  0 27  0  0
   -3.3334  -13.5113    0.0000 O   0  0  0  0  0  0  0  0  0 28  0  0
   -2.6189  -14.7488    0.0000 C   0  0  2  0  0  0  0  0  0 29  0  0
   -3.3334  -15.1613    0.0000 O   0  0  0  0  0  0  0  0  0 30  0  0
   -4.0478  -14.7488    0.0000 C   0  0  2  0  0  0  0  0  0 31  0  0
   -4.0478  -13.9238    0.0000 O   0  0  0  0  0  0  0  0  0 32  0  0
   -4.7623  -13.5113    0.0000 C   0  0  2  0  0  0  0  0  0 33  0  0
   -4.7623  -12.6863    0.0000 C   0  0  0  0  0  0  0  0  0 34  0  0
   -5.4768  -12.2738    0.0000 O   0  0  0  0  0  0  0  0  0 35  0  0
   -5.4768  -13.9238    0.0000 C   0  0  2  0  0  0  0  0  0 36  0  0
   -6.1912  -13.5113    0.0000 O   0  0  0  0  0  0  0  0  0 37  0  0
   -5.4768  -14.7488    0.0000 C   0  0  2  0  0  0  0  0  0 38  0  0
   -6.1912  -15.1613    0.0000 O   0  0  0  0  0  0  0  0  0 39  0  0
   -6.9057  -14.7488    0.0000 C   0  0  2  0  0  0  0  0  0 40  0  0
   -6.3754  -14.1168    0.0000 O   0  0  0  0  0  0  0  0  0 41  0  0
   -6.6576  -13.3416    0.0000 C   0  0  0  0  0  0  0  0  0 42  0  0
   -6.1273  -12.7096    0.0000 C   0  0  2  0  0  0  0  0  0 43  0  0
   -5.3148  -12.8528    0.0000 O   0  0  0  0  0  0  0  0  0 44  0  0
   -6.4095  -11.9343    0.0000 C   0  0  2  0  0  0  0  0  0 45  0  0
   -7.2219  -11.7911    0.0000 O   0  0  0  0  0  0  0  0  0 46  0  0
   -5.8792  -11.3023    0.0000 C   0  0  0  0  0  0  0  0  0 47  0  0
   -5.0667  -11.4456    0.0000 O   0  0  0  0  0  0  0  0  0 48  0  0
   -7.4701  -13.1983    0.0000 C   0  0  1  0  0  0  0  0  0 49  0  0
   -7.7522  -12.4231    0.0000 N   0  0  0  0  0  0  0  0  0 50  0  0
   -8.5647  -12.2798    0.0000 C   0  0  0  0  0  0  0  0  0 51  0  0
   -8.8468  -11.5045    0.0000 O   0  0  0  0  0  0  0  0  0 52  0  0
   -9.0950  -12.9118    0.0000 C   0  0  0  0  0  0  0  0  0 53  0  0
   -8.0003  -13.8303    0.0000 C   0  0  2  0  0  0  0  0  0 54  0  0
   -8.8128  -13.6870    0.0000 O   0  0  0  0  0  0  0  0  0 55  0  0
   -7.7182  -14.6055    0.0000 C   0  0  0  0  0  0  0  0  0 56  0  0
   -7.1879  -15.5240    0.0000 C   0  0  0  0  0  0  0  0  0 57  0  0
   -6.6576  -16.1560    0.0000 O   0  0  0  0  0  0  0  0  0 58  0  0
   -8.0003  -15.6673    0.0000 O   0  0  0  0  0  0  0  0  0 59  0  0
   -4.7623  -15.1613    0.0000 C   0  0  1  0  0  0  0  0  0 60  0  0
   -4.7623  -15.9863    0.0000 O   0  0  0  0  0  0  0  0  0 61  0  0
   -1.9044  -15.1613    0.0000 C   0  0  1  0  0  0  0  0  0 62  0  0
   -1.9044  -15.9863    0.0000 N   0  0  0  0  0  0  0  0  0 63  0  0
   -2.6189  -16.3988    0.0000 C   0  0  0  0  0  0  0  0  0 64  0  0
   -2.6189  -17.2238    0.0000 O   0  0  0  0  0  0  0  0  0 65  0  0
   -3.3334  -15.9863    0.0000 C   0  0  0  0  0  0  0  0  0 66  0  0
    0.9535  -15.1613    0.0000 C   0  0  2  0  0  0  0  0  0 67  0  0
    0.9535  -15.9863    0.0000 O   0  0  0  0  0  0  0  0  0 68  0  0
    1.6679  -16.3988    0.0000 C   0  0  2  0  0  0  0  0  0 69  0  0
    2.1982  -17.0308    0.0000 O   0  0  0  0  0  0  0  0  0 70  0  0
    3.0107  -16.8875    0.0000 C   0  0  0  0  0  0  0  0  0 71  0  0
    3.5410  -17.5195    0.0000 C   0  0  2  0  0  0  0  0  0 72  0  0
    4.3535  -17.3762    0.0000 O   0  0  0  0  0  0  0  0  0 73  0  0
    3.2588  -18.2948    0.0000 C   0  0  2  0  0  0  0  0  0 74  0  0
    2.4464  -18.4380    0.0000 O   0  0  0  0  0  0  0  0  0 75  0  0
    3.7891  -18.9267    0.0000 C   0  0  0  0  0  0  0  0  0 76  0  0
    3.5070  -19.7020    0.0000 O   0  0  0  0  0  0  0  0  0 77  0  0
    3.2929  -16.1123    0.0000 C   0  0  1  0  0  0  0  0  0 78  0  0
    4.1053  -15.9690    0.0000 N   0  0  0  0  0  0  0  0  0 79  0  0
    4.3875  -15.1938    0.0000 C   0  0  0  0  0  0  0  0  0 80  0  0
    3.8572  -14.5618    0.0000 O   0  0  0  0  0  0  0  0  0 81  0  0
    5.2000  -15.0505    0.0000 C   0  0  0  0  0  0  0  0  0 82  0  0
    2.7626  -15.4803    0.0000 C   0  0  2  0  0  0  0  0  0 83  0  0
    3.0447  -14.7050    0.0000 O   0  0  0  0  0  0  0  0  0 84  0  0
    1.9501  -15.6235    0.0000 C   0  0  0  0  0  0  0  0  0 85  0  0
    1.1376  -17.0308    0.0000 C   0  0  0  0  0  0  0  0  0 86  0  0
    0.3252  -16.8875    0.0000 O   0  0  0  0  0  0  0  0  0 87  0  0
    1.4198  -17.8060    0.0000 O   0  0  0  0  0  0  0  0  0 88  0  0
    1.6679  -14.7488    0.0000 C   0  0  1  0  0  0  0  0  0 89  0  0
    2.3824  -15.1613    0.0000 O   0  0  0  0  0  0  0  0  0 90  0  0
    1.6679  -12.2738    0.0000 C   0  0  2  0  0  0  0  0  0 91  0  0
    0.9535  -12.6863    0.0000 O   0  0  0  0  0  0  0  0  0 92  0  0
    1.6679  -11.4488    0.0000 C   0  0  1  0  0  0  0  0  0 93  0  0
    0.9535  -11.0363    0.0000 O   0  0  0  0  0  0  0  0  0 94  0  0
    0.9535   -8.5613    0.0000 C   0  0  1  0  0  0  0  0  0 95  0  0
    0.9535   -7.7363    0.0000 O   0  0  0  0  0  0  0  0  0 96  0  0
    0.2390   -8.9738    0.0000 C   0  0  0  0  0  0  0  0  0 97  0  0
   -0.4755   -8.5613    0.0000 C   0  0  0  0  0  0  0  0  0 98  0  0
   -1.1899   -8.9738    0.0000 C   0  0  0  0  0  0  0  0  0 99  0  0
   -1.9044   -8.5613    0.0000 C   0  0  0  0  0  0  0  0  0100  0  0
   -2.6189   -8.9738    0.0000 C   0  0  0  0  0  0  0  0  0101  0  0
   -3.3334   -8.5613    0.0000 C   0  0  0  0  0  0  0  0  0102  0  0
   -4.0478   -8.9738    0.0000 C   0  0  0  0  0  0  0  0  0103  0  0
   -4.7623   -8.5613    0.0000 C   0  0  0  0  0  0  0  0  0104  0  0
   -5.4768   -8.9738    0.0000 C   0  0  0  0  0  0  0  0  0105  0  0
   -6.1912   -8.5613    0.0000 C   0  0  0  0  0  0  0  0  0106  0  0
   -6.9057   -8.9738    0.0000 C   0  0  0  0  0  0  0  0  0107  0  0
   -7.6202   -8.5613    0.0000 C   0  0  0  0  0  0  0  0  0108  0  0
   -8.3347   -8.9738    0.0000 C   0  0  0  0  0  0  0  0  0109  0  0
   -9.0491   -8.5613    0.0000 C   0  0  0  0  0  0  0  0  0110  0  0
   -9.7636   -8.9738    0.0000 C   0  0  0  0  0  0  0  0  0111  0  0
  2  1  1  0  0  0  0
  2  3  2  0  0  0  0
  4  2  1  0  0  0  0
  5  4  1  1  0  0  0
  5  6  1  0  0  0  0
 95  5  1  0  0  0  0
  6  7  1  0  0  0  0
  8  7  1  6  0  0  0
  8  9  1  0  0  0  0
  8 93  1  0  0  0  0
  9 10  1  0  0  0  0
 10 11  1  6  0  0  0
 10 13  1  0  0  0  0
 11 12  1  0  0  0  0
 13 14  1  1  0  0  0
 13 91  1  0  0  0  0
 15 14  1  1  0  0  0
 15 16  1  0  0  0  0
 15 89  1  0  0  0  0
 16 17  1  0  0  0  0
 17 18  1  1  0  0  0
 17 20  1  0  0  0  0
 18 19  1  0  0  0  0
 20 21  1  1  0  0  0
 20 67  1  0  0  0  0
 22 21  1  1  0  0  0
 22 23  1  0  0  0  0
 22 62  1  0  0  0  0
 23 24  1  0  0  0  0
 24 25  1  1  0  0  0
 24 27  1  0  0  0  0
 25 26  1  0  0  0  0
 27 28  1  1  0  0  0
 27 29  1  0  0  0  0
 29 30  1  1  0  0  0
 29 62  1  0  0  0  0
 31 30  1  1  0  0  0
 31 32  1  0  0  0  0
 31 60  1  0  0  0  0
 32 33  1  0  0  0  0
 33 34  1  1  0  0  0
 33 36  1  0  0  0  0
 34 35  1  0  0  0  0
 36 37  1  1  0  0  0
 36 38  1  0  0  0  0
 38 39  1  1  0  0  0
 38 60  1  0  0  0  0
 40 39  1  6  0  0  0
 40 41  1  0  0  0  0
 40 56  1  0  0  0  0
 40 57  1  1  0  0  0
 42 41  1  0  0  0  0
 42 43  1  0  0  0  0
 49 42  1  0  0  0  0
 43 44  1  1  0  0  0
 43 45  1  0  0  0  0
 45 46  1  6  0  0  0
 45 47  1  0  0  0  0
 47 48  1  0  0  0  0
 49 50  1  1  0  0  0
 54 49  1  0  0  0  0
 50 51  1  0  0  0  0
 51 52  2  0  0  0  0
 51 53  1  0  0  0  0
 54 55  1  6  0  0  0
 56 54  1  0  0  0  0
 57 58  2  0  0  0  0
 57 59  1  0  0  0  0
 60 61  1  6  0  0  0
 62 63  1  6  0  0  0
 63 64  1  0  0  0  0
 64 65  2  0  0  0  0
 64 66  1  0  0  0  0
 67 68  1  1  0  0  0
 67 89  1  0  0  0  0
 69 68  1  6  0  0  0
 69 70  1  0  0  0  0
 69 85  1  0  0  0  0
 69 86  1  1  0  0  0
 71 70  1  0  0  0  0
 71 72  1  0  0  0  0
 78 71  1  0  0  0  0
 72 73  1  6  0  0  0
 72 74  1  0  0  0  0
 74 75  1  1  0  0  0
 74 76  1  0  0  0  0
 76 77  1  0  0  0  0
 78 79  1  1  0  0  0
 83 78  1  0  0  0  0
 79 80  1  0  0  0  0
 80 81  2  0  0  0  0
 80 82  1  0  0  0  0
 83 84  1  6  0  0  0
 85 83  1  0  0  0  0
 86 87  2  0  0  0  0
 86 88  1  0  0  0  0
 89 90  1  6  0  0  0
 91 92  1  6  0  0  0
 91 93  1  0  0  0  0
 93 94  1  1  0  0  0
 95 96  1  1  0  0  0
 97 95  1  0  0  0  0
 98 97  2  0  0  0  0
 99 98  1  0  0  0  0
100 99  1  0  0  0  0
101100  1  0  0  0  0
102101  1  0  0  0  0
103102  1  0  0  0  0
104103  1  0  0  0  0
105104  1  0  0  0  0
106105  1  0  0  0  0
107106  1  0  0  0  0
108107  1  0  0  0  0
109108  1  0  0  0  0
110109  1  0  0  0  0
111110  1  0  0  0  0
M  CHG  1  59  -1
M  CHG  1  88  -1
M  END
$MOL
cmpacna[g]
  EC-BLAST  1118160151
InChIKey=TXCIAUNLDRJGJZ-BILDWYJOSA-L
 41 43  0  0  0  0  0  0  0  0999 V2000
    3.1552    0.1967    0.0000 O   0  0  0  0  0  0  0  0  0112  0  0
    3.2984    1.0092    0.0000 C   0  0  0  0  0  0  0  0  0113  0  0
    4.0737    1.2913    0.0000 O   0  0  0  0  0  0  0  0  0114  0  0
    2.6664    1.5395    0.0000 C   0  0  2  0  0  0  0  0  0115  0  0
    3.2984    2.0698    0.0000 O   0  0  0  0  0  0  0  0  0116  0  0
    3.1552    2.8822    0.0000 C   0  0  1  0  0  0  0  0  0117  0  0
    3.7872    3.4125    0.0000 C   0  0  2  0  0  0  0  0  0118  0  0
    3.6439    4.2250    0.0000 O   0  0  0  0  0  0  0  0  0119  0  0
    4.5624    3.1304    0.0000 C   0  0  2  0  0  0  0  0  0120  0  0
    5.1944    3.6607    0.0000 O   0  0  0  0  0  0  0  0  0121  0  0
    4.7057    2.3179    0.0000 C   0  0  0  0  0  0  0  0  0122  0  0
    5.4809    2.0357    0.0000 O   0  0  0  0  0  0  0  0  0123  0  0
    2.3799    3.1644    0.0000 C   0  0  2  0  0  0  0  0  0124  0  0
    2.2367    3.9769    0.0000 N   0  0  0  0  0  0  0  0  0125  0  0
    1.4614    4.2590    0.0000 C   0  0  0  0  0  0  0  0  0126  0  0
    1.3182    5.0715    0.0000 O   0  0  0  0  0  0  0  0  0127  0  0
    0.8294    3.7287    0.0000 C   0  0  0  0  0  0  0  0  0128  0  0
    1.7479    2.6341    0.0000 C   0  0  1  0  0  0  0  0  0129  0  0
    0.9727    2.9163    0.0000 O   0  0  0  0  0  0  0  0  0130  0  0
    1.8912    1.8216    0.0000 C   0  0  0  0  0  0  0  0  0131  0  0
    2.2539    0.8250    0.0000 O   0  0  0  0  0  0  0  0  0132  0  0
    1.4289    0.8250    0.0000 P   0  0  0  0  0  0  0  0  0133  0  0
    1.4289    1.6500    0.0000 O   0  0  0  0  0  0  0  0  0134  0  0
    0.6039    0.8250    0.0000 O   0  0  0  0  0  0  0  0  0135  0  0
    1.4289    0.0000    0.0000 O   0  0  0  0  0  0  0  0  0136  0  0
    0.7145   -0.4125    0.0000 C   0  0  0  0  0  0  0  0  0137  0  0
    0.7145   -1.2375    0.0000 C   0  0  1  0  0  0  0  0  0138  0  0
    0.0470   -1.7224    0.0000 O   0  0  0  0  0  0  0  0  0139  0  0
    0.3020   -2.5070    0.0000 C   0  0  2  0  0  0  0  0  0140  0  0
   -0.1830   -3.1745    0.0000 N   0  0  0  0  0  0  0  0  0141  0  0
    0.1526   -3.9282    0.0000 C   0  0  0  0  0  0  0  0  0142  0  0
   -0.3323   -4.5956    0.0000 C   0  0  0  0  0  0  0  0  0143  0  0
   -1.1528   -4.5094    0.0000 C   0  0  0  0  0  0  0  0  0144  0  0
   -1.4884   -3.7557    0.0000 N   0  0  0  0  0  0  0  0  0145  0  0
   -1.0034   -3.0882    0.0000 C   0  0  0  0  0  0  0  0  0146  0  0
   -1.3390   -2.3346    0.0000 O   0  0  0  0  0  0  0  0  0147  0  0
   -1.6377   -5.1768    0.0000 N   0  0  0  0  0  0  0  0  0148  0  0
    1.1270   -2.5070    0.0000 C   0  0  2  0  0  0  0  0  0149  0  0
    1.6119   -3.1745    0.0000 O   0  0  0  0  0  0  0  0  0150  0  0
    1.3819   -1.7224    0.0000 C   0  0  2  0  0  0  0  0  0151  0  0
    2.1665   -1.4675    0.0000 O   0  0  0  0  0  0  0  0  0152  0  0
  2  1  2  0  0  0  0
  2  3  1  0  0  0  0
  4  2  1  6  0  0  0
  4  5  1  0  0  0  0
 20  4  1  0  0  0  0
  4 21  1  1  0  0  4
  5  6  1  0  0  0  0
  6  7  1  6  0  0  0
 13  6  1  0  0  0  0
  7  8  1  6  0  0  0
  7  9  1  0  0  0  0
  9 10  1  6  0  0  0
  9 11  1  0  0  0  0
 11 12  1  0  0  0  0
 13 14  1  1  0  0  0
 13 18  1  0  0  0  0
 15 14  1  0  0  0  0
 15 16  2  0  0  0  0
 17 15  1  0  0  0  0
 18 19  1  6  0  0  0
 18 20  1  0  0  0  0
 21 22  1  0  0  0  0
 22 23  2  0  0  0  0
 22 24  1  0  0  0  0
 22 25  1  0  0  0  0
 25 26  1  0  0  0  0
 27 26  1  6  0  0  0
 27 28  1  0  0  0  0
 27 40  1  0  0  0  0
 28 29  1  0  0  0  0
 29 30  1  6  0  0  0
 29 38  1  0  0  0  0
 30 31  1  0  0  0  0
 30 35  1  0  0  0  0
 31 32  2  0  0  0  0
 32 33  1  0  0  0  0
 33 34  2  0  0  0  0
 33 37  1  0  0  0  0
 34 35  1  0  0  0  0
 35 36  2  0  0  0  0
 38 39  1  1  0  0  0
 38 40  1  0  0  0  0
 40 41  1  1  0  0  0
M  CHG  1   3  -1
M  CHG  1  24  -1
M  END
$MOL
gt1a_hs[g]
  EC-BLAST  1118160151
InChIKey=
131137  0  0  0  0  0  0  0  0999 V2000
    1.6679   -7.3238    0.0000 R   0  0  0  0  0  0  0  0  0  1  0  0
    2.3824   -7.7363    0.0000 C   0  0  0  0  0  0  0  0  0  2  0  0
    3.0969   -7.3238    0.0000 O   0  0  0  0  0  0  0  0  0  3  0  0
    2.3824   -8.5613    0.0000 N   0  0  0  0  0  0  0  0  0  4  0  0
    1.6679   -8.9738    0.0000 C   0  0  2  0  0  0  0  0  0  5  0  0
    1.6679   -9.7988    0.0000 C   0  0  0  0  0  0  0  0  0  6  0  0
    2.3824  -10.2113    0.0000 O   0  0  0  0  0  0  0  0  0  7  0  0
    2.3824  -11.0363    0.0000 C   0  0  2  0  0  0  0  0  0  8  0  0
    3.0969  -11.4488    0.0000 O   0  0  0  0  0  0  0  0  0  9  0  0
    3.0969  -12.2738    0.0000 C   0  0  2  0  0  0  0  0  0 10  0  0
    3.8113  -12.6863    0.0000 C   0  0  0  0  0  0  0  0  0 11  0  0
    4.5258  -12.2738    0.0000 O   0  0  0  0  0  0  0  0  0 12  0  0
    2.3824  -12.6863    0.0000 C   0  0  1  0  0  0  0  0  0 13  0  0
    2.3824  -13.5113    0.0000 O   0  0  0  0  0  0  0  0  0 14  0  0
    1.6679  -13.9238    0.0000 C   0  0  2  0  0  0  0  0  0 15  0  0
    0.9535  -13.5113    0.0000 O   0  0  0  0  0  0  0  0  0 16  0  0
    0.2390  -13.9238    0.0000 C   0  0  2  0  0  0  0  0  0 17  0  0
   -0.4755  -13.5113    0.0000 C   0  0  0  0  0  0  0  0  0 18  0  0
   -0.4755  -12.6863    0.0000 O   0  0  0  0  0  0  0  0  0 19  0  0
    0.2390  -14.7488    0.0000 C   0  0  2  0  0  0  0  0  0 20  0  0
   -0.4755  -15.1613    0.0000 O   0  0  0  0  0  0  0  0  0 21  0  0
   -1.1899  -14.7488    0.0000 C   0  0  2  0  0  0  0  0  0 22  0  0
   -1.1899  -13.9238    0.0000 O   0  0  0  0  0  0  0  0  0 23  0  0
   -1.9044  -13.5113    0.0000 C   0  0  2  0  0  0  0  0  0 24  0  0
   -1.9044  -12.6863    0.0000 C   0  0  0  0  0  0  0  0  0 25  0  0
   -2.6189  -12.2738    0.0000 O   0  0  0  0  0  0  0  0  0 26  0  0
   -2.6189  -13.9238    0.0000 C   0  0  2  0  0  0  0  0  0 27  0  0
   -3.3334  -13.5113    0.0000 O   0  0  0  0  0  0  0  0  0 28  0  0
   -2.6189  -14.7488    0.0000 C   0  0  2  0  0  0  0  0  0 29  0  0
   -3.3334  -15.1613    0.0000 O   0  0  0  0  0  0  0  0  0 30  0  0
   -4.0478  -14.7488    0.0000 C   0  0  2  0  0  0  0  0  0 31  0  0
   -4.0478  -13.9238    0.0000 O   0  0  0  0  0  0  0  0  0 32  0  0
   -4.7623  -13.5113    0.0000 C   0  0  2  0  0  0  0  0  0 33  0  0
   -4.7623  -12.6863    0.0000 C   0  0  0  0  0  0  0  0  0 34  0  0
   -5.4768  -12.2738    0.0000 O   0  0  0  0  0  0  0  0  0 35  0  0
   -5.4768  -13.9238    0.0000 C   0  0  2  0  0  0  0  0  0 36  0  0
   -6.1912  -13.5113    0.0000 O   0  0  0  0  0  0  0  0  0 37  0  0
   -5.4768  -14.7488    0.0000 C   0  0  2  0  0  0  0  0  0 38  0  0
   -6.1912  -15.1613    0.0000 O   0  0  0  0  0  0  0  0  0 39  0  0
   -6.9057  -14.7488    0.0000 C   0  0  2  0  0  0  0  0  0 40  0  0
   -7.1879  -15.5240    0.0000 O   0  0  0  0  0  0  0  0  0 41  0  0
   -8.0003  -15.6673    0.0000 C   0  0  0  0  0  0  0  0  0 42  0  0
   -8.2825  -16.4425    0.0000 C   0  0  2  0  0  0  0  0  0 43  0  0
   -7.7522  -17.0745    0.0000 O   0  0  0  0  0  0  0  0  0 44  0  0
   -9.0950  -16.5858    0.0000 C   0  0  1  0  0  0  0  0  0 45  0  0
   -9.3771  -17.3611    0.0000 O   0  0  0  0  0  0  0  0  0 46  0  0
    0.9535   -8.5613    0.0000 C   0  0  1  0  0  0  0  0  0 95  0  0
    0.9535   -7.7363    0.0000 O   0  0  0  0  0  0  0  0  0 96  0  0
    0.2390   -8.9738    0.0000 C   0  0  0  0  0  0  0  0  0 97  0  0
   -0.4755   -8.5613    0.0000 C   0  0  0  0  0  0  0  0  0 98  0  0
   -1.1899   -8.9738    0.0000 C   0  0  0  0  0  0  0  0  0 99  0  0
   -1.9044   -8.5613    0.0000 C   0  0  0  0  0  0  0  0  0100  0  0
   -2.6189   -8.9738    0.0000 C   0  0  0  0  0  0  0  0  0101  0  0
   -3.3334   -8.5613    0.0000 C   0  0  0  0  0  0  0  0  0102  0  0
   -4.0478   -8.9738    0.0000 C   0  0  0  0  0  0  0  0  0103  0  0
   -4.7623   -8.5613    0.0000 C   0  0  0  0  0  0  0  0  0104  0  0
   -5.4768   -8.9738    0.0000 C   0  0  0  0  0  0  0  0  0105  0  0
   -6.1912   -8.5613    0.0000 C   0  0  0  0  0  0  0  0  0106  0  0
   -6.9057   -8.9738    0.0000 C   0  0  0  0  0  0  0  0  0107  0  0
   -7.6202   -8.5613    0.0000 C   0  0  0  0  0  0  0  0  0108  0  0
   -8.3347   -8.9738    0.0000 C   0  0  0  0  0  0  0  0  0109  0  0
   -9.0491   -8.5613    0.0000 C   0  0  0  0  0  0  0  0  0110  0  0
   -9.7636   -8.9738    0.0000 C   0  0  0  0  0  0  0  0  0111  0  0
    1.6679  -11.4488    0.0000 C   0  0  1  0  0  0  0  0  0 93  0  0
    0.9535  -12.6863    0.0000 O   0  0  0  0  0  0  0  0  0 92  0  0
    0.9535  -11.0363    0.0000 O   0  0  0  0  0  0  0  0  0 94  0  0
  -10.1896  -17.5043    0.0000 C   0  0  2  0  0  0  0  0  0115  0  0
  -10.1896  -16.6793    0.0000 O   0  0  0  0  0  0  0  0  0116  0  0
  -10.9041  -16.2668    0.0000 C   0  0  0  0  0  0  0  0  0117  0  0
  -10.9041  -15.4418    0.0000 C   0  0  2  0  0  0  0  0  0118  0  0
  -10.1896  -15.0293    0.0000 O   0  0  0  0  0  0  0  0  0119  0  0
  -11.6186  -15.0293    0.0000 C   0  0  2  0  0  0  0  0  0120  0  0
  -12.3330  -15.4418    0.0000 O   0  0  0  0  0  0  0  0  0121  0  0
  -11.6186  -14.2043    0.0000 C   0  0  0  0  0  0  0  0  0122  0  0
  -10.9041  -13.7918    0.0000 O   0  0  0  0  0  0  0  0  0123  0  0
  -11.6186  -16.6793    0.0000 C   0  0  1  0  0  0  0  0  0124  0  0
  -12.3330  -16.2668    0.0000 N   0  0  0  0  0  0  0  0  0125  0  0
  -13.0475  -16.6793    0.0000 C   0  0  0  0  0  0  0  0  0126  0  0
  -13.7620  -16.2668    0.0000 O   0  0  0  0  0  0  0  0  0127  0  0
  -13.0475  -17.5043    0.0000 C   0  0  0  0  0  0  0  0  0128  0  0
  -11.6186  -17.5043    0.0000 C   0  0  2  0  0  0  0  0  0129  0  0
  -12.3330  -17.9168    0.0000 O   0  0  0  0  0  0  0  0  0130  0  0
  -10.9041  -17.9168    0.0000 C   0  0  0  0  0  0  0  0  0131  0  0
   -9.9074  -18.2796    0.0000 C   0  0  0  0  0  0  0  0  0113  0  0
   -9.0950  -18.4228    0.0000 O   0  0  0  0  0  0  0  0  0112  0  0
  -10.4377  -18.9115    0.0000 O   0  0  0  0  0  0  0  0  0114  0  0
   -9.6253  -15.9538    0.0000 C   0  0  0  0  0  0  0  0  0 47  0  0
  -10.4377  -16.0971    0.0000 O   0  0  0  0  0  0  0  0  0 48  0  0
   -8.5306  -15.0353    0.0000 C   0  0  1  0  0  0  0  0  0 49  0  0
   -9.3431  -15.1786    0.0000 N   0  0  0  0  0  0  0  0  0 50  0  0
   -9.8734  -14.5466    0.0000 C   0  0  0  0  0  0  0  0  0 51  0  0
  -10.6859  -14.6898    0.0000 O   0  0  0  0  0  0  0  0  0 52  0  0
   -9.5912  -13.7713    0.0000 C   0  0  0  0  0  0  0  0  0 53  0  0
   -8.2485  -14.2601    0.0000 C   0  0  2  0  0  0  0  0  0 54  0  0
   -8.7788  -13.6281    0.0000 O   0  0  0  0  0  0  0  0  0 55  0  0
   -7.4360  -14.1168    0.0000 C   0  0  0  0  0  0  0  0  0 56  0  0
   -6.3754  -14.1168    0.0000 C   0  0  0  0  0  0  0  0  0 57  0  0
   -5.5630  -14.2601    0.0000 O   0  0  0  0  0  0  0  0  0 58  0  0
   -6.6576  -13.3416    0.0000 O   0  0  0  0  0  0  0  0  0 59  0  0
   -4.7623  -15.1613    0.0000 C   0  0  1  0  0  0  0  0  0 60  0  0
   -4.7623  -15.9863    0.0000 O   0  0  0  0  0  0  0  0  0 61  0  0
   -1.9044  -15.1613    0.0000 C   0  0  1  0  0  0  0  0  0 62  0  0
   -1.9044  -15.9863    0.0000 N   0  0  0  0  0  0  0  0  0 63  0  0
   -2.6189  -16.3988    0.0000 C   0  0  0  0  0  0  0  0  0 64  0  0
   -2.6189  -17.2238    0.0000 O   0  0  0  0  0  0  0  0  0 65  0  0
   -3.3334  -15.9863    0.0000 C   0  0  0  0  0  0  0  0  0 66  0  0
    0.9535  -15.1613    0.0000 C   0  0  2  0  0  0  0  0  0 67  0  0
    0.9535  -15.9863    0.0000 O   0  0  0  0  0  0  0  0  0 68  0  0
    1.6679  -16.3988    0.0000 C   0  0  2  0  0  0  0  0  0 69  0  0
    2.1982  -17.0308    0.0000 O   0  0  0  0  0  0  0  0  0 70  0  0
    3.0107  -16.8875    0.0000 C   0  0  0  0  0  0  0  0  0 71  0  0
    3.5410  -17.5195    0.0000 C   0  0  2  0  0  0  0  0  0 72  0  0
    4.3535  -17.3762    0.0000 O   0  0  0  0  0  0  0  0  0 73  0  0
    3.2588  -18.2948    0.0000 C   0  0  2  0  0  0  0  0  0 74  0  0
    2.4464  -18.4380    0.0000 O   0  0  0  0  0  0  0  0  0 75  0  0
    3.7891  -18.9267    0.0000 C   0  0  0  0  0  0  0  0  0 76  0  0
    3.5070  -19.7020    0.0000 O   0  0  0  0  0  0  0  0  0 77  0  0
    3.2929  -16.1123    0.0000 C   0  0  1  0  0  0  0  0  0 78  0  0
    4.1053  -15.9690    0.0000 N   0  0  0  0  0  0  0  0  0 79  0  0
    4.3875  -15.1938    0.0000 C   0  0  0  0  0  0  0  0  0 80  0  0
    3.8572  -14.5618    0.0000 O   0  0  0  0  0  0  0  0  0 81  0  0
    5.2000  -15.0505    0.0000 C   0  0  0  0  0  0  0  0  0 82  0  0
    2.7626  -15.4803    0.0000 C   0  0  2  0  0  0  0  0  0 83  0  0
    3.0447  -14.7050    0.0000 O   0  0  0  0  0  0  0  0  0 84  0  0
    1.9501  -15.6235    0.0000 C   0  0  0  0  0  0  0  0  0 85  0  0
    1.1376  -17.0308    0.0000 C   0  0  0  0  0  0  0  0  0 86  0  0
    0.3252  -16.8875    0.0000 O   0  0  0  0  0  0  0  0  0 87  0  0
    1.4198  -17.8060    0.0000 O   0  0  0  0  0  0  0  0  0 88  0  0
    1.6679  -14.7488    0.0000 C   0  0  1  0  0  0  0  0  0 89  0  0
    2.3824  -15.1613    0.0000 O   0  0  0  0  0  0  0  0  0 90  0  0
    1.6679  -12.2738    0.0000 C   0  0  2  0  0  0  0  0  0 91  0  0
  2  1  1  0  0  0  0
  2  3  2  0  0  0  0
  4  2  1  0  0  0  0
  5  4  1  1  0  0  0
  5  6  1  0  0  0  0
 47  5  1  0  0  0  0
  6  7  1  0  0  0  0
  8  7  1  6  0  0  0
  8  9  1  0  0  0  0
  8 64  1  0  0  0  0
  9 10  1  0  0  0  0
 10 11  1  6  0  0  0
 10 13  1  0  0  0  0
 11 12  1  0  0  0  0
 13 14  1  1  0  0  0
 13131  1  0  0  0  0
 15 14  1  1  0  0  0
 15 16  1  0  0  0  0
 15129  1  0  0  0  0
 16 17  1  0  0  0  0
 17 18  1  1  0  0  0
 17 20  1  0  0  0  0
 18 19  1  0  0  0  0
 20 21  1  1  0  0  0
 20107  1  0  0  0  0
 22 21  1  1  0  0  0
 22 23  1  0  0  0  0
 22102  1  0  0  0  0
 23 24  1  0  0  0  0
 24 25  1  1  0  0  0
 24 27  1  0  0  0  0
 25 26  1  0  0  0  0
 27 28  1  1  0  0  0
 27 29  1  0  0  0  0
 29 30  1  1  0  0  0
 29102  1  0  0  0  0
 31 30  1  1  0  0  0
 31 32  1  0  0  0  0
 31100  1  0  0  0  0
 32 33  1  0  0  0  0
 33 34  1  1  0  0  0
 33 36  1  0  0  0  0
 34 35  1  0  0  0  0
 36 37  1  1  0  0  0
 36 38  1  0  0  0  0
 38 39  1  1  0  0  0
 38100  1  0  0  0  0
 40 39  1  1  0  0  0
 40 41  1  0  0  0  0
 40 96  1  0  0  0  0
 40 97  1  6  0  0  0
 42 41  1  0  0  0  0
 42 43  1  0  0  0  0
 89 42  1  0  0  0  0
 43 44  1  6  0  0  0
 43 45  1  0  0  0  0
 45 46  1  6  0  0  0
 45 87  1  0  0  0  0
 67 46  1  6  0  0  4
 47 48  1  1  0  0  0
 49 47  1  0  0  0  0
 50 49  2  0  0  0  0
 51 50  1  0  0  0  0
 52 51  1  0  0  0  0
 53 52  1  0  0  0  0
 54 53  1  0  0  0  0
 55 54  1  0  0  0  0
 56 55  1  0  0  0  0
 57 56  1  0  0  0  0
 58 57  1  0  0  0  0
 59 58  1  0  0  0  0
 60 59  1  0  0  0  0
 61 60  1  0  0  0  0
 62 61  1  0  0  0  0
 63 62  1  0  0  0  0
 64 66  1  1  0  0  0
131 64  1  0  0  0  0
131 65  1  6  0  0  0
 67 68  1  0  0  0  0
 67 83  1  0  0  0  0
 67 84  1  1  0  0  0
 69 68  1  0  0  0  0
 69 70  1  0  0  0  0
 76 69  1  0  0  0  0
 70 71  1  1  0  0  0
 70 72  1  0  0  0  0
 72 73  1  6  0  0  0
 72 74  1  0  0  0  0
 74 75  1  0  0  0  0
 76 77  1  1  0  0  0
 81 76  1  0  0  0  0
 77 78  1  0  0  0  0
 78 79  2  0  0  0  0
 78 80  1  0  0  0  0
 81 82  1  6  0  0  0
 83 81  1  0  0  0  0
 84 85  2  0  0  0  0
 84 86  1  0  0  0  0
 87 88  1  0  0  0  0
 89 90  1  6  0  0  0
 94 89  1  0  0  0  0
 90 91  1  0  0  0  0
 91 92  2  0  0  0  0
 91 93  1  0  0  0  0
 94 95  1  1  0  0  0
 96 94  1  0  0  0  0
 97 98  2  0  0  0  0
 97 99  1  0  0  0  0
100101  1  6  0  0  0
102103  1  6  0  0  0
103104  1  0  0  0  0
104105  2  0  0  0  0
104106  1  0  0  0  0
107108  1  1  0  0  0
107129  1  0  0  0  0
109108  1  6  0  0  0
109110  1  0  0  0  0
109125  1  0  0  0  0
109126  1  1  0  0  0
111110  1  0  0  0  0
111112  1  0  0  0  0
118111  1  0  0  0  0
112113  1  6  0  0  0
112114  1  0  0  0  0
114115  1  1  0  0  0
114116  1  0  0  0  0
116117  1  0  0  0  0
118119  1  1  0  0  0
123118  1  0  0  0  0
119120  1  0  0  0  0
120121  2  0  0  0  0
120122  1  0  0  0  0
123124  1  6  0  0  0
125123  1  0  0  0  0
126127  2  0  0  0  0
126128  1  0  0  0  0
129130  1  6  0  0  0
M  CHG  1  86  -1
M  CHG  1  99  -1
M  CHG  1 128  -1
M  END
$MOL
cmp[g]
  EC-BLAST  1118160151
InChIKey=IERHLVCPSMICTF-XVFCMESISA-L
 21 22  0  0  0  0  0  0  0  0999 V2000
    2.2462   -0.5595    0.0000 O   0  0  0  0  0  0  0  0  0132  0  0
    2.4287    0.5929    0.0000 O   0  0  0  0  0  0  0  0  0134  0  0
    1.7613    0.1080    0.0000 P   0  0  0  0  0  0  0  0  0133  0  0
    1.2763    0.7754    0.0000 O   0  0  0  0  0  0  0  0  0136  0  0
    1.0938   -0.3769    0.0000 O   0  0  0  0  0  0  0  0  0135  0  0
    1.6119    1.5291    0.0000 C   0  0  0  0  0  0  0  0  0137  0  0
    1.1270    2.1965    0.0000 C   0  0  2  0  0  0  0  0  0138  0  0
    1.3819    2.9812    0.0000 O   0  0  0  0  0  0  0  0  0139  0  0
    0.7145    3.4661    0.0000 C   0  0  2  0  0  0  0  0  0140  0  0
    0.7145    4.2911    0.0000 N   0  0  0  0  0  0  0  0  0141  0  0
    0.0000    4.7036    0.0000 C   0  0  0  0  0  0  0  0  0142  0  0
    0.0000    5.5286    0.0000 C   0  0  0  0  0  0  0  0  0143  0  0
    0.7145    6.7661    0.0000 N   0  0  0  0  0  0  0  0  0148  0  0
    1.4289    4.7036    0.0000 C   0  0  0  0  0  0  0  0  0146  0  0
    1.4289    5.5286    0.0000 N   0  0  0  0  0  0  0  0  0145  0  0
    2.1434    4.2911    0.0000 O   0  0  0  0  0  0  0  0  0147  0  0
    0.7145    5.9411    0.0000 C   0  0  0  0  0  0  0  0  0144  0  0
    0.0470    2.9812    0.0000 C   0  0  1  0  0  0  0  0  0149  0  0
   -0.7376    3.2361    0.0000 O   0  0  0  0  0  0  0  0  0150  0  0
    0.3020    2.1965    0.0000 C   0  0  1  0  0  0  0  0  0151  0  0
   -0.1830    1.5291    0.0000 O   0  0  0  0  0  0  0  0  0152  0  0
  3  1  1  0  0  0  0
  3  2  2  0  0  0  0
  4  3  1  0  0  0  0
  3  5  1  0  0  0  0
  6  4  1  0  0  0  0
  7  6  1  6  0  0  0
  8  7  1  0  0  0  0
  7 20  1  0  0  0  0
  9  8  1  0  0  0  0
  9 10  1  6  0  0  0
  9 18  1  0  0  0  0
 10 11  1  0  0  0  0
 14 10  1  0  0  0  0
 11 12  2  0  0  0  0
 17 12  1  0  0  0  0
 13 17  1  0  0  0  0
 15 14  1  0  0  0  0
 14 16  2  0  0  0  0
 17 15  2  0  0  0  0
 18 19  1  1  0  0  0
 20 18  1  0  0  0  0
 20 21  1  1  0  0  0
M  CHG  1   1  -1
M  CHG  1   5  -1
M  END
