# Supplementary material for: Comparative evaluation of atom mapping algorithms for balanced metabolic reactions: application to Recon 3D
Source: J Cheminform. 2017 Jun 14;9:39. doi: 10.1186/s13321-017-0223-1 (PMC5471289; doi:10.1186/s13321-017-0223-1)
Supplement: Supplementary file 3 — Additional file 3. Contains two folders, one contains the predictions obtained from each algorithm in RXN format (Folder: algorithmicPredictions), the other contains manually curated atom mappings, (Folder:standardisedPredictions). [file 13321_2017_223_MOESM3_ESM.zip › algorithmicPredictions/RDT/RE3339X.rxn]

$RXN

  EC-BLAST     RE3339X

  2  2
$MOL
CE5346[x]
  EC-BLAST  1118160141
InChIKey=SVVDPRGQCCIAMF-SESGPPJXSA-J
 69 71  0  0  0  0  0  0  0  0999 V2000
  -15.4742    4.1476    0.0000 O   0  0  0  0  0  0  0  0  0  1  0  0
  -15.4742    4.9726    0.0000 C   0  0  0  0  0  0  0  0  0  2  0  0
  -14.7598    5.3851    0.0000 S   0  0  0  0  0  0  0  0  0  3  0  0
  -14.0453    4.9726    0.0000 C   0  0  0  0  0  0  0  0  0  4  0  0
  -13.3308    5.3851    0.0000 C   0  0  0  0  0  0  0  0  0  5  0  0
  -12.6164    4.9726    0.0000 N   0  0  0  0  0  0  0  0  0  6  0  0
  -11.9019    5.3851    0.0000 C   0  0  0  0  0  0  0  0  0  7  0  0
  -11.9019    6.2101    0.0000 O   0  0  0  0  0  0  0  0  0  8  0  0
  -11.1874    4.9726    0.0000 C   0  0  0  0  0  0  0  0  0  9  0  0
  -10.4729    5.3851    0.0000 C   0  0  0  0  0  0  0  0  0 10  0  0
   -9.7585    4.9726    0.0000 N   0  0  0  0  0  0  0  0  0 11  0  0
   -9.0440    5.3851    0.0000 C   0  0  0  0  0  0  0  0  0 12  0  0
   -9.0440    6.2101    0.0000 O   0  0  0  0  0  0  0  0  0 13  0  0
   -8.3295    4.9726    0.0000 C   0  0  0  0  0  0  0  0  0 14  0  0
   -8.3295    4.1476    0.0000 O   0  0  0  0  0  0  0  0  0 15  0  0
   -7.6151    5.3851    0.0000 C   0  0  0  0  0  0  0  0  0 16  0  0
   -7.2026    4.6707    0.0000 C   0  0  0  0  0  0  0  0  0 17  0  0
   -8.0276    6.0996    0.0000 C   0  0  0  0  0  0  0  0  0 18  0  0
   -6.9006    5.7976    0.0000 C   0  0  0  0  0  0  0  0  0 19  0  0
   -6.1861    5.3851    0.0000 O   0  0  0  0  0  0  0  0  0 20  0  0
   -5.4716    5.7976    0.0000 P   0  0  0  0  0  0  0  0  0 21  0  0
   -5.8841    6.5121    0.0000 O   0  0  0  0  0  0  0  0  0 22  0  0
   -5.0591    5.0832    0.0000 O   0  0  0  0  0  0  0  0  0 23  0  0
   -4.7572    6.2101    0.0000 O   0  0  0  0  0  0  0  0  0 24  0  0
   -4.0427    5.7976    0.0000 P   0  0  0  0  0  0  0  0  0 25  0  0
   -3.6302    6.5121    0.0000 O   0  0  0  0  0  0  0  0  0 26  0  0
   -4.4552    5.0832    0.0000 O   0  0  0  0  0  0  0  0  0 27  0  0
   -3.3282    5.3851    0.0000 O   0  0  0  0  0  0  0  0  0 28  0  0
   -2.6138    5.7976    0.0000 C   0  0  0  0  0  0  0  0  0 29  0  0
   -1.8993    5.3851    0.0000 C   0  0  0  0  0  0  0  0  0 30  0  0
   -1.1456    5.7207    0.0000 O   0  0  0  0  0  0  0  0  0 31  0  0
   -0.5936    5.1076    0.0000 C   0  0  1  0  0  0  0  0  0 32  0  0
    0.2269    5.1938    0.0000 N   0  0  0  0  0  0  0  0  0 33  0  0
    0.7789    4.5808    0.0000 C   0  0  0  0  0  0  0  0  0 34  0  0
    1.5326    4.9163    0.0000 N   0  0  0  0  0  0  0  0  0 35  0  0
    1.4464    5.7368    0.0000 C   0  0  0  0  0  0  0  0  0 36  0  0
    1.9984    6.3499    0.0000 C   0  0  0  0  0  0  0  0  0 37  0  0
    1.7435    7.1345    0.0000 N   0  0  0  0  0  0  0  0  0 38  0  0
    0.9365    7.3060    0.0000 C   0  0  0  0  0  0  0  0  0 39  0  0
    0.3845    6.6929    0.0000 N   0  0  0  0  0  0  0  0  0 40  0  0
    0.6394    5.9083    0.0000 C   0  0  0  0  0  0  0  0  0 41  0  0
    2.8054    6.1784    0.0000 N   0  0  0  0  0  0  0  0  0 42  0  0
   -1.0061    4.3931    0.0000 C   0  0  0  0  0  0  0  0  0 43  0  0
   -0.6705    3.6395    0.0000 O   0  0  0  0  0  0  0  0  0 44  0  0
   -1.8131    4.5647    0.0000 C   0  0  0  0  0  0  0  0  0 45  0  0
   -2.4262    4.0126    0.0000 O   0  0  0  0  0  0  0  0  0 46  0  0
   -3.2108    4.2676    0.0000 P   0  0  0  0  0  0  0  0  0 47  0  0
   -3.9954    4.5225    0.0000 O   0  0  0  0  0  0  0  0  0 48  0  0
   -2.9558    5.0522    0.0000 O   0  0  0  0  0  0  0  0  0 49  0  0
   -3.4657    3.4830    0.0000 O   0  0  0  0  0  0  0  0  0 50  0  0
  -16.1887    5.3851    0.0000 C   0  0  0  0  0  0  0  0  0 51  0  0
  -16.9032    4.9726    0.0000 C   0  0  0  0  0  0  0  0  0 52  0  0
  -16.9032    4.1476    0.0000 O   0  0  0  0  0  0  0  0  0 53  0  0
  -17.6177    5.3851    0.0000 C   0  0  0  0  0  0  0  0  0 54  0  0
  -18.3321    4.9726    0.0000 C   0  0  0  0  0  0  0  0  0 55  0  0
  -19.0466    5.3851    0.0000 C   0  0  0  0  0  0  0  0  0 56  0  0
  -19.0466    6.2101    0.0000 C   0  0  0  0  0  0  0  0  0 57  0  0
  -19.7611    6.6226    0.0000 C   0  0  0  0  0  0  0  0  0 58  0  0
  -19.7611    7.4476    0.0000 C   0  0  0  0  0  0  0  0  0 59  0  0
  -20.4755    7.8601    0.0000 C   0  0  0  0  0  0  0  0  0 60  0  0
  -20.4755    8.6851    0.0000 O   0  0  0  0  0  0  0  0  0 61  0  0
  -21.1900    7.4476    0.0000 C   0  0  0  0  0  0  0  0  0 62  0  0
  -21.1900    6.6226    0.0000 C   0  0  0  0  0  0  0  0  0 63  0  0
  -21.9045    6.2101    0.0000 C   0  0  0  0  0  0  0  0  0 64  0  0
  -22.6190    6.6226    0.0000 C   0  0  0  0  0  0  0  0  0 65  0  0
  -23.3334    6.2101    0.0000 C   0  0  0  0  0  0  0  0  0 66  0  0
  -24.0479    6.6226    0.0000 C   0  0  0  0  0  0  0  0  0 67  0  0
  -24.7624    6.2101    0.0000 C   0  0  0  0  0  0  0  0  0 68  0  0
  -25.4768    6.6226    0.0000 C   0  0  0  0  0  0  0  0  0 69  0  0
  2  1  2  0  0  0  0
  2  3  1  0  0  0  4
 51  2  1  0  0  0  0
  3  4  1  0  0  0  0
  4  5  1  0  0  0  0
  5  6  1  0  0  0  0
  6  7  1  0  0  0  0
  7  8  2  0  0  0  0
  7  9  1  0  0  0  0
  9 10  1  0  0  0  0
 10 11  1  0  0  0  0
 11 12  1  0  0  0  0
 12 13  2  0  0  0  0
 12 14  1  0  0  0  0
 14 15  1  0  0  0  0
 14 16  1  0  0  0  0
 16 17  1  0  0  0  0
 16 18  1  0  0  0  0
 16 19  1  0  0  0  0
 19 20  1  0  0  0  0
 20 21  1  0  0  0  0
 21 22  2  0  0  0  0
 21 23  1  0  0  0  0
 21 24  1  0  0  0  0
 24 25  1  0  0  0  0
 25 26  2  0  0  0  0
 25 27  1  0  0  0  0
 25 28  1  0  0  0  0
 28 29  1  0  0  0  0
 29 30  1  0  0  0  0
 30 31  1  0  0  0  0
 30 45  1  0  0  0  0
 31 32  1  0  0  0  0
 32 33  1  6  0  0  0
 32 43  1  0  0  0  0
 33 34  1  0  0  0  0
 33 41  1  0  0  0  0
 34 35  2  0  0  0  0
 35 36  1  0  0  0  0
 36 37  1  0  0  0  0
 36 41  2  0  0  0  0
 38 37  2  0  0  0  0
 37 42  1  0  0  0  0
 39 38  1  0  0  0  0
 40 39  2  0  0  0  0
 41 40  1  0  0  0  0
 43 44  1  0  0  0  0
 43 45  1  0  0  0  0
 45 46  1  0  0  0  0
 46 47  1  0  0  0  0
 47 48  2  0  0  0  0
 47 49  1  0  0  0  0
 47 50  1  0  0  0  0
 52 51  1  0  0  0  0
 52 53  2  0  0  0  0
 54 52  1  0  0  0  0
 55 54  1  0  0  0  0
 56 55  1  0  0  0  0
 57 56  2  0  0  0  0
 58 57  1  0  0  0  0
 59 58  2  0  0  0  0
 60 59  1  0  0  0  0
 60 61  1  0  0  0  0
 62 60  1  0  0  0  0
 63 62  1  0  0  0  0
 64 63  2  0  0  0  0
 65 64  1  0  0  0  0
 66 65  1  0  0  0  0
 67 66  1  0  0  0  0
 68 67  1  0  0  0  0
 69 68  1  0  0  0  0
M  CHG  1  23  -1
M  CHG  1  27  -1
M  CHG  1  49  -1
M  CHG  1  50  -1
M  END
$MOL
h2o[x]
  EC-BLAST  1118160141
InChIKey=XLYOFNOQVPJJNP-UHFFFAOYSA-N
  1  0  0  0  0  0  0  0  0  0999 V2000
    0.0000    0.0000    0.0000 O   0  0  0  0  0  0  0  0  0 70  0  0
M  END
$MOL
coa[x]
  EC-BLAST  1118160141
InChIKey=RGJOEKWQDUBAIZ-IBOSZNHHSA-N
 48 50  0  0  0  0  0  0  0  0999 V2000
   13.4637   -6.7082    0.0000 S   0  0  0  0  0  0  0  0  0  3  0  0
   12.7492   -7.1207    0.0000 C   0  0  0  0  0  0  0  0  0  4  0  0
   12.0347   -6.7082    0.0000 C   0  0  0  0  0  0  0  0  0  5  0  0
   11.3202   -7.1207    0.0000 N   0  0  0  0  0  0  0  0  0  6  0  0
   10.6058   -6.7082    0.0000 C   0  0  0  0  0  0  0  0  0  7  0  0
   10.6058   -5.8832    0.0000 O   0  0  0  0  0  0  0  0  0  8  0  0
    9.8913   -7.1207    0.0000 C   0  0  0  0  0  0  0  0  0  9  0  0
    9.1768   -6.7082    0.0000 C   0  0  0  0  0  0  0  0  0 10  0  0
    8.4624   -7.1207    0.0000 N   0  0  0  0  0  0  0  0  0 11  0  0
    7.7479   -6.7082    0.0000 C   0  0  0  0  0  0  0  0  0 12  0  0
    7.7479   -5.8832    0.0000 O   0  0  0  0  0  0  0  0  0 13  0  0
    7.0334   -7.1207    0.0000 C   0  0  1  0  0  0  0  0  0 14  0  0
    7.0334   -7.9457    0.0000 O   0  0  0  0  0  0  0  0  0 15  0  0
    6.3190   -6.7082    0.0000 C   0  0  0  0  0  0  0  0  0 16  0  0
    5.9065   -7.4227    0.0000 C   0  0  0  0  0  0  0  0  0 17  0  0
    6.7315   -5.9937    0.0000 C   0  0  0  0  0  0  0  0  0 18  0  0
    5.6045   -6.2957    0.0000 C   0  0  0  0  0  0  0  0  0 19  0  0
    4.8900   -6.7082    0.0000 O   0  0  0  0  0  0  0  0  0 20  0  0
    4.1755   -6.2957    0.0000 P   0  0  0  0  0  0  0  0  0 21  0  0
    4.5880   -5.5812    0.0000 O   0  0  0  0  0  0  0  0  0 22  0  0
    3.7630   -7.0102    0.0000 O   0  0  0  0  0  0  0  0  0 23  0  0
    3.4611   -5.8832    0.0000 O   0  0  0  0  0  0  0  0  0 24  0  0
    2.7466   -6.2957    0.0000 P   0  0  0  0  0  0  0  0  0 25  0  0
    2.3341   -5.5812    0.0000 O   0  0  0  0  0  0  0  0  0 26  0  0
    3.1591   -7.0102    0.0000 O   0  0  0  0  0  0  0  0  0 27  0  0
    2.0321   -6.7082    0.0000 O   0  0  0  0  0  0  0  0  0 28  0  0
    1.3177   -6.2957    0.0000 C   0  0  0  0  0  0  0  0  0 29  0  0
    0.6032   -6.7082    0.0000 C   0  0  1  0  0  0  0  0  0 30  0  0
    0.5169   -7.5287    0.0000 O   0  0  0  0  0  0  0  0  0 31  0  0
   -0.2900   -7.7002    0.0000 C   0  0  2  0  0  0  0  0  0 32  0  0
   -0.6256   -8.4539    0.0000 N   0  0  0  0  0  0  0  0  0 33  0  0
   -0.2131   -9.1684    0.0000 C   0  0  0  0  0  0  0  0  0 34  0  0
   -0.7651   -9.7815    0.0000 N   0  0  0  0  0  0  0  0  0 35  0  0
   -1.5188   -9.4459    0.0000 C   0  0  0  0  0  0  0  0  0 36  0  0
   -2.2725   -9.7815    0.0000 C   0  0  0  0  0  0  0  0  0 37  0  0
   -2.9399   -9.2965    0.0000 N   0  0  0  0  0  0  0  0  0 38  0  0
   -2.8537   -8.4761    0.0000 C   0  0  0  0  0  0  0  0  0 39  0  0
   -2.1000   -8.1405    0.0000 N   0  0  0  0  0  0  0  0  0 40  0  0
   -1.4326   -8.6254    0.0000 C   0  0  0  0  0  0  0  0  0 41  0  0
   -2.3587  -10.6019    0.0000 N   0  0  0  0  0  0  0  0  0 42  0  0
   -0.7025   -6.9857    0.0000 C   0  0  2  0  0  0  0  0  0 43  0  0
   -1.5230   -6.8995    0.0000 O   0  0  0  0  0  0  0  0  0 44  0  0
   -0.1505   -6.3727    0.0000 C   0  0  2  0  0  0  0  0  0 45  0  0
   -0.3220   -5.5657    0.0000 O   0  0  0  0  0  0  0  0  0 46  0  0
    0.2911   -5.0136    0.0000 P   0  0  0  0  0  0  0  0  0 47  0  0
    0.9042   -4.4616    0.0000 O   0  0  0  0  0  0  0  0  0 48  0  0
    0.8431   -5.6267    0.0000 O   0  0  0  0  0  0  0  0  0 49  0  0
   -0.2610   -4.4006    0.0000 O   0  0  0  0  0  0  0  0  0 50  0  0
  2  1  1  0  0  0  0
  3  2  1  0  0  0  0
  4  3  1  0  0  0  0
  5  4  1  0  0  0  0
  5  6  2  0  0  0  0
  7  5  1  0  0  0  0
  8  7  1  0  0  0  0
  9  8  1  0  0  0  0
 10  9  1  0  0  0  0
 10 11  2  0  0  0  0
 12 10  1  0  0  0  0
 12 13  1  6  0  0  0
 14 12  1  0  0  0  0
 15 14  1  0  0  0  0
 14 16  1  0  0  0  0
 14 17  1  0  0  0  0
 17 18  1  0  0  0  0
 18 19  1  0  0  0  0
 19 20  2  0  0  0  0
 19 21  1  0  0  0  0
 19 22  1  0  0  0  0
 22 23  1  0  0  0  0
 23 24  2  0  0  0  0
 23 25  1  0  0  0  0
 23 26  1  0  0  0  0
 26 27  1  0  0  0  0
 28 27  1  1  0  0  0
 28 29  1  0  0  0  0
 28 43  1  0  0  0  0
 29 30  1  0  0  0  0
 30 31  1  1  0  0  0
 30 41  1  0  0  0  0
 31 32  1  0  0  0  0
 31 39  1  0  0  0  0
 32 33  2  0  0  0  0
 33 34  1  0  0  0  0
 34 35  2  0  0  0  0
 34 39  1  0  0  0  0
 35 36  1  0  0  0  0
 35 40  1  0  0  0  0
 36 37  2  0  0  0  0
 37 38  1  0  0  0  0
 38 39  2  0  0  0  0
 41 42  1  6  0  0  0
 41 43  1  0  0  0  0
 43 44  1  6  0  0  0
 44 45  1  0  0  0  0
 45 46  2  0  0  0  0
 45 47  1  0  0  0  0
 45 48  1  0  0  0  0
M  CHG  1  21  -1
M  CHG  1  25  -1
M  CHG  1  47  -1
M  CHG  1  48  -1
M  END
$MOL
CE5307[x]
  EC-BLAST  1118160141
InChIKey=DASVGFACDRAZQR-XSZZXUNXSA-N
 22 21  0  0  0  0  0  0  0  0999 V2000
    5.3329    0.6039    0.0000 O   0  0  0  0  0  0  0  0  0  1  0  0
    5.3329    1.4289    0.0000 C   0  0  0  0  0  0  0  0  0  2  0  0
   -4.6697    3.0789    0.0000 C   0  0  0  0  0  0  0  0  0 69  0  0
    6.0474    1.8414    0.0000 O   0  0  0  0  0  0  0  0  0 70  0  0
    4.6184    1.8414    0.0000 C   0  0  0  0  0  0  0  0  0 51  0  0
    3.9039    1.4289    0.0000 C   0  0  0  0  0  0  0  0  0 52  0  0
    3.9039    0.6039    0.0000 O   0  0  0  0  0  0  0  0  0 53  0  0
    3.1895    1.8414    0.0000 C   0  0  0  0  0  0  0  0  0 54  0  0
    2.4750    1.4289    0.0000 C   0  0  0  0  0  0  0  0  0 55  0  0
    1.7605    1.8414    0.0000 C   0  0  0  0  0  0  0  0  0 56  0  0
    1.7605    2.6664    0.0000 C   0  0  0  0  0  0  0  0  0 57  0  0
    1.0461    3.0789    0.0000 C   0  0  0  0  0  0  0  0  0 58  0  0
    1.0461    3.9039    0.0000 C   0  0  0  0  0  0  0  0  0 59  0  0
    0.3316    4.3164    0.0000 C   0  0  0  0  0  0  0  0  0 60  0  0
    0.3316    5.1414    0.0000 O   0  0  0  0  0  0  0  0  0 61  0  0
   -0.3829    3.9039    0.0000 C   0  0  0  0  0  0  0  0  0 62  0  0
   -0.3829    3.0789    0.0000 C   0  0  0  0  0  0  0  0  0 63  0  0
   -1.0974    2.6664    0.0000 C   0  0  0  0  0  0  0  0  0 64  0  0
   -1.8118    3.0789    0.0000 C   0  0  0  0  0  0  0  0  0 65  0  0
   -2.5263    2.6664    0.0000 C   0  0  0  0  0  0  0  0  0 66  0  0
   -3.2408    3.0789    0.0000 C   0  0  0  0  0  0  0  0  0 67  0  0
   -3.9552    2.6664    0.0000 C   0  0  0  0  0  0  0  0  0 68  0  0
  2  1  2  0  0  0  0
  2  4  1  0  0  0  4
  5  2  1  0  0  0  0
  3 22  1  0  0  0  0
  6  5  1  0  0  0  0
  6  7  2  0  0  0  0
  8  6  1  0  0  0  0
  9  8  1  0  0  0  0
 10  9  1  0  0  0  0
 11 10  2  0  0  0  0
 12 11  1  0  0  0  0
 13 12  2  0  0  0  0
 14 13  1  0  0  0  0
 14 15  1  0  0  0  0
 16 14  1  0  0  0  0
 17 16  1  0  0  0  0
 18 17  2  0  0  0  0
 19 18  1  0  0  0  0
 20 19  1  0  0  0  0
 21 20  1  0  0  0  0
 22 21  1  0  0  0  0
M  CHG  1   4  -1
M  END
