# Supplementary material for: Comparative evaluation of atom mapping algorithms for balanced metabolic reactions: application to Recon 3D
Source: J Cheminform. 2017 Jun 14;9:39. doi: 10.1186/s13321-017-0223-1 (PMC5471289; doi:10.1186/s13321-017-0223-1)
Supplement: Supplementary file 3 — Additional file 3. Contains two folders, one contains the predictions obtained from each algorithm in RXN format (Folder: algorithmicPredictions), the other contains manually curated atom mappings, (Folder:standardisedPredictions). [file 13321_2017_223_MOESM3_ESM.zip › algorithmicPredictions/RDT/MELATN23DOX.rxn]

$RXN

  EC-BLAST     MELATN23DOX

  2  1
$MOL
melatn[c]
  EC-BLAST  1118160040
InChIKey=DRLFMBDRBRZALE-UHFFFAOYSA-N
 17 18  0  0  0  0  0  0  0  0999 V2000
    4.5329   -0.4041    0.0000 O   0  0  0  0  0  0  0  0  0  1  0  0
    4.5329    0.4209    0.0000 C   0  0  0  0  0  0  0  0  0  2  0  0
    3.8184    0.8334    0.0000 N   0  0  0  0  0  0  0  0  0  3  0  0
    3.1039    0.4209    0.0000 C   0  0  0  0  0  0  0  0  0  4  0  0
    2.3895    0.8334    0.0000 C   0  0  0  0  0  0  0  0  0  5  0  0
    1.6750    0.4209    0.0000 C   0  0  0  0  0  0  0  0  0  6  0  0
    0.9213    0.7564    0.0000 C   0  0  0  0  0  0  0  0  0  7  0  0
    0.3693    0.1433    0.0000 N   0  0  0  0  0  0  0  0  0  8  0  0
    0.7818   -0.5711    0.0000 C   0  0  0  0  0  0  0  0  0  9  0  0
    0.5269   -1.3557    0.0000 C   0  0  0  0  0  0  0  0  0 10  0  0
    1.0789   -1.9688    0.0000 C   0  0  0  0  0  0  0  0  0 11  0  0
    1.8859   -1.7973    0.0000 C   0  0  0  0  0  0  0  0  0 12  0  0
    2.4379   -2.4104    0.0000 O   0  0  0  0  0  0  0  0  0 13  0  0
    2.1830   -3.1950    0.0000 C   0  0  0  0  0  0  0  0  0 14  0  0
    2.1408   -1.0127    0.0000 C   0  0  0  0  0  0  0  0  0 15  0  0
    1.5888   -0.3996    0.0000 C   0  0  0  0  0  0  0  0  0 16  0  0
    5.2474    0.8334    0.0000 C   0  0  0  0  0  0  0  0  0 17  0  0
  2  1  2  0  0  0  0
  3  2  1  0  0  0  0
  2 17  1  0  0  0  0
  4  3  1  0  0  0  0
  5  4  1  0  0  0  0
  6  5  1  0  0  0  0
  7  6  2  0  0  0  4
  6 16  1  0  0  0  0
  8  7  1  0  0  0  0
  9  8  1  0  0  0  0
 10  9  2  0  0  0  0
  9 16  1  0  0  0  0
 11 10  1  0  0  0  0
 12 11  2  0  0  0  0
 13 12  1  0  0  0  0
 12 15  1  0  0  0  0
 14 13  1  0  0  0  0
 16 15  2  0  0  0  0
M  END
$MOL
o2[c]
  EC-BLAST  1118160040
InChIKey=MYMOFIZGZYHOMD-UHFFFAOYSA-N
  2  1  0  0  0  0  0  0  0  0999 V2000
    0.8250    0.0000    0.0000 O   0  0  0  0  0  0  0  0  0 18  0  0
    0.0000    0.0000    0.0000 O   0  0  0  0  0  0  0  0  0 19  0  0
  1  2  2  0  0  0  4
M  END
$MOL
fna5moxam[c]
  EC-BLAST  1118160040
InChIKey=JYWNYMJKURVPFH-UHFFFAOYSA-N
 19 19  0  0  0  0  0  0  0  0999 V2000
    2.1434    0.4125    0.0000 O   0  0  0  0  0  0  0  0  0  1  0  0
   -2.1434    2.8875    0.0000 C   0  0  0  0  0  0  0  0  0 12  0  0
   -2.1434    3.7125    0.0000 O   0  0  0  0  0  0  0  0  0 13  0  0
   -2.8579    4.1250    0.0000 C   0  0  0  0  0  0  0  0  0 14  0  0
   -1.4289    2.4750    0.0000 C   0  0  0  0  0  0  0  0  0 15  0  0
   -1.4289    1.6500    0.0000 C   0  0  0  0  0  0  0  0  0 16  0  0
   -0.7145    1.2375    0.0000 C   0  0  0  0  0  0  0  0  0  6  0  0
   -0.7145    0.4125    0.0000 O   0  0  0  0  0  0  0  0  0 19  0  0
    0.0000    1.6500    0.0000 C   0  0  0  0  0  0  0  0  0  5  0  0
    0.7145    1.2375    0.0000 C   0  0  0  0  0  0  0  0  0  4  0  0
    1.4289    1.6500    0.0000 N   0  0  0  0  0  0  0  0  0  3  0  0
   -2.8579    2.4750    0.0000 C   0  0  0  0  0  0  0  0  0 11  0  0
    2.8579    1.6500    0.0000 C   0  0  0  0  0  0  0  0  0 17  0  0
   -2.8579    1.6500    0.0000 C   0  0  0  0  0  0  0  0  0 10  0  0
   -2.1434    1.2375    0.0000 C   0  0  0  0  0  0  0  0  0  9  0  0
   -2.1434    0.4125    0.0000 N   0  0  0  0  0  0  0  0  0  8  0  0
   -1.4289    0.0000    0.0000 C   0  0  0  0  0  0  0  0  0  7  0  0
   -1.4289   -0.8250    0.0000 O   0  0  0  0  0  0  0  0  0 18  0  0
    2.1434    1.2375    0.0000 C   0  0  0  0  0  0  0  0  0  2  0  0
 19  1  2  0  0  0  0
  3  2  1  0  0  0  0
  2  5  2  0  0  0  0
  2 12  1  0  0  0  0
  4  3  1  0  0  0  0
  5  6  1  0  0  0  0
  6  7  1  0  0  0  0
  6 15  2  0  0  0  0
  7  8  2  0  0  0  4
  7  9  1  0  0  0  0
  9 10  1  0  0  0  0
 10 11  1  0  0  0  0
 11 19  1  0  0  0  0
 14 12  2  0  0  0  0
 19 13  1  0  0  0  0
 15 14  1  0  0  0  0
 15 16  1  0  0  0  0
 16 17  1  0  0  0  0
 17 18  2  0  0  0  4
M  END
