# Supplementary material for: Comparative evaluation of atom mapping algorithms for balanced metabolic reactions: application to Recon 3D
Source: J Cheminform. 2017 Jun 14;9:39. doi: 10.1186/s13321-017-0223-1 (PMC5471289; doi:10.1186/s13321-017-0223-1)
Supplement: Supplementary file 3 — Additional file 3. Contains two folders, one contains the predictions obtained from each algorithm in RXN format (Folder: algorithmicPredictions), the other contains manually curated atom mappings, (Folder:standardisedPredictions). [file 13321_2017_223_MOESM3_ESM.zip › algorithmicPredictions/RDT/MK7t.rxn]

$RXN

  EC-BLAST     MK7t

  1  1
$MOL
mqn7[c]
  EC-BLAST  1118160042

 48 49  0  0  0  0  0  0  0  0999 V2000
    1.4289    0.8250    0.0000 O   0  0  0  0  0  0  0  0  0  1  0  0
    1.4289    0.0000    0.0000 C   0  0  0  0  0  0  0  0  0  2  0  0
    2.1434   -0.4125    0.0000 C   0  0  0  0  0  0  0  0  0  3  0  0
    2.8579    0.0000    0.0000 C   0  0  0  0  0  0  0  0  0  4  0  0
    3.5724   -0.4125    0.0000 C   0  0  0  0  0  0  0  0  0  5  0  0
    3.5724   -1.2375    0.0000 C   0  0  0  0  0  0  0  0  0  6  0  0
    2.8579   -1.6500    0.0000 C   0  0  0  0  0  0  0  0  0  7  0  0
    2.1434   -1.2375    0.0000 C   0  0  0  0  0  0  0  0  0  8  0  0
    1.4289   -1.6500    0.0000 C   0  0  0  0  0  0  0  0  0  9  0  0
    1.4289   -2.4750    0.0000 O   0  0  0  0  0  0  0  0  0 10  0  0
    0.7145   -1.2375    0.0000 C   0  0  0  0  0  0  0  0  0 11  0  0
    0.7145   -0.4125    0.0000 C   0  0  0  0  0  0  0  0  0 12  0  0
    0.0000    0.0000    0.0000 C   0  0  0  0  0  0  0  0  0 13  0  0
    0.0000   -1.6500    0.0000 C   0  0  0  0  0  0  0  0  0 14  0  0
    0.0000   -2.4750    0.0000 C   0  0  0  0  0  0  0  0  0 15  0  0
   -0.7145   -2.8875    0.0000 C   0  0  0  0  0  0  0  0  0 16  0  0
   -1.4289   -2.4750    0.0000 C   0  0  0  0  0  0  0  0  0 17  0  0
   -0.7145   -3.7125    0.0000 C   0  0  0  0  0  0  0  0  0 18  0  0
   -1.4289   -4.1250    0.0000 C   0  0  0  0  0  0  0  0  0 19  0  0
   -1.4289   -4.9500    0.0000 C   0  0  0  0  0  0  0  0  0 20  0  0
   -2.1434   -5.3625    0.0000 C   0  0  0  0  0  0  0  0  0 21  0  0
   -2.8579   -4.9500    0.0000 C   0  0  0  0  0  0  0  0  0 22  0  0
   -2.1434   -6.1875    0.0000 C   0  0  0  0  0  0  0  0  0 23  0  0
   -2.8579   -6.6000    0.0000 C   0  0  0  0  0  0  0  0  0 24  0  0
   -2.8579   -7.4250    0.0000 C   0  0  0  0  0  0  0  0  0 25  0  0
   -3.5724   -7.8375    0.0000 C   0  0  0  0  0  0  0  0  0 26  0  0
   -4.2868   -7.4250    0.0000 C   0  0  0  0  0  0  0  0  0 27  0  0
   -3.5724   -8.6625    0.0000 C   0  0  0  0  0  0  0  0  0 28  0  0
   -4.2868   -9.0750    0.0000 C   0  0  0  0  0  0  0  0  0 29  0  0
   -4.2868   -9.9000    0.0000 C   0  0  0  0  0  0  0  0  0 30  0  0
   -5.0013  -10.3125    0.0000 C   0  0  0  0  0  0  0  0  0 31  0  0
   -5.7158   -9.9000    0.0000 C   0  0  0  0  0  0  0  0  0 32  0  0
   -5.0013  -11.1375    0.0000 C   0  0  0  0  0  0  0  0  0 33  0  0
   -5.7158  -11.5500    0.0000 C   0  0  0  0  0  0  0  0  0 34  0  0
   -5.7158  -12.3750    0.0000 C   0  0  0  0  0  0  0  0  0 35  0  0
   -6.4302  -12.7875    0.0000 C   0  0  0  0  0  0  0  0  0 36  0  0
   -7.1447  -12.3750    0.0000 C   0  0  0  0  0  0  0  0  0 37  0  0
   -6.4302  -13.6125    0.0000 C   0  0  0  0  0  0  0  0  0 38  0  0
   -7.1447  -14.0250    0.0000 C   0  0  0  0  0  0  0  0  0 39  0  0
   -7.1447  -14.8500    0.0000 C   0  0  0  0  0  0  0  0  0 40  0  0
   -7.8592  -15.2625    0.0000 C   0  0  0  0  0  0  0  0  0 41  0  0
   -8.5737  -14.8500    0.0000 C   0  0  0  0  0  0  0  0  0 42  0  0
   -7.8592  -16.0875    0.0000 C   0  0  0  0  0  0  0  0  0 43  0  0
   -8.5737  -16.5000    0.0000 C   0  0  0  0  0  0  0  0  0 44  0  0
   -8.5737  -17.3250    0.0000 C   0  0  0  0  0  0  0  0  0 45  0  0
   -9.2881  -17.7375    0.0000 C   0  0  0  0  0  0  0  0  0 46  0  0
   -9.2881  -18.5625    0.0000 C   0  0  0  0  0  0  0  0  0 47  0  0
  -10.0026  -17.3250    0.0000 C   0  0  0  0  0  0  0  0  0 48  0  0
  2  1  2  0  0  0  0
  2  3  1  0  0  0  0
 12  2  1  0  0  0  0
  3  4  2  0  0  0  0
  3  8  1  0  0  0  0
  4  5  1  0  0  0  0
  5  6  2  0  0  0  0
  6  7  1  0  0  0  0
  7  8  2  0  0  0  0
  8  9  1  0  0  0  0
  9 10  2  0  0  0  0
 11  9  1  0  0  0  0
 11 12  2  0  0  0  0
 14 11  1  0  0  0  0
 12 13  1  0  0  0  0
 15 14  1  0  0  0  0
 16 15  2  0  0  0  0
 16 17  1  0  0  0  0
 18 16  1  0  0  0  0
 19 18  1  0  0  0  0
 20 19  1  0  0  0  0
 21 20  2  0  0  0  0
 21 22  1  0  0  0  0
 23 21  1  0  0  0  0
 24 23  1  0  0  0  0
 25 24  1  0  0  0  0
 26 25  2  0  0  0  0
 26 27  1  0  0  0  0
 28 26  1  0  0  0  0
 29 28  1  0  0  0  0
 30 29  1  0  0  0  0
 31 30  2  0  0  0  0
 31 32  1  0  0  0  0
 33 31  1  0  0  0  0
 34 33  1  0  0  0  0
 35 34  1  0  0  0  0
 36 35  2  0  0  0  0
 36 37  1  0  0  0  0
 38 36  1  0  0  0  0
 39 38  1  0  0  0  0
 40 39  1  0  0  0  0
 41 40  2  0  0  0  0
 41 42  1  0  0  0  0
 43 41  1  0  0  0  0
 44 43  1  0  0  0  0
 45 44  1  0  0  0  0
 46 45  2  0  0  0  0
 47 46  1  0  0  0  0
 46 48  1  0  0  0  0
M  END
$MOL
mqn7[e]
  EC-BLAST  1118160042

 48 49  0  0  0  0  0  0  0  0999 V2000
    1.4289    0.8250    0.0000 O   0  0  0  0  0  0  0  0  0  1  0  0
    1.4289    0.0000    0.0000 C   0  0  0  0  0  0  0  0  0  2  0  0
    2.1434   -0.4125    0.0000 C   0  0  0  0  0  0  0  0  0  3  0  0
    2.8579    0.0000    0.0000 C   0  0  0  0  0  0  0  0  0  4  0  0
    3.5724   -0.4125    0.0000 C   0  0  0  0  0  0  0  0  0  5  0  0
    3.5724   -1.2375    0.0000 C   0  0  0  0  0  0  0  0  0  6  0  0
    2.8579   -1.6500    0.0000 C   0  0  0  0  0  0  0  0  0  7  0  0
    2.1434   -1.2375    0.0000 C   0  0  0  0  0  0  0  0  0  8  0  0
    1.4289   -1.6500    0.0000 C   0  0  0  0  0  0  0  0  0  9  0  0
    1.4289   -2.4750    0.0000 O   0  0  0  0  0  0  0  0  0 10  0  0
    0.7145   -1.2375    0.0000 C   0  0  0  0  0  0  0  0  0 11  0  0
    0.7145   -0.4125    0.0000 C   0  0  0  0  0  0  0  0  0 12  0  0
    0.0000    0.0000    0.0000 C   0  0  0  0  0  0  0  0  0 13  0  0
    0.0000   -1.6500    0.0000 C   0  0  0  0  0  0  0  0  0 14  0  0
    0.0000   -2.4750    0.0000 C   0  0  0  0  0  0  0  0  0 15  0  0
   -0.7145   -2.8875    0.0000 C   0  0  0  0  0  0  0  0  0 16  0  0
   -1.4289   -2.4750    0.0000 C   0  0  0  0  0  0  0  0  0 17  0  0
   -0.7145   -3.7125    0.0000 C   0  0  0  0  0  0  0  0  0 18  0  0
   -1.4289   -4.1250    0.0000 C   0  0  0  0  0  0  0  0  0 19  0  0
   -1.4289   -4.9500    0.0000 C   0  0  0  0  0  0  0  0  0 20  0  0
   -2.1434   -5.3625    0.0000 C   0  0  0  0  0  0  0  0  0 21  0  0
   -2.8579   -4.9500    0.0000 C   0  0  0  0  0  0  0  0  0 22  0  0
   -2.1434   -6.1875    0.0000 C   0  0  0  0  0  0  0  0  0 23  0  0
   -2.8579   -6.6000    0.0000 C   0  0  0  0  0  0  0  0  0 24  0  0
   -2.8579   -7.4250    0.0000 C   0  0  0  0  0  0  0  0  0 25  0  0
   -3.5724   -7.8375    0.0000 C   0  0  0  0  0  0  0  0  0 26  0  0
   -4.2868   -7.4250    0.0000 C   0  0  0  0  0  0  0  0  0 27  0  0
   -3.5724   -8.6625    0.0000 C   0  0  0  0  0  0  0  0  0 28  0  0
   -4.2868   -9.0750    0.0000 C   0  0  0  0  0  0  0  0  0 29  0  0
   -4.2868   -9.9000    0.0000 C   0  0  0  0  0  0  0  0  0 30  0  0
   -5.0013  -10.3125    0.0000 C   0  0  0  0  0  0  0  0  0 31  0  0
   -5.7158   -9.9000    0.0000 C   0  0  0  0  0  0  0  0  0 32  0  0
   -5.0013  -11.1375    0.0000 C   0  0  0  0  0  0  0  0  0 33  0  0
   -5.7158  -11.5500    0.0000 C   0  0  0  0  0  0  0  0  0 34  0  0
   -5.7158  -12.3750    0.0000 C   0  0  0  0  0  0  0  0  0 35  0  0
   -6.4302  -12.7875    0.0000 C   0  0  0  0  0  0  0  0  0 36  0  0
   -7.1447  -12.3750    0.0000 C   0  0  0  0  0  0  0  0  0 37  0  0
   -6.4302  -13.6125    0.0000 C   0  0  0  0  0  0  0  0  0 38  0  0
   -7.1447  -14.0250    0.0000 C   0  0  0  0  0  0  0  0  0 39  0  0
   -7.1447  -14.8500    0.0000 C   0  0  0  0  0  0  0  0  0 40  0  0
   -7.8592  -15.2625    0.0000 C   0  0  0  0  0  0  0  0  0 41  0  0
   -8.5737  -14.8500    0.0000 C   0  0  0  0  0  0  0  0  0 42  0  0
   -7.8592  -16.0875    0.0000 C   0  0  0  0  0  0  0  0  0 43  0  0
   -8.5737  -16.5000    0.0000 C   0  0  0  0  0  0  0  0  0 44  0  0
   -8.5737  -17.3250    0.0000 C   0  0  0  0  0  0  0  0  0 45  0  0
   -9.2881  -17.7375    0.0000 C   0  0  0  0  0  0  0  0  0 46  0  0
   -9.2881  -18.5625    0.0000 C   0  0  0  0  0  0  0  0  0 47  0  0
  -10.0026  -17.3250    0.0000 C   0  0  0  0  0  0  0  0  0 48  0  0
  2  1  2  0  0  0  0
  2  3  1  0  0  0  0
 12  2  1  0  0  0  0
  3  4  2  0  0  0  0
  3  8  1  0  0  0  0
  4  5  1  0  0  0  0
  5  6  2  0  0  0  0
  6  7  1  0  0  0  0
  7  8  2  0  0  0  0
  8  9  1  0  0  0  0
  9 10  2  0  0  0  0
 11  9  1  0  0  0  0
 11 12  2  0  0  0  0
 14 11  1  0  0  0  0
 12 13  1  0  0  0  0
 15 14  1  0  0  0  0
 16 15  2  0  0  0  0
 16 17  1  0  0  0  0
 18 16  1  0  0  0  0
 19 18  1  0  0  0  0
 20 19  1  0  0  0  0
 21 20  2  0  0  0  0
 21 22  1  0  0  0  0
 23 21  1  0  0  0  0
 24 23  1  0  0  0  0
 25 24  1  0  0  0  0
 26 25  2  0  0  0  0
 26 27  1  0  0  0  0
 28 26  1  0  0  0  0
 29 28  1  0  0  0  0
 30 29  1  0  0  0  0
 31 30  2  0  0  0  0
 31 32  1  0  0  0  0
 33 31  1  0  0  0  0
 34 33  1  0  0  0  0
 35 34  1  0  0  0  0
 36 35  2  0  0  0  0
 36 37  1  0  0  0  0
 38 36  1  0  0  0  0
 39 38  1  0  0  0  0
 40 39  1  0  0  0  0
 41 40  2  0  0  0  0
 41 42  1  0  0  0  0
 43 41  1  0  0  0  0
 44 43  1  0  0  0  0
 45 44  1  0  0  0  0
 46 45  2  0  0  0  0
 47 46  1  0  0  0  0
 46 48  1  0  0  0  0
M  END
