# Supplementary material for: Comparative evaluation of atom mapping algorithms for balanced metabolic reactions: application to Recon 3D
Source: J Cheminform. 2017 Jun 14;9:39. doi: 10.1186/s13321-017-0223-1 (PMC5471289; doi:10.1186/s13321-017-0223-1)
Supplement: Supplementary file 3 — Additional file 3. Contains two folders, one contains the predictions obtained from each algorithm in RXN format (Folder: algorithmicPredictions), the other contains manually curated atom mappings, (Folder:standardisedPredictions). [file 13321_2017_223_MOESM3_ESM.zip › algorithmicPredictions/RDT/GUAD.rxn]

$RXN

  EC-BLAST     GUAD

  2  2
$MOL
gua[c]
  EC-BLAST  1117162312
InChIKey=UYTPUPDQBNUYGX-UHFFFAOYSA-N
 11 12  0  0  0  0  0  0  0  0999 V2000
    1.3556    3.1729    0.0000 O   0  0  0  0  0  0  0  0  0  1  0  0
    1.3556    2.3479    0.0000 C   0  0  0  0  0  0  0  0  0  2  0  0
    2.0701    1.9354    0.0000 N   0  0  0  0  0  0  0  0  0  3  0  0
    2.0701    1.1104    0.0000 C   0  0  0  0  0  0  0  0  0  4  0  0
    1.3556    0.6979    0.0000 N   0  0  0  0  0  0  0  0  0  5  0  0
    0.6411    1.1104    0.0000 C   0  0  0  0  0  0  0  0  0  6  0  0
   -0.1435    0.8555    0.0000 N   0  0  0  0  0  0  0  0  0  7  0  0
   -0.6284    1.5229    0.0000 C   0  0  0  0  0  0  0  0  0  8  0  0
   -0.1435    2.1904    0.0000 N   0  0  0  0  0  0  0  0  0  9  0  0
    0.6411    1.9354    0.0000 C   0  0  0  0  0  0  0  0  0 10  0  0
    2.7845    0.6979    0.0000 N   0  0  0  0  0  0  0  0  0 11  0  0
  2  1  2  0  0  0  0
  2  3  1  0  0  0  0
 10  2  1  0  0  0  0
  4  3  1  0  0  0  0
  4  5  2  0  0  0  8
 11  4  1  0  0  0  4
  5  6  1  0  0  0  0
  6  7  1  0  0  0  0
  6 10  2  0  0  0  0
  8  7  1  0  0  0  0
  9  8  2  0  0  0  0
 10  9  1  0  0  0  0
M  END
$MOL
h2o[c]
  EC-BLAST  1117162312
InChIKey=XLYOFNOQVPJJNP-UHFFFAOYSA-N
  1  0  0  0  0  0  0  0  0  0999 V2000
    0.0000    0.0000    0.0000 O   0  0  0  0  0  0  0  0  0 12  0  0
M  END
$MOL
xan[c]
  EC-BLAST  1117162312
InChIKey=LRFVTYWOQMYALW-UHFFFAOYSA-N
 11 12  0  0  0  0  0  0  0  0999 V2000
    1.3556    0.6979    0.0000 N   0  0  0  0  0  0  0  0  0  5  0  0
    1.3556    2.3479    0.0000 C   0  0  0  0  0  0  0  0  0  2  0  0
    2.0701    1.9354    0.0000 N   0  0  0  0  0  0  0  0  0  3  0  0
    2.0701    1.1104    0.0000 C   0  0  0  0  0  0  0  0  0  4  0  0
    2.7845    0.6979    0.0000 O   0  0  0  0  0  0  0  0  0 12  0  0
    0.6411    1.1104    0.0000 C   0  0  0  0  0  0  0  0  0  6  0  0
   -0.1435    0.8555    0.0000 N   0  0  0  0  0  0  0  0  0  7  0  0
   -0.6284    1.5229    0.0000 C   0  0  0  0  0  0  0  0  0  8  0  0
   -0.1435    2.1904    0.0000 N   0  0  0  0  0  0  0  0  0  9  0  0
    0.6411    1.9354    0.0000 C   0  0  0  0  0  0  0  0  0 10  0  0
    1.3556    3.1729    0.0000 O   0  0  0  0  0  0  0  0  0  1  0  0
  4  1  1  0  0  0  8
  1  6  1  0  0  0  0
  2  3  1  0  0  0  0
 10  2  1  0  0  0  0
  2 11  2  0  0  0  0
  4  3  1  0  0  0  0
  5  4  2  0  0  0  4
  6  7  1  0  0  0  0
  6 10  2  0  0  0  0
  8  7  1  0  0  0  0
  9  8  2  0  0  0  0
 10  9  1  0  0  0  0
M  END
$MOL
nh4[c]
  EC-BLAST  1117162312
InChIKey=QGZKDVFQNNGYKY-UHFFFAOYSA-O
  1  0  0  0  0  0  0  0  0  0999 V2000
    0.0000    0.0000    0.0000 N   0  0  0  0  0  0  0  0  0 11  0  0
M  CHG  1   1   1
M  END
