# Supplementary material for: Comparative evaluation of atom mapping algorithms for balanced metabolic reactions: application to Recon 3D
Source: J Cheminform. 2017 Jun 14;9:39. doi: 10.1186/s13321-017-0223-1 (PMC5471289; doi:10.1186/s13321-017-0223-1)
Supplement: Supplementary file 3 — Additional file 3. Contains two folders, one contains the predictions obtained from each algorithm in RXN format (Folder: algorithmicPredictions), the other contains manually curated atom mappings, (Folder:standardisedPredictions). [file 13321_2017_223_MOESM3_ESM.zip › algorithmicPredictions/RDT/LNLNCGCRNt.rxn]

$RXN

  EC-BLAST     LNLNCGCRNt

  1  1
$MOL
lnlncgcrn[c]
  EC-BLAST  1118160039
InChIKey=VDPMHVILMVSAQX-BAHSRKMSSA-N
 30 29  0  0  0  0  0  0  0  0999 V2000
    6.3683   -6.2228    0.0000 O   0  0  0  0  0  0  0  0  0  1  0  0
    6.6384   -5.4433    0.0000 C   0  0  0  0  0  0  0  0  0  2  0  0
    7.4485   -5.2874    0.0000 O   0  0  0  0  0  0  0  0  0  3  0  0
    6.0983   -4.8196    0.0000 C   0  0  0  0  0  0  0  0  0  4  0  0
    5.2882   -4.9755    0.0000 C   0  0  0  0  0  0  0  0  0  5  0  0
    4.7481   -4.3519    0.0000 C   0  0  1  0  0  0  0  0  0  6  0  0
    3.9379   -4.5078    0.0000 O   0  0  0  0  0  0  0  0  0  7  0  0
    3.3979   -3.8842    0.0000 C   0  0  0  0  0  0  0  0  0  8  0  0
    3.6679   -3.1046    0.0000 O   0  0  0  0  0  0  0  0  0  9  0  0
    2.5877   -4.0401    0.0000 C   0  0  0  0  0  0  0  0  0 10  0  0
    2.0476   -3.4164    0.0000 C   0  0  0  0  0  0  0  0  0 11  0  0
    1.2375   -3.5724    0.0000 C   0  0  0  0  0  0  0  0  0 12  0  0
    0.6974   -2.9487    0.0000 C   0  0  0  0  0  0  0  0  0 13  0  0
   -0.1127   -3.1046    0.0000 C   0  0  0  0  0  0  0  0  0 14  0  0
   -0.6528   -2.4810    0.0000 C   0  0  0  0  0  0  0  0  0 15  0  0
   -0.3828   -1.7014    0.0000 C   0  0  0  0  0  0  0  0  0 16  0  0
    0.4274   -1.5455    0.0000 C   0  0  0  0  0  0  0  0  0 17  0  0
    0.6974   -0.7660    0.0000 C   0  0  0  0  0  0  0  0  0 18  0  0
    0.1573   -0.1423    0.0000 C   0  0  0  0  0  0  0  0  0 19  0  0
   -0.6528   -0.2982    0.0000 C   0  0  0  0  0  0  0  0  0 20  0  0
   -1.1929    0.3254    0.0000 C   0  0  0  0  0  0  0  0  0 21  0  0
   -0.9229    1.1050    0.0000 C   0  0  0  0  0  0  0  0  0 22  0  0
   -1.4629    1.7286    0.0000 C   0  0  0  0  0  0  0  0  0 23  0  0
   -1.1929    2.5081    0.0000 C   0  0  0  0  0  0  0  0  0 24  0  0
   -1.7330    3.1318    0.0000 C   0  0  0  0  0  0  0  0  0 25  0  0
   -1.4629    3.9113    0.0000 C   0  0  0  0  0  0  0  0  0 26  0  0
    5.0181   -3.5724    0.0000 N   0  0  0  0  0  0  0  0  0 27  0  0
    5.7977   -3.8424    0.0000 C   0  0  0  0  0  0  0  0  0 28  0  0
    4.2386   -3.3023    0.0000 C   0  0  0  0  0  0  0  0  0 29  0  0
    5.2882   -2.7928    0.0000 C   0  0  0  0  0  0  0  0  0 30  0  0
  2  1  2  0  0  0  0
  2  3  1  0  0  0  0
  4  2  1  0  0  0  0
  5  4  1  0  0  0  0
  6  5  1  0  0  0  0
  6  7  1  6  0  0  0
  6 27  1  0  0  0  0
  8  7  1  0  0  0  0
  8  9  2  0  0  0  0
 10  8  1  0  0  0  0
 11 10  1  0  0  0  0
 12 11  1  0  0  0  0
 13 12  1  0  0  0  0
 14 13  1  0  0  0  0
 15 14  2  0  0  0  0
 16 15  1  0  0  0  0
 17 16  1  0  0  0  0
 18 17  2  0  0  0  0
 19 18  1  0  0  0  0
 20 19  1  0  0  0  0
 21 20  2  0  0  0  0
 22 21  1  0  0  0  0
 23 22  1  0  0  0  0
 24 23  1  0  0  0  0
 25 24  1  0  0  0  0
 26 25  1  0  0  0  0
 27 28  1  0  0  0  0
 27 29  1  0  0  0  0
 27 30  1  0  0  0  0
M  CHG  1   3  -1
M  CHG  1  27   1
M  END
$MOL
lnlncgcrn[m]
  EC-BLAST  1118160039
InChIKey=VDPMHVILMVSAQX-BAHSRKMSSA-N
 30 29  0  0  0  0  0  0  0  0999 V2000
    6.3683   -6.2228    0.0000 O   0  0  0  0  0  0  0  0  0  1  0  0
    6.6384   -5.4433    0.0000 C   0  0  0  0  0  0  0  0  0  2  0  0
    7.4485   -5.2874    0.0000 O   0  0  0  0  0  0  0  0  0  3  0  0
    6.0983   -4.8196    0.0000 C   0  0  0  0  0  0  0  0  0  4  0  0
    5.2882   -4.9755    0.0000 C   0  0  0  0  0  0  0  0  0  5  0  0
    4.7481   -4.3519    0.0000 C   0  0  1  0  0  0  0  0  0  6  0  0
    3.9379   -4.5078    0.0000 O   0  0  0  0  0  0  0  0  0  7  0  0
    3.3979   -3.8842    0.0000 C   0  0  0  0  0  0  0  0  0  8  0  0
    3.6679   -3.1046    0.0000 O   0  0  0  0  0  0  0  0  0  9  0  0
    2.5877   -4.0401    0.0000 C   0  0  0  0  0  0  0  0  0 10  0  0
    2.0476   -3.4164    0.0000 C   0  0  0  0  0  0  0  0  0 11  0  0
    1.2375   -3.5724    0.0000 C   0  0  0  0  0  0  0  0  0 12  0  0
    0.6974   -2.9487    0.0000 C   0  0  0  0  0  0  0  0  0 13  0  0
   -0.1127   -3.1046    0.0000 C   0  0  0  0  0  0  0  0  0 14  0  0
   -0.6528   -2.4810    0.0000 C   0  0  0  0  0  0  0  0  0 15  0  0
   -0.3828   -1.7014    0.0000 C   0  0  0  0  0  0  0  0  0 16  0  0
    0.4274   -1.5455    0.0000 C   0  0  0  0  0  0  0  0  0 17  0  0
    0.6974   -0.7660    0.0000 C   0  0  0  0  0  0  0  0  0 18  0  0
    0.1573   -0.1423    0.0000 C   0  0  0  0  0  0  0  0  0 19  0  0
   -0.6528   -0.2982    0.0000 C   0  0  0  0  0  0  0  0  0 20  0  0
   -1.1929    0.3254    0.0000 C   0  0  0  0  0  0  0  0  0 21  0  0
   -0.9229    1.1050    0.0000 C   0  0  0  0  0  0  0  0  0 22  0  0
   -1.4629    1.7286    0.0000 C   0  0  0  0  0  0  0  0  0 23  0  0
   -1.1929    2.5081    0.0000 C   0  0  0  0  0  0  0  0  0 24  0  0
   -1.7330    3.1318    0.0000 C   0  0  0  0  0  0  0  0  0 25  0  0
   -1.4629    3.9113    0.0000 C   0  0  0  0  0  0  0  0  0 26  0  0
    5.0181   -3.5724    0.0000 N   0  0  0  0  0  0  0  0  0 27  0  0
    5.7977   -3.8424    0.0000 C   0  0  0  0  0  0  0  0  0 28  0  0
    4.2386   -3.3023    0.0000 C   0  0  0  0  0  0  0  0  0 29  0  0
    5.2882   -2.7928    0.0000 C   0  0  0  0  0  0  0  0  0 30  0  0
  2  1  2  0  0  0  0
  2  3  1  0  0  0  0
  4  2  1  0  0  0  0
  5  4  1  0  0  0  0
  6  5  1  0  0  0  0
  6  7  1  6  0  0  0
  6 27  1  0  0  0  0
  8  7  1  0  0  0  0
  8  9  2  0  0  0  0
 10  8  1  0  0  0  0
 11 10  1  0  0  0  0
 12 11  1  0  0  0  0
 13 12  1  0  0  0  0
 14 13  1  0  0  0  0
 15 14  2  0  0  0  0
 16 15  1  0  0  0  0
 17 16  1  0  0  0  0
 18 17  2  0  0  0  0
 19 18  1  0  0  0  0
 20 19  1  0  0  0  0
 21 20  2  0  0  0  0
 22 21  1  0  0  0  0
 23 22  1  0  0  0  0
 24 23  1  0  0  0  0
 25 24  1  0  0  0  0
 26 25  1  0  0  0  0
 27 28  1  0  0  0  0
 27 29  1  0  0  0  0
 27 30  1  0  0  0  0
M  CHG  1   3  -1
M  CHG  1  27   1
M  END
