# Supplementary material for: Comparative evaluation of atom mapping algorithms for balanced metabolic reactions: application to Recon 3D
Source: J Cheminform. 2017 Jun 14;9:39. doi: 10.1186/s13321-017-0223-1 (PMC5471289; doi:10.1186/s13321-017-0223-1)
Supplement: Supplementary file 3 — Additional file 3. Contains two folders, one contains the predictions obtained from each algorithm in RXN format (Folder: algorithmicPredictions), the other contains manually curated atom mappings, (Folder:standardisedPredictions). [file 13321_2017_223_MOESM3_ESM.zip › algorithmicPredictions/RDT/r0997.rxn]

$RXN

  EC-BLAST     r0997

  2  2
$MOL
c8crn[x]
  EC-BLAST  1118160104
InChIKey=CXTATJFJDMJMIY-CYBMUJFWSA-N
 20 19  0  0  0  0  0  0  0  0999 V2000
    8.7138   -0.9059    0.0000 O   0  0  0  0  0  0  0  0  0  1  0  0
    9.4283   -1.3184    0.0000 C   0  0  0  0  0  0  0  0  0  2  0  0
   10.1427   -0.9059    0.0000 O   0  0  0  0  0  0  0  0  0  3  0  0
    9.4283   -2.1434    0.0000 C   0  0  0  0  0  0  0  0  0  4  0  0
    8.7138   -2.5559    0.0000 C   0  0  2  0  0  0  0  0  0  5  0  0
    7.9993   -2.1434    0.0000 O   0  0  0  0  0  0  0  0  0  6  0  0
    7.2849   -2.5559    0.0000 C   0  0  0  0  0  0  0  0  0  7  0  0
    7.2849   -3.3809    0.0000 O   0  0  0  0  0  0  0  0  0  8  0  0
    6.5704   -2.1434    0.0000 C   0  0  0  0  0  0  0  0  0  9  0  0
    5.8559   -2.5559    0.0000 C   0  0  0  0  0  0  0  0  0 10  0  0
    5.1414   -2.1434    0.0000 C   0  0  0  0  0  0  0  0  0 11  0  0
    4.4270   -2.5559    0.0000 C   0  0  0  0  0  0  0  0  0 12  0  0
    3.7125   -2.1434    0.0000 C   0  0  0  0  0  0  0  0  0 13  0  0
    2.9980   -2.5559    0.0000 C   0  0  0  0  0  0  0  0  0 14  0  0
    2.2836   -2.1434    0.0000 C   0  0  0  0  0  0  0  0  0 15  0  0
    8.7138   -3.3809    0.0000 C   0  0  0  0  0  0  0  0  0 16  0  0
    9.4283   -3.7934    0.0000 N   0  0  0  0  0  0  0  0  0 17  0  0
    9.0158   -4.5079    0.0000 C   0  0  0  0  0  0  0  0  0 18  0  0
    9.8408   -3.0789    0.0000 C   0  0  0  0  0  0  0  0  0 19  0  0
   10.1427   -4.2059    0.0000 C   0  0  0  0  0  0  0  0  0 20  0  0
  2  1  2  0  0  0  0
  2  3  1  0  0  0  0
  4  2  1  0  0  0  0
  5  4  1  0  0  0  0
  5  6  1  6  0  0  0
  5 16  1  0  0  0  0
  7  6  1  0  0  0  4
  7  8  2  0  0  0  0
  9  7  1  0  0  0  0
 10  9  1  0  0  0  0
 11 10  1  0  0  0  0
 12 11  1  0  0  0  0
 13 12  1  0  0  0  0
 14 13  1  0  0  0  0
 15 14  1  0  0  0  0
 16 17  1  0  0  0  0
 17 18  1  0  0  0  0
 17 19  1  0  0  0  0
 17 20  1  0  0  0  0
M  CHG  1   3  -1
M  CHG  1  17   1
M  END
$MOL
crn[c]
  EC-BLAST  1118160104
InChIKey=PHIQHXFUZVPYII-ZCFIWIBFSA-N
 11 10  0  0  0  0  0  0  0  0999 V2000
    0.0000    0.0000    0.0000 O   0  0  0  0  0  0  0  0  0 21  0  0
    0.8250    0.0000    0.0000 C   0  0  0  0  0  0  0  0  0 22  0  0
    1.2375   -0.7145    0.0000 O   0  0  0  0  0  0  0  0  0 23  0  0
    1.2375    0.7145    0.0000 C   0  0  0  0  0  0  0  0  0 24  0  0
    0.8250    1.4289    0.0000 C   0  0  2  0  0  0  0  0  0 25  0  0
    0.0000    1.4289    0.0000 O   0  0  0  0  0  0  0  0  0 26  0  0
    1.2375    2.1434    0.0000 C   0  0  0  0  0  0  0  0  0 27  0  0
    0.8250    2.8579    0.0000 N   0  0  0  0  0  0  0  0  0 28  0  0
    0.4125    3.5724    0.0000 C   0  0  0  0  0  0  0  0  0 29  0  0
    0.1105    2.4454    0.0000 C   0  0  0  0  0  0  0  0  0 30  0  0
    1.5395    3.2704    0.0000 C   0  0  0  0  0  0  0  0  0 31  0  0
  2  1  2  0  0  0  0
  2  3  1  0  0  0  0
  4  2  1  0  0  0  0
  5  4  1  0  0  0  0
  5  6  1  1  0  0  0
  7  5  1  0  0  0  0
  8  7  1  0  0  0  0
  9  8  1  0  0  0  0
  8 10  1  0  0  0  0
  8 11  1  0  0  0  0
M  CHG  1   3  -1
M  CHG  1   8   1
M  END
$MOL
c8crn[c]
  EC-BLAST  1118160104
InChIKey=CXTATJFJDMJMIY-CYBMUJFWSA-N
 20 19  0  0  0  0  0  0  0  0999 V2000
    5.8559   -2.5559    0.0000 C   0  0  0  0  0  0  0  0  0 10  0  0
    5.1414   -2.1434    0.0000 C   0  0  0  0  0  0  0  0  0 11  0  0
    4.4270   -2.5559    0.0000 C   0  0  0  0  0  0  0  0  0 12  0  0
    3.7125   -2.1434    0.0000 C   0  0  0  0  0  0  0  0  0 13  0  0
    2.9980   -2.5559    0.0000 C   0  0  0  0  0  0  0  0  0 14  0  0
    2.2836   -2.1434    0.0000 C   0  0  0  0  0  0  0  0  0 15  0  0
    8.7138   -0.9059    0.0000 O   0  0  0  0  0  0  0  0  0 21  0  0
    9.4283   -1.3184    0.0000 C   0  0  0  0  0  0  0  0  0 22  0  0
   10.1427   -0.9059    0.0000 O   0  0  0  0  0  0  0  0  0 23  0  0
    9.4283   -2.1434    0.0000 C   0  0  0  0  0  0  0  0  0 24  0  0
    8.7138   -2.5559    0.0000 C   0  0  2  0  0  0  0  0  0 25  0  0
    7.9993   -2.1434    0.0000 O   0  0  0  0  0  0  0  0  0 26  0  0
    7.2849   -2.5559    0.0000 C   0  0  0  0  0  0  0  0  0  7  0  0
    7.2849   -3.3809    0.0000 O   0  0  0  0  0  0  0  0  0  8  0  0
    6.5704   -2.1434    0.0000 C   0  0  0  0  0  0  0  0  0  9  0  0
    8.7138   -3.3809    0.0000 C   0  0  0  0  0  0  0  0  0 27  0  0
    9.4283   -3.7934    0.0000 N   0  0  0  0  0  0  0  0  0 28  0  0
    9.0158   -4.5079    0.0000 C   0  0  0  0  0  0  0  0  0 29  0  0
    9.8408   -3.0789    0.0000 C   0  0  0  0  0  0  0  0  0 30  0  0
   10.1427   -4.2059    0.0000 C   0  0  0  0  0  0  0  0  0 31  0  0
  2  1  1  0  0  0  0
  1 15  1  0  0  0  0
  3  2  1  0  0  0  0
  4  3  1  0  0  0  0
  5  4  1  0  0  0  0
  6  5  1  0  0  0  0
  8  7  2  0  0  0  0
  8  9  1  0  0  0  0
 10  8  1  0  0  0  0
 11 10  1  0  0  0  0
 11 12  1  6  0  0  0
 11 16  1  0  0  0  0
 13 12  1  0  0  0  4
 13 14  2  0  0  0  0
 15 13  1  0  0  0  0
 16 17  1  0  0  0  0
 17 18  1  0  0  0  0
 17 19  1  0  0  0  0
 17 20  1  0  0  0  0
M  CHG  1   9  -1
M  CHG  1  17   1
M  END
$MOL
crn[x]
  EC-BLAST  1118160104
InChIKey=PHIQHXFUZVPYII-ZCFIWIBFSA-N
 11 10  0  0  0  0  0  0  0  0999 V2000
    0.0000    0.0000    0.0000 O   0  0  0  0  0  0  0  0  0  1  0  0
    0.8250    0.0000    0.0000 C   0  0  0  0  0  0  0  0  0  2  0  0
    1.2375   -0.7145    0.0000 O   0  0  0  0  0  0  0  0  0  3  0  0
    1.2375    0.7145    0.0000 C   0  0  0  0  0  0  0  0  0  4  0  0
    0.8250    1.4289    0.0000 C   0  0  2  0  0  0  0  0  0  5  0  0
    0.0000    1.4289    0.0000 O   0  0  0  0  0  0  0  0  0  6  0  0
    1.2375    2.1434    0.0000 C   0  0  0  0  0  0  0  0  0 16  0  0
    0.8250    2.8579    0.0000 N   0  0  0  0  0  0  0  0  0 17  0  0
    0.4125    3.5724    0.0000 C   0  0  0  0  0  0  0  0  0 18  0  0
    0.1105    2.4454    0.0000 C   0  0  0  0  0  0  0  0  0 19  0  0
    1.5395    3.2704    0.0000 C   0  0  0  0  0  0  0  0  0 20  0  0
  2  1  2  0  0  0  0
  2  3  1  0  0  0  0
  4  2  1  0  0  0  0
  5  4  1  0  0  0  0
  5  6  1  1  0  0  0
  7  5  1  0  0  0  0
  8  7  1  0  0  0  0
  9  8  1  0  0  0  0
  8 10  1  0  0  0  0
  8 11  1  0  0  0  0
M  CHG  1   3  -1
M  CHG  1   8   1
M  END
