# Supplementary material for: Comparative evaluation of atom mapping algorithms for balanced metabolic reactions: application to Recon 3D
Source: J Cheminform. 2017 Jun 14;9:39. doi: 10.1186/s13321-017-0223-1 (PMC5471289; doi:10.1186/s13321-017-0223-1)
Supplement: Supplementary file 3 — Additional file 3. Contains two folders, one contains the predictions obtained from each algorithm in RXN format (Folder: algorithmicPredictions), the other contains manually curated atom mappings, (Folder:standardisedPredictions). [file 13321_2017_223_MOESM3_ESM.zip › algorithmicPredictions/RDT/RE1812R.rxn]

$RXN

  EC-BLAST     RE1812R

  3  3
$MOL
nadph[r]
  EC-BLAST  1118160128
InChIKey=ACFIXJIJDZMPPO-NNYOXOHSSA-N
 48 52  0  0  0  0  0  0  0  0999 V2000
   -5.3907  -10.4717    0.0000 O   0  0  0  0  0  0  0  0  0  1  0  0
   -4.9782  -11.1862    0.0000 C   0  0  0  0  0  0  0  0  0  2  0  0
   -5.3907  -11.9007    0.0000 N   0  0  0  0  0  0  0  0  0  3  0  0
   -4.1532  -11.1862    0.0000 C   0  0  0  0  0  0  0  0  0  4  0  0
   -3.7407  -10.4717    0.0000 C   0  0  0  0  0  0  0  0  0  5  0  0
   -2.9157  -10.4717    0.0000 N   0  0  0  0  0  0  0  0  0  6  0  0
   -2.5032  -11.1862    0.0000 C   0  0  0  0  0  0  0  0  0  7  0  0
   -2.9157  -11.9007    0.0000 C   0  0  0  0  0  0  0  0  0  8  0  0
   -3.7407  -11.9007    0.0000 C   0  0  0  0  0  0  0  0  0  9  0  0
   -2.5032   -9.7573    0.0000 C   0  0  2  0  0  0  0  0  0 10  0  0
   -2.8387   -9.0036    0.0000 O   0  0  0  0  0  0  0  0  0 11  0  0
   -2.2257   -8.4516    0.0000 C   0  0  2  0  0  0  0  0  0 12  0  0
   -2.3119   -7.6311    0.0000 C   0  0  0  0  0  0  0  0  0 13  0  0
   -1.6444   -7.1462    0.0000 O   0  0  0  0  0  0  0  0  0 14  0  0
   -1.7307   -6.3257    0.0000 P   0  0  0  0  0  0  0  0  0 15  0  0
   -2.5512   -6.4119    0.0000 O   0  0  0  0  0  0  0  0  0 16  0  0
   -0.9102   -6.2394    0.0000 O   0  0  0  0  0  0  0  0  0 17  0  0
   -1.8169   -5.5052    0.0000 O   0  0  0  0  0  0  0  0  0 18  0  0
   -1.1495   -5.0203    0.0000 P   0  0  0  0  0  0  0  0  0 19  0  0
   -1.6344   -4.3528    0.0000 O   0  0  0  0  0  0  0  0  0 20  0  0
   -0.6646   -5.6877    0.0000 O   0  0  0  0  0  0  0  0  0 21  0  0
   -0.4820   -4.5353    0.0000 O   0  0  0  0  0  0  0  0  0 22  0  0
   -0.5683   -3.7149    0.0000 C   0  0  0  0  0  0  0  0  0 23  0  0
    0.0992   -3.2299    0.0000 C   0  0  1  0  0  0  0  0  0 24  0  0
    0.0992   -2.4049    0.0000 O   0  0  0  0  0  0  0  0  0 25  0  0
    0.8838   -2.1500    0.0000 C   0  0  2  0  0  0  0  0  0 26  0  0
    1.1387   -1.3654    0.0000 N   0  0  0  0  0  0  0  0  0 27  0  0
    0.6538   -0.6979    0.0000 C   0  0  0  0  0  0  0  0  0 28  0  0
    1.1387   -0.0305    0.0000 N   0  0  0  0  0  0  0  0  0 29  0  0
    1.9233   -0.2854    0.0000 C   0  0  0  0  0  0  0  0  0 30  0  0
    2.6378    0.1271    0.0000 C   0  0  0  0  0  0  0  0  0 31  0  0
    3.3523   -0.2854    0.0000 N   0  0  0  0  0  0  0  0  0 32  0  0
    3.3523   -1.1104    0.0000 C   0  0  0  0  0  0  0  0  0 33  0  0
    2.6378   -1.5229    0.0000 N   0  0  0  0  0  0  0  0  0 34  0  0
    1.9233   -1.1104    0.0000 C   0  0  0  0  0  0  0  0  0 35  0  0
    2.6378    0.9521    0.0000 N   0  0  0  0  0  0  0  0  0 36  0  0
    1.3687   -2.8174    0.0000 C   0  0  2  0  0  0  0  0  0 37  0  0
    2.1937   -2.8174    0.0000 O   0  0  0  0  0  0  0  0  0 38  0  0
    2.6062   -3.5319    0.0000 P   0  0  0  0  0  0  0  0  0 39  0  0
    3.0187   -4.2464    0.0000 O   0  0  0  0  0  0  0  0  0 40  0  0
    1.8917   -3.9444    0.0000 O   0  0  0  0  0  0  0  0  0 41  0  0
    3.3207   -3.1194    0.0000 O   0  0  0  0  0  0  0  0  0 42  0  0
    0.8838   -3.4849    0.0000 C   0  0  2  0  0  0  0  0  0 43  0  0
    1.1387   -4.2695    0.0000 O   0  0  0  0  0  0  0  0  0 44  0  0
   -1.5112   -8.8641    0.0000 C   0  0  1  0  0  0  0  0  0 45  0  0
   -0.7575   -8.5285    0.0000 O   0  0  0  0  0  0  0  0  0 46  0  0
   -1.6827   -9.6710    0.0000 C   0  0  1  0  0  0  0  0  0 47  0  0
   -1.1307  -10.2841    0.0000 O   0  0  0  0  0  0  0  0  0 48  0  0
  2  1  2  0  0  0  0
  3  2  1  0  0  0  0
  2  4  1  0  0  0  0
  4  5  2  0  0  0  0
  4  9  1  0  0  0  0
  5  6  1  0  0  0  0
  6  7  1  0  0  0  0
 10  6  1  6  0  0  0
  7  8  2  0  0  0  0
  8  9  1  0  0  0  0
 10 11  1  0  0  0  0
 10 47  1  0  0  0  0
 11 12  1  0  0  0  0
 12 13  1  6  0  0  0
 12 45  1  0  0  0  0
 13 14  1  0  0  0  0
 14 15  1  0  0  0  0
 15 16  2  0  0  0  0
 15 17  1  0  0  0  0
 15 18  1  0  0  0  0
 18 19  1  0  0  0  0
 19 20  2  0  0  0  0
 19 21  1  0  0  0  0
 19 22  1  0  0  0  0
 22 23  1  0  0  0  0
 24 23  1  1  0  0  0
 24 25  1  0  0  0  0
 24 43  1  0  0  0  0
 25 26  1  0  0  0  0
 26 27  1  1  0  0  0
 26 37  1  0  0  0  0
 27 28  1  0  0  0  0
 27 35  1  0  0  0  0
 28 29  2  0  0  0  0
 29 30  1  0  0  0  0
 30 31  2  0  0  0  0
 30 35  1  0  0  0  0
 31 32  1  0  0  0  0
 31 36  1  0  0  0  0
 32 33  2  0  0  0  0
 33 34  1  0  0  0  0
 34 35  2  0  0  0  0
 37 38  1  6  0  0  0
 37 43  1  0  0  0  0
 38 39  1  0  0  0  0
 39 40  2  0  0  0  0
 39 41  1  0  0  0  0
 39 42  1  0  0  0  0
 43 44  1  6  0  0  0
 45 46  1  1  0  0  0
 45 47  1  0  0  0  0
 47 48  1  1  0  0  0
M  CHG  1  17  -1
M  CHG  1  21  -1
M  CHG  1  41  -1
M  CHG  1  42  -1
M  END
$MOL
CE1272[r]
  EC-BLAST  1118160128
InChIKey=NTIXPPFPXLYJCT-OWOWEXKPSA-N
 31 34  0  0  0  0  0  0  0  0999 V2000
    8.7655   -1.6450    0.0000 O   0  0  0  0  0  0  0  0  0 49  0  0
    7.9534   -1.7902    0.0000 C   0  0  0  0  0  0  0  0  0 50  0  0
    7.6731   -2.5662    0.0000 C   0  0  0  0  0  0  0  0  0 51  0  0
    6.8610   -2.7114    0.0000 C   0  0  0  0  0  0  0  0  0 52  0  0
    6.3292   -2.0807    0.0000 C   0  0  1  0  0  0  0  0  0 53  0  0
    6.0489   -2.8566    0.0000 C   0  0  0  0  0  0  0  0  0 54  0  0
    6.6095   -1.3047    0.0000 C   0  0  0  0  0  0  0  0  0 55  0  0
    7.4216   -1.1595    0.0000 C   0  0  0  0  0  0  0  0  0 56  0  0
    6.0777   -0.6740    0.0000 C   0  0  0  0  0  0  0  0  0 57  0  0
    5.2655   -0.8192    0.0000 C   0  0  0  0  0  0  0  0  0 58  0  0
    4.7337   -0.1885    0.0000 O   0  0  0  0  0  0  0  0  0 59  0  0
    4.9853   -1.5952    0.0000 C   0  0  2  0  0  0  0  0  0 60  0  0
    4.1731   -1.7404    0.0000 C   0  0  1  0  0  0  0  0  0 61  0  0
    3.5218   -1.2340    0.0000 C   0  0  0  0  0  0  0  0  0 62  0  0
    2.8390   -1.6970    0.0000 C   0  0  0  0  0  0  0  0  0 63  0  0
    3.0683   -2.4895    0.0000 C   0  0  1  0  0  0  0  0  0 64  0  0
    2.5619   -3.1408    0.0000 C   0  0  2  0  0  0  0  0  0 65  0  0
    2.8728   -3.9050    0.0000 C   0  0  0  0  0  0  0  0  0 66  0  0
    1.7447   -3.0280    0.0000 C   0  0  0  0  0  0  0  0  0 67  0  0
    1.2383   -3.6793    0.0000 C   0  0  0  0  0  0  0  0  0 68  0  0
    0.4211   -3.5665    0.0000 C   0  0  0  0  0  0  0  0  0 69  0  0
   -0.0853   -4.2178    0.0000 C   0  0  0  0  0  0  0  0  0 70  0  0
   -0.7366   -3.7114    0.0000 O   0  0  0  0  0  0  0  0  0 71  0  0
   -0.5916   -4.8691    0.0000 C   0  0  0  0  0  0  0  0  0 72  0  0
    0.5660   -4.7241    0.0000 C   0  0  0  0  0  0  0  0  0 73  0  0
    3.8928   -2.5163    0.0000 C   0  0  2  0  0  0  0  0  0 74  0  0
    3.5330   -3.2587    0.0000 C   0  0  0  0  0  0  0  0  0 75  0  0
    4.4247   -3.1470    0.0000 C   0  0  0  0  0  0  0  0  0 76  0  0
    4.1444   -3.9229    0.0000 O   0  0  0  0  0  0  0  0  0 77  0  0
    5.2368   -3.0018    0.0000 C   0  0  0  0  0  0  0  0  0 78  0  0
    5.5171   -2.2259    0.0000 C   0  0  1  0  0  0  0  0  0 79  0  0
  2  1  1  0  0  0  0
  2  3  1  0  0  0  0
  8  2  1  0  0  0  0
  3  4  1  0  0  0  0
  4  5  1  0  0  0  0
  5  6  1  1  0  0  0
  7  5  1  0  0  0  0
  5 31  1  0  0  0  0
  7  8  1  0  0  0  0
  9  7  1  0  0  0  0
 10  9  1  0  0  0  0
 10 11  1  0  0  0  0
 12 10  1  0  0  0  0
 12 13  1  6  0  0  0
 12 31  1  0  0  0  0
 13 14  1  1  0  0  0
 13 26  1  0  0  0  0
 15 14  1  0  0  0  0
 16 15  1  0  0  0  0
 16 17  1  1  0  0  0
 16 26  1  0  0  0  0
 17 18  1  6  0  0  0
 17 19  1  0  0  0  0
 19 20  1  0  0  0  0
 20 21  1  0  0  0  0
 21 22  1  0  0  0  0
 22 23  1  0  0  0  0
 22 24  1  0  0  0  0
 22 25  1  0  0  0  0
 26 27  1  1  0  0  0
 28 26  1  0  0  0  0
 28 29  1  0  0  0  0
 30 28  1  0  0  0  0
 31 30  1  1  0  0  0
M  END
$MOL
o2[r]
  EC-BLAST  1118160128
InChIKey=MYMOFIZGZYHOMD-UHFFFAOYSA-N
  2  1  0  0  0  0  0  0  0  0999 V2000
    0.8250    0.0000    0.0000 O   0  0  0  0  0  0  0  0  0 80  0  0
    0.0000    0.0000    0.0000 O   0  0  0  0  0  0  0  0  0 81  0  0
  1  2  2  0  0  0  4
M  END
$MOL
nadp[r]
  EC-BLAST  1118160128
InChIKey=XJLXINKUBYWONI-NNYOXOHSSA-O
 48 52  0  0  0  0  0  0  0  0999 V2000
   -1.6782  -12.6151    0.0000 O   0  0  0  0  0  0  0  0  0  1  0  0
   -2.5032  -12.6151    0.0000 C   0  0  0  0  0  0  0  0  0  2  0  0
   -2.9157  -13.3296    0.0000 N   0  0  0  0  0  0  0  0  0  3  0  0
   -2.9157  -11.9007    0.0000 C   0  0  0  0  0  0  0  0  0  4  0  0
   -2.5032  -11.1862    0.0000 C   0  0  0  0  0  0  0  0  0  5  0  0
   -2.9157  -10.4717    0.0000 N   0  0  0  0  0  0  0  0  0  6  0  0
   -3.7407  -10.4717    0.0000 C   0  0  0  0  0  0  0  0  0  7  0  0
   -4.1532  -11.1862    0.0000 C   0  0  0  0  0  0  0  0  0  8  0  0
   -3.7407  -11.9007    0.0000 C   0  0  0  0  0  0  0  0  0  9  0  0
   -2.5032   -9.7573    0.0000 C   0  0  2  0  0  0  0  0  0 10  0  0
   -2.8387   -9.0036    0.0000 O   0  0  0  0  0  0  0  0  0 11  0  0
   -2.2257   -8.4516    0.0000 C   0  0  2  0  0  0  0  0  0 12  0  0
   -2.3119   -7.6311    0.0000 C   0  0  0  0  0  0  0  0  0 13  0  0
   -1.6444   -7.1462    0.0000 O   0  0  0  0  0  0  0  0  0 14  0  0
   -1.7307   -6.3257    0.0000 P   0  0  0  0  0  0  0  0  0 15  0  0
   -2.5512   -6.4119    0.0000 O   0  0  0  0  0  0  0  0  0 16  0  0
   -0.9102   -6.2394    0.0000 O   0  0  0  0  0  0  0  0  0 17  0  0
   -1.8169   -5.5052    0.0000 O   0  0  0  0  0  0  0  0  0 18  0  0
   -1.1495   -5.0203    0.0000 P   0  0  0  0  0  0  0  0  0 19  0  0
   -1.6344   -4.3528    0.0000 O   0  0  0  0  0  0  0  0  0 20  0  0
   -0.6646   -5.6877    0.0000 O   0  0  0  0  0  0  0  0  0 21  0  0
   -0.4820   -4.5353    0.0000 O   0  0  0  0  0  0  0  0  0 22  0  0
   -0.5683   -3.7149    0.0000 C   0  0  0  0  0  0  0  0  0 23  0  0
    0.0992   -3.2299    0.0000 C   0  0  1  0  0  0  0  0  0 24  0  0
    0.0992   -2.4049    0.0000 O   0  0  0  0  0  0  0  0  0 25  0  0
    0.8838   -2.1500    0.0000 C   0  0  2  0  0  0  0  0  0 26  0  0
    1.1387   -1.3654    0.0000 N   0  0  0  0  0  0  0  0  0 27  0  0
    0.6538   -0.6979    0.0000 C   0  0  0  0  0  0  0  0  0 28  0  0
    1.1387   -0.0305    0.0000 N   0  0  0  0  0  0  0  0  0 29  0  0
    1.9233   -0.2854    0.0000 C   0  0  0  0  0  0  0  0  0 30  0  0
    2.6378    0.1271    0.0000 C   0  0  0  0  0  0  0  0  0 31  0  0
    3.3523   -0.2854    0.0000 N   0  0  0  0  0  0  0  0  0 32  0  0
    3.3523   -1.1104    0.0000 C   0  0  0  0  0  0  0  0  0 33  0  0
    2.6378   -1.5229    0.0000 N   0  0  0  0  0  0  0  0  0 34  0  0
    1.9233   -1.1104    0.0000 C   0  0  0  0  0  0  0  0  0 35  0  0
    2.6378    0.9521    0.0000 N   0  0  0  0  0  0  0  0  0 36  0  0
    1.3687   -2.8174    0.0000 C   0  0  2  0  0  0  0  0  0 37  0  0
    2.1937   -2.8174    0.0000 O   0  0  0  0  0  0  0  0  0 38  0  0
    2.6062   -3.5319    0.0000 P   0  0  0  0  0  0  0  0  0 39  0  0
    3.0187   -4.2464    0.0000 O   0  0  0  0  0  0  0  0  0 40  0  0
    1.8917   -3.9444    0.0000 O   0  0  0  0  0  0  0  0  0 41  0  0
    3.3207   -3.1194    0.0000 O   0  0  0  0  0  0  0  0  0 42  0  0
    0.8838   -3.4849    0.0000 C   0  0  2  0  0  0  0  0  0 43  0  0
    1.1387   -4.2695    0.0000 O   0  0  0  0  0  0  0  0  0 44  0  0
   -1.5112   -8.8641    0.0000 C   0  0  1  0  0  0  0  0  0 45  0  0
   -0.7575   -8.5285    0.0000 O   0  0  0  0  0  0  0  0  0 46  0  0
   -1.6827   -9.6710    0.0000 C   0  0  1  0  0  0  0  0  0 47  0  0
   -1.1307  -10.2841    0.0000 O   0  0  0  0  0  0  0  0  0 48  0  0
  2  1  2  0  0  0  0
  3  2  1  0  0  0  0
  2  4  1  0  0  0  0
  4  5  1  0  0  0  0
  4  9  2  0  0  0  0
  6  5  2  0  0  0  0
  7  6  1  0  0  0  0
 10  6  1  6  0  0  0
  8  7  2  0  0  0  0
  9  8  1  0  0  0  0
 10 11  1  0  0  0  0
 10 47  1  0  0  0  0
 11 12  1  0  0  0  0
 12 13  1  6  0  0  0
 12 45  1  0  0  0  0
 13 14  1  0  0  0  0
 14 15  1  0  0  0  0
 15 16  2  0  0  0  0
 15 17  1  0  0  0  0
 15 18  1  0  0  0  0
 18 19  1  0  0  0  0
 19 20  2  0  0  0  0
 19 21  1  0  0  0  0
 19 22  1  0  0  0  0
 22 23  1  0  0  0  0
 24 23  1  1  0  0  0
 24 25  1  0  0  0  0
 24 43  1  0  0  0  0
 25 26  1  0  0  0  0
 26 27  1  1  0  0  0
 26 37  1  0  0  0  0
 27 28  1  0  0  0  0
 27 35  1  0  0  0  0
 28 29  2  0  0  0  0
 29 30  1  0  0  0  0
 30 31  2  0  0  0  0
 30 35  1  0  0  0  0
 31 32  1  0  0  0  0
 31 36  1  0  0  0  0
 32 33  2  0  0  0  0
 33 34  1  0  0  0  0
 34 35  2  0  0  0  0
 37 38  1  6  0  0  0
 37 43  1  0  0  0  0
 38 39  1  0  0  0  0
 39 40  2  0  0  0  0
 39 41  1  0  0  0  0
 39 42  1  0  0  0  0
 43 44  1  6  0  0  0
 45 46  1  1  0  0  0
 45 47  1  0  0  0  0
 47 48  1  1  0  0  0
M  CHG  1   6   1
M  CHG  1  17  -1
M  CHG  1  21  -1
M  CHG  1  41  -1
M  CHG  1  42  -1
M  END
$MOL
CE1278[r]
  EC-BLAST  1118160128
InChIKey=XZDHXPDYLPEFQI-FIMPYCPFSA-N
 32 35  0  0  0  0  0  0  0  0999 V2000
    3.5330   -3.2587    0.0000 C   0  0  0  0  0  0  0  0  0 75  0  0
    6.8610   -2.7114    0.0000 C   0  0  0  0  0  0  0  0  0 52  0  0
    8.7655   -1.6450    0.0000 O   0  0  0  0  0  0  0  0  0 49  0  0
    7.6731   -2.5662    0.0000 C   0  0  0  0  0  0  0  0  0 51  0  0
    6.3292   -2.0807    0.0000 C   0  0  1  0  0  0  0  0  0 53  0  0
    7.9534   -1.7902    0.0000 C   0  0  2  0  0  0  0  0  0 50  0  0
    7.4216   -1.1595    0.0000 C   0  0  0  0  0  0  0  0  0 56  0  0
    6.6095   -1.3047    0.0000 C   0  0  2  0  0  0  0  0  0 55  0  0
    4.7337   -0.1885    0.0000 O   0  0  0  0  0  0  0  0  0 59  0  0
    6.0777   -0.6740    0.0000 C   0  0  0  0  0  0  0  0  0 57  0  0
    5.2655   -0.8192    0.0000 C   0  0  2  0  0  0  0  0  0 58  0  0
    4.9853   -1.5952    0.0000 C   0  0  2  0  0  0  0  0  0 60  0  0
    4.1731   -1.7404    0.0000 C   0  0  1  0  0  0  0  0  0 61  0  0
    3.5218   -1.2340    0.0000 C   0  0  0  0  0  0  0  0  0 62  0  0
    2.8390   -1.6970    0.0000 C   0  0  0  0  0  0  0  0  0 63  0  0
    2.8728   -3.9050    0.0000 C   0  0  0  0  0  0  0  0  0 66  0  0
    3.0683   -2.4895    0.0000 C   0  0  1  0  0  0  0  0  0 64  0  0
    2.5619   -3.1408    0.0000 C   0  0  2  0  0  0  0  0  0 65  0  0
    1.2383   -3.6793    0.0000 C   0  0  0  0  0  0  0  0  0 68  0  0
    1.7447   -3.0280    0.0000 C   0  0  0  0  0  0  0  0  0 67  0  0
   -0.5916   -4.8691    0.0000 C   0  0  0  0  0  0  0  0  0 72  0  0
   -1.4089   -4.7563    0.0000 O   0  0  0  0  0  0  0  0  0 80  0  0
   -0.0853   -4.2178    0.0000 C   0  0  0  0  0  0  0  0  0 70  0  0
   -0.7366   -3.7114    0.0000 O   0  0  0  0  0  0  0  0  0 71  0  0
    0.5660   -4.7241    0.0000 C   0  0  0  0  0  0  0  0  0 73  0  0
    0.4211   -3.5665    0.0000 C   0  0  0  0  0  0  0  0  0 69  0  0
    3.8928   -2.5163    0.0000 C   0  0  2  0  0  0  0  0  0 74  0  0
    4.1444   -3.9229    0.0000 O   0  0  0  0  0  0  0  0  0 77  0  0
    5.2368   -3.0018    0.0000 C   0  0  0  0  0  0  0  0  0 78  0  0
    4.4247   -3.1470    0.0000 C   0  0  2  0  0  0  0  0  0 76  0  0
    6.0489   -2.8566    0.0000 C   0  0  0  0  0  0  0  0  0 54  0  0
    5.5171   -2.2259    0.0000 C   0  0  1  0  0  0  0  0  0 79  0  0
 27  1  1  1  0  0  0
  4  2  1  0  0  0  0
  2  5  1  0  0  0  0
  6  3  1  6  0  0  0
  6  4  1  0  0  0  0
  8  5  1  0  0  0  0
  5 31  1  1  0  0  0
  5 32  1  0  0  0  0
  7  6  1  0  0  0  0
  8  7  1  0  0  0  0
  8 10  1  6  0  0  0
 11  9  1  6  0  0  0
 11 10  1  0  0  0  0
 12 11  1  0  0  0  0
 12 13  1  6  0  0  0
 12 32  1  0  0  0  0
 13 14  1  1  0  0  0
 13 27  1  0  0  0  0
 15 14  1  0  0  0  0
 17 15  1  0  0  0  0
 18 16  1  6  0  0  0
 17 18  1  1  0  0  0
 17 27  1  0  0  0  0
 18 20  1  0  0  0  0
 20 19  1  0  0  0  0
 19 26  1  0  0  0  0
 21 22  1  0  0  0  4
 23 21  1  0  0  0  0
 23 24  1  0  0  0  0
 23 25  1  0  0  0  0
 26 23  1  0  0  0  0
 30 27  1  0  0  0  0
 30 28  1  6  0  0  0
 29 30  1  0  0  0  0
 32 29  1  1  0  0  0
M  END
$MOL
h2o[r]
  EC-BLAST  1118160128
InChIKey=XLYOFNOQVPJJNP-UHFFFAOYSA-N
  1  0  0  0  0  0  0  0  0  0999 V2000
    0.0000    0.0000    0.0000 O   0  0  0  0  0  0  0  0  0 81  0  0
M  END
