# Supplementary material for: Comparative evaluation of atom mapping algorithms for balanced metabolic reactions: application to Recon 3D
Source: J Cheminform. 2017 Jun 14;9:39. doi: 10.1186/s13321-017-0223-1 (PMC5471289; doi:10.1186/s13321-017-0223-1)
Supplement: Supplementary file 3 — Additional file 3. Contains two folders, one contains the predictions obtained from each algorithm in RXN format (Folder: algorithmicPredictions), the other contains manually curated atom mappings, (Folder:standardisedPredictions). [file 13321_2017_223_MOESM3_ESM.zip › algorithmicPredictions/RDT/RE2878C.rxn]

$RXN

  EC-BLAST     RE2878C

  2  3
$MOL
CE6451[c]
  EC-BLAST  1118160135
InChIKey=YPAIJQRSSHCPIA-YPLHIKBESA-N
 30 31  0  0  0  0  0  0  0  0999 V2000
    3.2247   -2.6868    0.0000 C   0  0  0  0  0  0  0  0  0  1  0  0
    1.0813   -1.4493    0.0000 H   0  0  0  0  0  0  0  0  0 41  0  0
    1.0813   -0.6243    0.0000 C   0  0  0  0  0  0  0  0  0  2  0  0
    0.3668   -0.2118    0.0000 O   0  0  0  0  0  0  0  0  0  3  0  0
    0.3668    0.6132    0.0000 O   0  0  0  0  0  0  0  0  0  4  0  0
    3.9392   -3.0993    0.0000 C   0  0  0  0  0  0  0  0  0  5  0  0
    1.0813    1.0257    0.0000 C   0  0  0  0  0  0  0  0  0  6  0  0
    1.0813    1.8507    0.0000 H   0  0  0  0  0  0  0  0  0 42  0  0
    1.2875    0.2007    0.0000 C   0  0  0  0  0  0  0  0  0  7  0  0
    1.7957    0.6132    0.0000 C   0  0  2  0  0  0  0  0  0  8  0  0
    2.5102    1.0257    0.0000 C   0  0  0  0  0  0  0  0  0  9  0  0
    3.2247    0.6132    0.0000 C   0  0  0  0  0  0  0  0  0 10  0  0
    3.9392    1.0257    0.0000 C   0  0  0  0  0  0  0  0  0 11  0  0
    3.9392    1.8507    0.0000 C   0  0  0  0  0  0  0  0  0 12  0  0
    4.6536    2.2632    0.0000 C   0  0  0  0  0  0  0  0  0 13  0  0
    4.6536    3.0882    0.0000 C   0  0  0  0  0  0  0  0  0 14  0  0
    3.9392    3.5007    0.0000 C   0  0  0  0  0  0  0  0  0 15  0  0
    3.9392    4.3257    0.0000 C   0  0  0  0  0  0  0  0  0 16  0  0
    3.2247    4.7382    0.0000 C   0  0  0  0  0  0  0  0  0 17  0  0
    2.5102    4.3257    0.0000 C   0  0  0  0  0  0  0  0  0 18  0  0
    2.5102    3.5007    0.0000 C   0  0  0  0  0  0  0  0  0 19  0  0
    1.7957    3.0882    0.0000 C   0  0  0  0  0  0  0  0  0 20  0  0
    1.7957    2.2632    0.0000 O   0  0  0  0  0  0  0  0  0 21  0  0
    1.0813    3.5007    0.0000 O   0  0  0  0  0  0  0  0  0 22  0  0
    1.7957   -0.2118    0.0000 C   0  0  2  0  0  0  0  0  0 23  0  0
    2.5102   -0.6243    0.0000 C   0  0  0  0  0  0  0  0  0 24  0  0
    2.5102   -1.4493    0.0000 C   0  0  0  0  0  0  0  0  0 25  0  0
    3.2247   -1.8618    0.0000 C   0  0  0  0  0  0  0  0  0 26  0  0
    3.9392   -1.4493    0.0000 O   0  0  0  0  0  0  0  0  0 27  0  0
    4.6536   -1.8618    0.0000 O   0  0  0  0  0  0  0  0  0 28  0  0
  1  6  1  0  0  0  0
 28  1  1  0  0  0  0
  3  2  1  0  0  0  4
  3  4  1  0  0  0  8
  9  3  1  0  0  0  0
  3 25  1  0  0  0  0
  4  5  1  0  0  0  4
  7  5  1  0  0  0  0
  8  7  1  0  0  0  4
  7  9  1  0  0  0  0
  7 10  1  0  0  0  0
 10 11  1  1  0  0  0
 25 10  1  0  0  0  0
 11 12  1  0  0  0  0
 12 13  2  0  0  0  0
 13 14  1  0  0  0  0
 14 15  1  0  0  0  0
 15 16  2  0  0  0  0
 16 17  1  0  0  0  0
 17 18  1  0  0  0  0
 18 19  2  0  0  0  0
 19 20  1  0  0  0  0
 20 21  1  0  0  0  0
 21 22  1  0  0  0  0
 22 23  2  0  0  0  0
 22 24  1  0  0  0  0
 25 26  1  1  0  0  0
 26 27  2  0  0  0  0
 27 28  1  0  0  0  0
 28 29  1  0  0  0  0
 29 30  1  0  0  0  4
M  CHG  1  24  -1
M  END
$MOL
ascb_L[c]
  EC-BLAST  1118160135
InChIKey=CIWBSHSKHKDKBQ-JLAZNSOCSA-M
 12 12  0  0  0  0  0  0  0  0999 V2000
    1.4652   -0.8227    0.0000 O   0  0  0  0  0  0  0  0  0 29  0  0
    0.9803   -0.1553    0.0000 C   0  0  0  0  0  0  0  0  0 30  0  0
    1.2352    0.6294    0.0000 O   0  0  0  0  0  0  0  0  0 31  0  0
    0.5678    1.1143    0.0000 C   0  0  1  0  0  0  0  0  0 32  0  0
   -0.0997    0.6294    0.0000 C   0  0  0  0  0  0  0  0  0 33  0  0
   -0.8843    0.8843    0.0000 O   0  0  0  0  0  0  0  0  0 34  0  0
    0.1553   -0.1553    0.0000 C   0  0  0  0  0  0  0  0  0 35  0  0
   -0.3297   -0.8227    0.0000 O   0  0  0  0  0  0  0  0  0 36  0  0
    0.5678    1.9393    0.0000 C   0  0  2  0  0  0  0  0  0 37  0  0
    1.2822    2.3518    0.0000 O   0  0  0  0  0  0  0  0  0 38  0  0
   -0.1467    2.3518    0.0000 C   0  0  0  0  0  0  0  0  0 39  0  0
   -0.1467    3.1768    0.0000 O   0  0  0  0  0  0  0  0  0 40  0  0
  2  1  2  0  0  0  0
  3  2  1  0  0  0  0
  2  7  1  0  0  0  0
  4  3  1  0  0  0  0
  4  5  1  0  0  0  0
  4  9  1  1  0  0  0
  5  6  1  0  0  0  8
  7  5  2  0  0  0  8
  7  8  1  0  0  0  8
  9 10  1  6  0  0  0
 11  9  1  0  0  0  0
 12 11  1  0  0  0  0
M  CHG  1   6  -1
M  END
$MOL
CE6467[c]
  EC-BLAST  1118160135
InChIKey=FUDAOIJHCQWTIE-LXOMGHNTSA-N
 27 27  0  0  0  0  0  0  0  0999 V2000
    0.5678    1.1143    0.0000 C   0  0  2  0  0  0  0  0  0 23  0  0
   -0.8843    0.8843    0.0000 O   0  0  0  0  0  0  0  0  0  3  0  0
    0.5678    1.9393    0.0000 C   0  0  0  0  0  0  0  0  0 24  0  0
   -0.0997    0.6294    0.0000 C   0  0  0  0  0  0  0  0  0  2  0  0
    0.1553   -0.1553    0.0000 C   0  0  0  0  0  0  0  0  0  7  0  0
    1.4652   -0.8227    0.0000 O   0  0  0  0  0  0  0  0  0  4  0  0
    0.9803   -0.1553    0.0000 C   0  0  0  0  0  0  0  0  0  6  0  0
    1.2352    0.6294    0.0000 C   0  0  2  0  0  0  0  0  0  8  0  0
    2.0198    0.8843    0.0000 C   0  0  0  0  0  0  0  0  0  9  0  0
    2.6329    0.3323    0.0000 C   0  0  0  0  0  0  0  0  0 10  0  0
    3.4175    0.5872    0.0000 C   0  0  0  0  0  0  0  0  0 11  0  0
    3.5891    1.3942    0.0000 C   0  0  0  0  0  0  0  0  0 12  0  0
    4.3737    1.6491    0.0000 C   0  0  0  0  0  0  0  0  0 13  0  0
    4.5452    2.4561    0.0000 C   0  0  0  0  0  0  0  0  0 14  0  0
    3.9321    3.0081    0.0000 C   0  0  0  0  0  0  0  0  0 15  0  0
    3.4905    4.3671    0.0000 C   0  0  0  0  0  0  0  0  0 17  0  0
    2.5344    3.3052    0.0000 C   0  0  0  0  0  0  0  0  0 19  0  0
    4.1036    3.8151    0.0000 C   0  0  0  0  0  0  0  0  0 16  0  0
    1.7498    3.0503    0.0000 C   0  0  0  0  0  0  0  0  0 20  0  0
    1.1367    3.6023    0.0000 O   0  0  0  0  0  0  0  0  0 22  0  0
   -0.1467    2.3518    0.0000 C   0  0  0  0  0  0  0  0  0 25  0  0
   -0.1467    3.1768    0.0000 C   0  0  0  0  0  0  0  0  0 26  0  0
    0.5678    3.5893    0.0000 O   0  0  0  0  0  0  0  0  0 27  0  0
   -0.8612    3.5893    0.0000 C   0  0  0  0  0  0  0  0  0  1  0  0
   -0.8612    4.4143    0.0000 C   0  0  0  0  0  0  0  0  0  5  0  0
    1.5783    2.2433    0.0000 O   0  0  0  0  0  0  0  0  0 21  0  0
    2.7059    4.1122    0.0000 C   0  0  0  0  0  0  0  0  0 18  0  0
  1  3  1  6  0  0  0
  1  4  1  0  0  0  0
  1  8  1  0  0  0  0
  4  2  2  0  0  0  8
 21  3  2  0  0  0  0
  5  4  1  0  0  0  0
  7  5  1  0  0  0  0
  7  6  1  0  0  0  0
  8  7  1  0  0  0  0
  8  9  1  6  0  0  0
  9 10  1  0  0  0  0
 10 11  2  0  0  0  0
 11 12  1  0  0  0  0
 12 13  1  0  0  0  0
 13 14  2  0  0  0  0
 14 15  1  0  0  0  0
 15 18  1  0  0  0  0
 18 16  2  0  0  0  0
 16 27  1  0  0  0  0
 17 19  1  0  0  0  0
 27 17  1  0  0  0  0
 19 20  1  0  0  0  0
 19 26  2  0  0  0  0
 22 21  1  0  0  0  0
 22 23  1  0  0  0  0
 24 22  1  0  0  0  0
 25 24  1  0  0  0  0
M  CHG  1  20  -1
M  END
$MOL
dhdascb[c]
  EC-BLAST  1118160135
InChIKey=SBJKKFFYIZUCET-UHFFFAOYSA-N
 12 12  0  0  0  0  0  0  0  0999 V2000
    1.4652   -0.8227    0.0000 O   0  0  0  0  0  0  0  0  0 29  0  0
    0.9803   -0.1553    0.0000 C   0  0  0  0  0  0  0  0  0 30  0  0
    1.2352    0.6294    0.0000 O   0  0  0  0  0  0  0  0  0 31  0  0
    0.5678    1.1143    0.0000 C   0  0  0  0  0  0  0  0  0 32  0  0
   -0.0997    0.6294    0.0000 C   0  0  0  0  0  0  0  0  0 33  0  0
   -0.8843    0.8843    0.0000 O   0  0  0  0  0  0  0  0  0 34  0  0
    0.1553   -0.1553    0.0000 C   0  0  0  0  0  0  0  0  0 35  0  0
   -0.3297   -0.8227    0.0000 O   0  0  0  0  0  0  0  0  0 36  0  0
    0.5678    1.9393    0.0000 C   0  0  0  0  0  0  0  0  0 37  0  0
    1.2822    2.3518    0.0000 O   0  0  0  0  0  0  0  0  0 38  0  0
   -0.1467    2.3518    0.0000 C   0  0  0  0  0  0  0  0  0 39  0  0
   -0.1467    3.1768    0.0000 O   0  0  0  0  0  0  0  0  0 40  0  0
  2  1  2  0  0  0  0
  3  2  1  0  0  0  0
  2  7  1  0  0  0  0
  4  3  1  0  0  0  0
  4  5  1  0  0  0  0
  9  4  1  0  0  0  0
  5  6  2  0  0  0  8
  7  5  1  0  0  0  8
  7  8  2  0  0  0  8
  9 10  1  0  0  0  0
 11  9  1  0  0  0  0
 12 11  1  0  0  0  0
M  END
$MOL
h2o[c]
  EC-BLAST  1118160135
InChIKey=XLYOFNOQVPJJNP-UHFFFAOYSA-N
  1  0  0  0  0  0  0  0  0  0999 V2000
    0.0000    0.0000    0.0000 O   0  0  0  0  0  0  0  0  0 28  0  0
M  END
