# Supplementary material for: Comparative evaluation of atom mapping algorithms for balanced metabolic reactions: application to Recon 3D
Source: J Cheminform. 2017 Jun 14;9:39. doi: 10.1186/s13321-017-0223-1 (PMC5471289; doi:10.1186/s13321-017-0223-1)
Supplement: Supplementary file 3 — Additional file 3. Contains two folders, one contains the predictions obtained from each algorithm in RXN format (Folder: algorithmicPredictions), the other contains manually curated atom mappings, (Folder:standardisedPredictions). [file 13321_2017_223_MOESM3_ESM.zip › algorithmicPredictions/RDT/THMMPtrbc.rxn]

$RXN

  EC-BLAST     THMMPtrbc

  1  1
$MOL
thmmp[e]
  EC-BLAST  1118160152
InChIKey=HZSAJDVWZRBGIF-UHFFFAOYSA-M
 22 23  0  0  0  0  0  0  0  0999 V2000
    4.9475   -2.9913    0.0000 O   0  0  0  0  0  0  0  0  0  1  0  0
    5.4996   -2.3782    0.0000 P   0  0  0  0  0  0  0  0  0  2  0  0
    6.1127   -2.9302    0.0000 O   0  0  0  0  0  0  0  0  0  3  0  0
    6.0516   -1.7651    0.0000 O   0  0  0  0  0  0  0  0  0  4  0  0
    4.8865   -1.8262    0.0000 O   0  0  0  0  0  0  0  0  0  5  0  0
    4.1019   -2.0811    0.0000 C   0  0  0  0  0  0  0  0  0  6  0  0
    3.4888   -1.5291    0.0000 C   0  0  0  0  0  0  0  0  0  7  0  0
    2.7041   -1.7840    0.0000 C   0  0  0  0  0  0  0  0  0  8  0  0
    2.4492   -2.5687    0.0000 S   0  0  0  0  0  0  0  0  0  9  0  0
    1.6242   -2.5687    0.0000 C   0  0  0  0  0  0  0  0  0 10  0  0
    1.3693   -1.7840    0.0000 N   0  0  0  0  0  0  0  0  0 11  0  0
    2.0367   -1.2991    0.0000 C   0  0  0  0  0  0  0  0  0 12  0  0
    2.0367   -0.4741    0.0000 C   0  0  0  0  0  0  0  0  0 13  0  0
    0.5846   -1.5291    0.0000 C   0  0  0  0  0  0  0  0  0 14  0  0
    0.4131   -0.7221    0.0000 C   0  0  0  0  0  0  0  0  0 15  0  0
    1.0262   -0.1701    0.0000 C   0  0  0  0  0  0  0  0  0 16  0  0
    0.8547    0.6369    0.0000 N   0  0  0  0  0  0  0  0  0 17  0  0
    0.0701    0.8918    0.0000 C   0  0  0  0  0  0  0  0  0 18  0  0
   -0.5430    0.3398    0.0000 N   0  0  0  0  0  0  0  0  0 19  0  0
   -0.3715   -0.4672    0.0000 C   0  0  0  0  0  0  0  0  0 20  0  0
   -0.9846   -1.0192    0.0000 N   0  0  0  0  0  0  0  0  0 21  0  0
   -0.1015    1.6988    0.0000 C   0  0  0  0  0  0  0  0  0 22  0  0
  2  1  2  0  0  0  0
  2  3  1  0  0  0  0
  2  4  1  0  0  0  0
  5  2  1  0  0  0  0
  6  5  1  0  0  0  0
  7  6  1  0  0  0  0
  8  7  1  0  0  0  0
  8  9  1  0  0  0  0
 12  8  2  0  0  0  0
  9 10  1  0  0  0  0
 10 11  2  0  0  0  0
 12 11  1  0  0  0  0
 11 14  1  0  0  0  0
 13 12  1  0  0  0  0
 14 15  1  0  0  0  0
 15 16  1  0  0  0  0
 15 20  2  0  0  0  0
 17 16  2  0  0  0  0
 18 17  1  0  0  0  0
 19 18  2  0  0  0  0
 18 22  1  0  0  0  0
 20 19  1  0  0  0  0
 20 21  1  0  0  0  0
M  CHG  1   3  -1
M  CHG  1   4  -1
M  CHG  1  11   1
M  END
$MOL
thmmp[c]
  EC-BLAST  1118160152
InChIKey=HZSAJDVWZRBGIF-UHFFFAOYSA-M
 22 23  0  0  0  0  0  0  0  0999 V2000
    4.9475   -2.9913    0.0000 O   0  0  0  0  0  0  0  0  0  1  0  0
    5.4996   -2.3782    0.0000 P   0  0  0  0  0  0  0  0  0  2  0  0
    6.1127   -2.9302    0.0000 O   0  0  0  0  0  0  0  0  0  3  0  0
    6.0516   -1.7651    0.0000 O   0  0  0  0  0  0  0  0  0  4  0  0
    4.8865   -1.8262    0.0000 O   0  0  0  0  0  0  0  0  0  5  0  0
    4.1019   -2.0811    0.0000 C   0  0  0  0  0  0  0  0  0  6  0  0
    3.4888   -1.5291    0.0000 C   0  0  0  0  0  0  0  0  0  7  0  0
    2.7041   -1.7840    0.0000 C   0  0  0  0  0  0  0  0  0  8  0  0
    2.4492   -2.5687    0.0000 S   0  0  0  0  0  0  0  0  0  9  0  0
    1.6242   -2.5687    0.0000 C   0  0  0  0  0  0  0  0  0 10  0  0
    1.3693   -1.7840    0.0000 N   0  0  0  0  0  0  0  0  0 11  0  0
    2.0367   -1.2991    0.0000 C   0  0  0  0  0  0  0  0  0 12  0  0
    2.0367   -0.4741    0.0000 C   0  0  0  0  0  0  0  0  0 13  0  0
    0.5846   -1.5291    0.0000 C   0  0  0  0  0  0  0  0  0 14  0  0
    0.4131   -0.7221    0.0000 C   0  0  0  0  0  0  0  0  0 15  0  0
    1.0262   -0.1701    0.0000 C   0  0  0  0  0  0  0  0  0 16  0  0
    0.8547    0.6369    0.0000 N   0  0  0  0  0  0  0  0  0 17  0  0
    0.0701    0.8918    0.0000 C   0  0  0  0  0  0  0  0  0 18  0  0
   -0.5430    0.3398    0.0000 N   0  0  0  0  0  0  0  0  0 19  0  0
   -0.3715   -0.4672    0.0000 C   0  0  0  0  0  0  0  0  0 20  0  0
   -0.9846   -1.0192    0.0000 N   0  0  0  0  0  0  0  0  0 21  0  0
   -0.1015    1.6988    0.0000 C   0  0  0  0  0  0  0  0  0 22  0  0
  2  1  2  0  0  0  0
  2  3  1  0  0  0  0
  2  4  1  0  0  0  0
  5  2  1  0  0  0  0
  6  5  1  0  0  0  0
  7  6  1  0  0  0  0
  8  7  1  0  0  0  0
  8  9  1  0  0  0  0
 12  8  2  0  0  0  0
  9 10  1  0  0  0  0
 10 11  2  0  0  0  0
 12 11  1  0  0  0  0
 11 14  1  0  0  0  0
 13 12  1  0  0  0  0
 14 15  1  0  0  0  0
 15 16  1  0  0  0  0
 15 20  2  0  0  0  0
 17 16  2  0  0  0  0
 18 17  1  0  0  0  0
 19 18  2  0  0  0  0
 18 22  1  0  0  0  0
 20 19  1  0  0  0  0
 20 21  1  0  0  0  0
M  CHG  1   3  -1
M  CHG  1   4  -1
M  CHG  1  11   1
M  END
