# Supplementary material for: Comparative evaluation of atom mapping algorithms for balanced metabolic reactions: application to Recon 3D
Source: J Cheminform. 2017 Jun 14;9:39. doi: 10.1186/s13321-017-0223-1 (PMC5471289; doi:10.1186/s13321-017-0223-1)
Supplement: Supplementary file 3 — Additional file 3. Contains two folders, one contains the predictions obtained from each algorithm in RXN format (Folder: algorithmicPredictions), the other contains manually curated atom mappings, (Folder:standardisedPredictions). [file 13321_2017_223_MOESM3_ESM.zip › algorithmicPredictions/RDT/RE2666C.rxn]

$RXN

  EC-BLAST     RE2666C

  2  2
$MOL
udpgal[c]
  EC-BLAST  1118160134
InChIKey=HSCJRCZFDFQWRP-ABVWGUQPSA-L
 36 38  0  0  0  0  0  0  0  0999 V2000
    3.0667   -5.1768    0.0000 O   0  0  0  0  0  0  0  0  0  1  0  0
    2.5817   -4.5094    0.0000 C   0  0  0  0  0  0  0  0  0  2  0  0
    2.9173   -3.7557    0.0000 C   0  0  0  0  0  0  0  0  0  3  0  0
    2.4324   -3.0882    0.0000 C   0  0  0  0  0  0  0  0  0  4  0  0
    1.6119   -3.1745    0.0000 N   0  0  0  0  0  0  0  0  0  5  0  0
    1.2763   -3.9282    0.0000 C   0  0  0  0  0  0  0  0  0  6  0  0
    0.4559   -4.0144    0.0000 O   0  0  0  0  0  0  0  0  0  7  0  0
    1.7613   -4.5956    0.0000 N   0  0  0  0  0  0  0  0  0  8  0  0
    1.1270   -2.5070    0.0000 C   0  0  2  0  0  0  0  0  0  9  0  0
    1.3819   -1.7224    0.0000 O   0  0  0  0  0  0  0  0  0 10  0  0
    0.7145   -1.2375    0.0000 C   0  0  1  0  0  0  0  0  0 11  0  0
    0.7145   -0.4125    0.0000 C   0  0  0  0  0  0  0  0  0 12  0  0
    0.0000    0.0000    0.0000 O   0  0  0  0  0  0  0  0  0 13  0  0
    0.0000    0.8250    0.0000 P   0  0  0  0  0  0  0  0  0 14  0  0
    0.8250    0.8250    0.0000 O   0  0  0  0  0  0  0  0  0 15  0  0
   -0.8250    0.8250    0.0000 O   0  0  0  0  0  0  0  0  0 16  0  0
    0.0000    1.6500    0.0000 O   0  0  0  0  0  0  0  0  0 17  0  0
   -0.7145    2.0625    0.0000 P   0  0  0  0  0  0  0  0  0 18  0  0
   -0.3020    2.7770    0.0000 O   0  0  0  0  0  0  0  0  0 19  0  0
   -1.1270    1.3480    0.0000 O   0  0  0  0  0  0  0  0  0 20  0  0
   -1.4289    2.4750    0.0000 O   0  0  0  0  0  0  0  0  0 21  0  0
   -1.4289    3.3000    0.0000 C   0  0  2  0  0  0  0  0  0 22  0  0
   -0.7145    3.7125    0.0000 O   0  0  0  0  0  0  0  0  0 23  0  0
   -0.7145    4.5375    0.0000 C   0  0  1  0  0  0  0  0  0 24  0  0
    0.0000    4.9500    0.0000 C   0  0  0  0  0  0  0  0  0 25  0  0
    0.0000    5.7750    0.0000 O   0  0  0  0  0  0  0  0  0 26  0  0
   -1.4289    4.9500    0.0000 C   0  0  1  0  0  0  0  0  0 27  0  0
   -1.4289    5.7750    0.0000 O   0  0  0  0  0  0  0  0  0 28  0  0
   -2.1434    4.5375    0.0000 C   0  0  1  0  0  0  0  0  0 29  0  0
   -2.8579    4.9500    0.0000 O   0  0  0  0  0  0  0  0  0 30  0  0
   -2.1434    3.7125    0.0000 C   0  0  2  0  0  0  0  0  0 31  0  0
   -2.8579    3.3000    0.0000 O   0  0  0  0  0  0  0  0  0 32  0  0
    0.0470   -1.7224    0.0000 C   0  0  2  0  0  0  0  0  0 33  0  0
   -0.7376   -1.4675    0.0000 O   0  0  0  0  0  0  0  0  0 34  0  0
    0.3020   -2.5070    0.0000 C   0  0  2  0  0  0  0  0  0 35  0  0
   -0.1830   -3.1745    0.0000 O   0  0  0  0  0  0  0  0  0 36  0  0
  2  1  2  0  0  0  0
  3  2  1  0  0  0  0
  2  8  1  0  0  0  0
  4  3  2  0  0  0  0
  5  4  1  0  0  0  0
  5  6  1  0  0  0  0
  9  5  1  1  0  0  0
  6  7  2  0  0  0  0
  8  6  1  0  0  0  0
 10  9  1  0  0  0  0
  9 35  1  0  0  0  0
 11 10  1  0  0  0  0
 11 12  1  1  0  0  0
 11 33  1  0  0  0  0
 13 12  1  0  0  0  0
 14 13  1  0  0  0  0
 14 15  2  0  0  0  0
 14 16  1  0  0  0  0
 17 14  1  0  0  0  0
 18 17  1  0  0  0  0
 18 19  2  0  0  0  0
 18 20  1  0  0  0  0
 21 18  1  0  0  0  0
 22 21  1  6  0  0  4
 23 22  1  0  0  0  0
 22 31  1  0  0  0  0
 24 23  1  0  0  0  0
 24 25  1  1  0  0  0
 24 27  1  0  0  0  0
 26 25  1  0  0  0  0
 27 28  1  1  0  0  0
 29 27  1  0  0  0  0
 29 30  1  1  0  0  0
 31 29  1  0  0  0  0
 31 32  1  6  0  0  0
 33 34  1  6  0  0  0
 35 33  1  0  0  0  0
 35 36  1  6  0  0  0
M  CHG  1  16  -1
M  CHG  1  20  -1
M  END
$MOL
galside_hs[c]
  EC-BLAST  1118160134
InChIKey=
 35 35  0  0  0  0  0  0  0  0999 V2000
    7.5745   -9.5172    0.0000 R   0  0  0  0  0  0  0  0  0 37  0  0
    7.7304   -8.7071    0.0000 C   0  0  0  0  0  0  0  0  0 38  0  0
    7.1068   -8.1670    0.0000 O   0  0  0  0  0  0  0  0  0 39  0  0
    8.5100   -8.4371    0.0000 N   0  0  0  0  0  0  0  0  0 40  0  0
    9.1336   -8.9771    0.0000 C   0  0  2  0  0  0  0  0  0 41  0  0
    9.9132   -8.7071    0.0000 C   0  0  0  0  0  0  0  0  0 42  0  0
   10.0691   -7.8970    0.0000 O   0  0  0  0  0  0  0  0  0 43  0  0
   10.8486   -7.6269    0.0000 C   0  0  2  0  0  0  0  0  0 44  0  0
   11.0046   -6.8168    0.0000 O   0  0  0  0  0  0  0  0  0 45  0  0
   11.7841   -6.5467    0.0000 C   0  0  2  0  0  0  0  0  0 46  0  0
   11.9400   -5.7366    0.0000 C   0  0  0  0  0  0  0  0  0 47  0  0
   12.7196   -5.4666    0.0000 O   0  0  0  0  0  0  0  0  0 48  0  0
   12.4077   -7.0868    0.0000 C   0  0  2  0  0  0  0  0  0 49  0  0
   13.1873   -6.8168    0.0000 O   0  0  0  0  0  0  0  0  0 50  0  0
   12.2518   -7.8970    0.0000 C   0  0  2  0  0  0  0  0  0 51  0  0
   12.8755   -8.4371    0.0000 O   0  0  0  0  0  0  0  0  0 52  0  0
   11.4723   -8.1670    0.0000 C   0  0  1  0  0  0  0  0  0 53  0  0
   11.3164   -8.9771    0.0000 O   0  0  0  0  0  0  0  0  0 54  0  0
    8.9777   -9.7873    0.0000 C   0  0  1  0  0  0  0  0  0 55  0  0
    9.6014  -10.3274    0.0000 O   0  0  0  0  0  0  0  0  0 56  0  0
    8.1982  -10.0573    0.0000 C   0  0  0  0  0  0  0  0  0 57  0  0
    8.0423  -10.8675    0.0000 C   0  0  0  0  0  0  0  0  0 58  0  0
    7.2627  -11.1375    0.0000 C   0  0  0  0  0  0  0  0  0 59  0  0
    6.6391  -10.5974    0.0000 C   0  0  0  0  0  0  0  0  0 60  0  0
    5.8595  -10.8675    0.0000 C   0  0  0  0  0  0  0  0  0 61  0  0
    5.2359  -10.3274    0.0000 C   0  0  0  0  0  0  0  0  0 62  0  0
    4.4563  -10.5974    0.0000 C   0  0  0  0  0  0  0  0  0 63  0  0
    4.3004  -11.4075    0.0000 C   0  0  0  0  0  0  0  0  0 64  0  0
    3.5209  -11.6776    0.0000 C   0  0  0  0  0  0  0  0  0 65  0  0
    2.8972  -11.1375    0.0000 C   0  0  0  0  0  0  0  0  0 66  0  0
    2.1177  -11.4075    0.0000 C   0  0  0  0  0  0  0  0  0 67  0  0
    1.4940  -10.8675    0.0000 C   0  0  0  0  0  0  0  0  0 68  0  0
    0.7145  -11.1375    0.0000 C   0  0  0  0  0  0  0  0  0 69  0  0
    0.0908  -10.5974    0.0000 C   0  0  0  0  0  0  0  0  0 70  0  0
   -0.6887  -10.8675    0.0000 C   0  0  0  0  0  0  0  0  0 71  0  0
  2  1  1  0  0  0  0
  2  3  2  0  0  0  0
  4  2  1  0  0  0  0
  5  4  1  1  0  0  0
  5  6  1  0  0  0  0
 19  5  1  0  0  0  0
  6  7  1  0  0  0  0
  8  7  1  6  0  0  0
  8  9  1  0  0  0  0
  8 17  1  0  0  0  0
  9 10  1  0  0  0  0
 10 11  1  6  0  0  0
 10 13  1  0  0  0  0
 11 12  1  0  0  0  0
 13 14  1  6  0  0  0
 13 15  1  0  0  0  0
 15 16  1  6  0  0  0
 15 17  1  0  0  0  0
 17 18  1  1  0  0  0
 19 20  1  6  0  0  0
 21 19  1  0  0  0  0
 22 21  2  0  0  0  0
 23 22  1  0  0  0  0
 24 23  1  0  0  0  0
 25 24  1  0  0  0  0
 26 25  1  0  0  0  0
 27 26  1  0  0  0  0
 28 27  1  0  0  0  0
 29 28  1  0  0  0  0
 30 29  1  0  0  0  0
 31 30  1  0  0  0  0
 32 31  1  0  0  0  0
 33 32  1  0  0  0  0
 34 33  1  0  0  0  0
 35 34  1  0  0  0  0
M  END
$MOL
digalside_hs[c]
  EC-BLAST  1118160134
InChIKey=
 46 47  0  0  0  0  0  0  0  0999 V2000
    1.4289  -15.6750    0.0000 O   0  0  0  0  0  0  0  0  0 48  0  0
    1.4289  -14.0250    0.0000 C   0  0  2  0  0  0  0  0  0 49  0  0
    2.1434  -14.4375    0.0000 O   0  0  0  0  0  0  0  0  0 50  0  0
    2.8579  -14.0250    0.0000 C   0  0  1  0  0  0  0  0  0 22  0  0
    2.8579  -13.2000    0.0000 O   0  0  0  0  0  0  0  0  0 23  0  0
    3.5724  -12.7875    0.0000 C   0  0  2  0  0  0  0  0  0 24  0  0
    3.5724  -11.9625    0.0000 C   0  0  0  0  0  0  0  0  0 25  0  0
    2.8579  -11.5500    0.0000 O   0  0  0  0  0  0  0  0  0 26  0  0
    4.2868  -13.2000    0.0000 C   0  0  2  0  0  0  0  0  0 27  0  0
    5.0013  -12.7875    0.0000 O   0  0  0  0  0  0  0  0  0 28  0  0
    4.2868  -14.0250    0.0000 C   0  0  2  0  0  0  0  0  0 29  0  0
    5.0013  -14.4375    0.0000 O   0  0  0  0  0  0  0  0  0 30  0  0
    3.5724  -14.4375    0.0000 C   0  0  1  0  0  0  0  0  0 31  0  0
    3.5724  -15.2625    0.0000 O   0  0  0  0  0  0  0  0  0 32  0  0
   -2.8579  -10.7250    0.0000 R   0  0  0  0  0  0  0  0  0 37  0  0
   -2.8579  -11.5500    0.0000 C   0  0  0  0  0  0  0  0  0 38  0  0
   -3.5724  -11.9625    0.0000 O   0  0  0  0  0  0  0  0  0 39  0  0
   -2.1434  -11.9625    0.0000 N   0  0  0  0  0  0  0  0  0 40  0  0
   -1.4289  -11.5500    0.0000 C   0  0  2  0  0  0  0  0  0 41  0  0
   -0.7145  -11.9625    0.0000 C   0  0  0  0  0  0  0  0  0 42  0  0
   -0.7145  -12.7875    0.0000 O   0  0  0  0  0  0  0  0  0 43  0  0
    0.0000  -13.2000    0.0000 C   0  0  2  0  0  0  0  0  0 44  0  0
    0.0000  -14.0250    0.0000 O   0  0  0  0  0  0  0  0  0 45  0  0
    0.7145  -14.4375    0.0000 C   0  0  2  0  0  0  0  0  0 46  0  0
    0.7145  -15.2625    0.0000 C   0  0  0  0  0  0  0  0  0 47  0  0
    1.4289  -13.2000    0.0000 C   0  0  2  0  0  0  0  0  0 51  0  0
    2.1434  -12.7875    0.0000 O   0  0  0  0  0  0  0  0  0 52  0  0
    0.7145  -12.7875    0.0000 C   0  0  1  0  0  0  0  0  0 53  0  0
    0.7145  -11.9625    0.0000 O   0  0  0  0  0  0  0  0  0 54  0  0
   -1.4289  -10.7250    0.0000 C   0  0  1  0  0  0  0  0  0 55  0  0
   -0.7145  -10.3125    0.0000 O   0  0  0  0  0  0  0  0  0 56  0  0
   -2.1434  -10.3125    0.0000 C   0  0  0  0  0  0  0  0  0 57  0  0
   -2.1434   -9.4875    0.0000 C   0  0  0  0  0  0  0  0  0 58  0  0
   -2.8579   -9.0750    0.0000 C   0  0  0  0  0  0  0  0  0 59  0  0
   -3.5724   -9.4875    0.0000 C   0  0  0  0  0  0  0  0  0 60  0  0
   -4.2868   -9.0750    0.0000 C   0  0  0  0  0  0  0  0  0 61  0  0
   -5.0013   -9.4875    0.0000 C   0  0  0  0  0  0  0  0  0 62  0  0
   -5.7158   -9.0750    0.0000 C   0  0  0  0  0  0  0  0  0 63  0  0
   -6.4302   -9.4875    0.0000 C   0  0  0  0  0  0  0  0  0 64  0  0
   -7.1447   -9.0750    0.0000 C   0  0  0  0  0  0  0  0  0 65  0  0
   -7.8592   -9.4875    0.0000 C   0  0  0  0  0  0  0  0  0 66  0  0
   -8.5737   -9.0750    0.0000 C   0  0  0  0  0  0  0  0  0 67  0  0
   -9.2881   -9.4875    0.0000 C   0  0  0  0  0  0  0  0  0 68  0  0
  -10.0026   -9.0750    0.0000 C   0  0  0  0  0  0  0  0  0 69  0  0
  -10.7171   -9.4875    0.0000 C   0  0  0  0  0  0  0  0  0 70  0  0
  -11.4315   -9.0750    0.0000 C   0  0  0  0  0  0  0  0  0 71  0  0
 25  1  1  0  0  0  0
  2  3  1  1  0  0  0
 24  2  1  0  0  0  0
  2 26  1  0  0  0  0
  4  3  1  1  0  0  4
  4  5  1  0  0  0  0
  4 13  1  0  0  0  0
  5  6  1  0  0  0  0
  6  7  1  6  0  0  0
  6  9  1  0  0  0  0
  7  8  1  0  0  0  0
  9 10  1  6  0  0  0
  9 11  1  0  0  0  0
 11 12  1  6  0  0  0
 11 13  1  0  0  0  0
 13 14  1  1  0  0  0
 16 15  1  0  0  0  0
 16 17  2  0  0  0  0
 18 16  1  0  0  0  0
 19 18  1  6  0  0  0
 19 20  1  0  0  0  0
 30 19  1  0  0  0  0
 20 21  1  0  0  0  0
 22 21  1  1  0  0  0
 22 23  1  0  0  0  0
 22 28  1  0  0  0  0
 23 24  1  0  0  0  0
 24 25  1  1  0  0  0
 26 27  1  1  0  0  0
 26 28  1  0  0  0  0
 28 29  1  6  0  0  0
 30 31  1  1  0  0  0
 32 30  1  0  0  0  0
 33 32  2  0  0  0  0
 34 33  1  0  0  0  0
 35 34  1  0  0  0  0
 36 35  1  0  0  0  0
 37 36  1  0  0  0  0
 38 37  1  0  0  0  0
 39 38  1  0  0  0  0
 40 39  1  0  0  0  0
 41 40  1  0  0  0  0
 42 41  1  0  0  0  0
 43 42  1  0  0  0  0
 44 43  1  0  0  0  0
 45 44  1  0  0  0  0
 46 45  1  0  0  0  0
M  END
$MOL
udp[c]
  EC-BLAST  1118160134
InChIKey=XCCTYIAWTASOJW-XVFCMESISA-K
 25 26  0  0  0  0  0  0  0  0999 V2000
    3.0667   -5.1768    0.0000 O   0  0  0  0  0  0  0  0  0  1  0  0
    2.5817   -4.5094    0.0000 C   0  0  0  0  0  0  0  0  0  2  0  0
    2.9173   -3.7557    0.0000 C   0  0  0  0  0  0  0  0  0  3  0  0
    2.4324   -3.0882    0.0000 C   0  0  0  0  0  0  0  0  0  4  0  0
    1.6119   -3.1745    0.0000 N   0  0  0  0  0  0  0  0  0  5  0  0
    1.2763   -3.9282    0.0000 C   0  0  0  0  0  0  0  0  0  6  0  0
    0.4559   -4.0144    0.0000 O   0  0  0  0  0  0  0  0  0  7  0  0
    1.7613   -4.5956    0.0000 N   0  0  0  0  0  0  0  0  0  8  0  0
    1.1270   -2.5070    0.0000 C   0  0  1  0  0  0  0  0  0  9  0  0
    0.3020   -2.5070    0.0000 O   0  0  0  0  0  0  0  0  0 10  0  0
    0.0470   -1.7224    0.0000 C   0  0  2  0  0  0  0  0  0 11  0  0
   -0.7376   -1.4675    0.0000 C   0  0  0  0  0  0  0  0  0 12  0  0
   -0.9091   -0.6605    0.0000 O   0  0  0  0  0  0  0  0  0 13  0  0
   -1.6937   -0.4056    0.0000 P   0  0  0  0  0  0  0  0  0 14  0  0
   -1.4388    0.3790    0.0000 O   0  0  0  0  0  0  0  0  0 15  0  0
   -1.9487   -1.1902    0.0000 O   0  0  0  0  0  0  0  0  0 16  0  0
   -2.4784   -0.1506    0.0000 O   0  0  0  0  0  0  0  0  0 17  0  0
   -2.6499    0.6563    0.0000 P   0  0  0  0  0  0  0  0  0 18  0  0
   -1.8429    0.8279    0.0000 O   0  0  0  0  0  0  0  0  0 19  0  0
   -2.8214    1.4633    0.0000 O   0  0  0  0  0  0  0  0  0 20  0  0
   -3.4569    0.4848    0.0000 O   0  0  0  0  0  0  0  0  0 21  0  0
    0.7145   -1.2375    0.0000 C   0  0  1  0  0  0  0  0  0 33  0  0
    0.7145   -0.4125    0.0000 O   0  0  0  0  0  0  0  0  0 34  0  0
    1.3819   -1.7224    0.0000 C   0  0  1  0  0  0  0  0  0 35  0  0
    2.1665   -1.4675    0.0000 O   0  0  0  0  0  0  0  0  0 36  0  0
  2  1  2  0  0  0  0
  3  2  1  0  0  0  0
  2  8  1  0  0  0  0
  4  3  2  0  0  0  0
  5  4  1  0  0  0  0
  5  6  1  0  0  0  0
  9  5  1  6  0  0  0
  6  7  2  0  0  0  0
  8  6  1  0  0  0  0
  9 10  1  0  0  0  0
 24  9  1  0  0  0  0
 10 11  1  0  0  0  0
 11 12  1  6  0  0  0
 22 11  1  0  0  0  0
 12 13  1  0  0  0  0
 13 14  1  0  0  0  0
 14 15  2  0  0  0  0
 14 16  1  0  0  0  0
 14 17  1  0  0  0  0
 17 18  1  0  0  0  0
 18 19  2  0  0  0  0
 18 20  1  0  0  0  0
 18 21  1  0  0  0  0
 22 23  1  1  0  0  0
 22 24  1  0  0  0  0
 24 25  1  1  0  0  0
M  CHG  1  16  -1
M  CHG  1  20  -1
M  CHG  1  21  -1
M  END
