# Supplementary material for: Comparative evaluation of atom mapping algorithms for balanced metabolic reactions: application to Recon 3D
Source: J Cheminform. 2017 Jun 14;9:39. doi: 10.1186/s13321-017-0223-1 (PMC5471289; doi:10.1186/s13321-017-0223-1)
Supplement: Supplementary file 3 — Additional file 3. Contains two folders, one contains the predictions obtained from each algorithm in RXN format (Folder: algorithmicPredictions), the other contains manually curated atom mappings, (Folder:standardisedPredictions). [file 13321_2017_223_MOESM3_ESM.zip › algorithmicPredictions/RDT/GARFT.rxn]

$RXN

  EC-BLAST     GARFT

  2  2
$MOL
10fthf[c]
  EC-BLAST  1117162307
InChIKey=AUFGTPPARQZWDO-YUZLPWPTSA-L
 34 36  0  0  0  0  0  0  0  0999 V2000
   -3.5724    6.1875    0.0000 O   0  0  0  0  0  0  0  0  0  1  0  0
   -3.5724    5.3625    0.0000 C   0  0  0  0  0  0  0  0  0  2  0  0
   -2.8579    4.9500    0.0000 N   0  0  0  0  0  0  0  0  0  3  0  0
   -2.1434    5.3625    0.0000 C   0  0  0  0  0  0  0  0  0  4  0  0
   -2.1434    6.1875    0.0000 C   0  0  0  0  0  0  0  0  0  5  0  0
   -1.4289    6.6000    0.0000 C   0  0  0  0  0  0  0  0  0  6  0  0
   -0.7145    6.1875    0.0000 C   0  0  0  0  0  0  0  0  0  7  0  0
   -0.7145    5.3625    0.0000 C   0  0  0  0  0  0  0  0  0  8  0  0
   -1.4289    4.9500    0.0000 C   0  0  0  0  0  0  0  0  0  9  0  0
    0.0000    6.6000    0.0000 C   0  0  0  0  0  0  0  0  0 10  0  0
    0.0000    7.4250    0.0000 O   0  0  0  0  0  0  0  0  0 11  0  0
    0.7145    6.1875    0.0000 N   0  0  0  0  0  0  0  0  0 12  0  0
    1.4289    6.6000    0.0000 C   0  0  1  0  0  0  0  0  0 13  0  0
    1.4289    7.4250    0.0000 C   0  0  0  0  0  0  0  0  0 14  0  0
    0.7145    7.8375    0.0000 O   0  0  0  0  0  0  0  0  0 15  0  0
    2.1434    7.8375    0.0000 O   0  0  0  0  0  0  0  0  0 16  0  0
    2.1434    6.1875    0.0000 C   0  0  0  0  0  0  0  0  0 17  0  0
    2.8579    6.6000    0.0000 C   0  0  0  0  0  0  0  0  0 18  0  0
    3.5724    6.1875    0.0000 C   0  0  0  0  0  0  0  0  0 19  0  0
    3.5724    5.3625    0.0000 O   0  0  0  0  0  0  0  0  0 20  0  0
    4.2868    6.6000    0.0000 O   0  0  0  0  0  0  0  0  0 21  0  0
   -2.8579    4.1250    0.0000 C   0  0  0  0  0  0  0  0  0 22  0  0
   -3.5724    3.7125    0.0000 C   0  0  0  0  0  0  0  0  0 23  0  0
   -4.2868    4.1250    0.0000 N   0  0  0  0  0  0  0  0  0 24  0  0
   -5.0013    3.7125    0.0000 C   0  0  0  0  0  0  0  0  0 25  0  0
   -5.7158    4.1250    0.0000 C   0  0  0  0  0  0  0  0  0 26  0  0
   -5.7158    4.9500    0.0000 O   0  0  0  0  0  0  0  0  0 27  0  0
   -6.4302    3.7125    0.0000 N   0  0  0  0  0  0  0  0  0 28  0  0
   -6.4302    2.8875    0.0000 C   0  0  0  0  0  0  0  0  0 29  0  0
   -5.7158    2.4750    0.0000 N   0  0  0  0  0  0  0  0  0 30  0  0
   -5.0013    2.8875    0.0000 C   0  0  0  0  0  0  0  0  0 31  0  0
   -4.2868    2.4750    0.0000 N   0  0  0  0  0  0  0  0  0 32  0  0
   -3.5724    2.8875    0.0000 C   0  0  0  0  0  0  0  0  0 33  0  0
   -7.1447    2.4750    0.0000 N   0  0  0  0  0  0  0  0  0 34  0  0
  2  1  2  0  0  0  0
  3  2  1  0  0  0  4
  3  4  1  0  0  0  0
 22  3  1  0  0  0  0
  4  5  2  0  0  0  0
  4  9  1  0  0  0  0
  5  6  1  0  0  0  0
  6  7  2  0  0  0  0
  7  8  1  0  0  0  0
  7 10  1  0  0  0  0
  8  9  2  0  0  0  0
 10 11  2  0  0  0  0
 10 12  1  0  0  0  0
 13 12  1  6  0  0  0
 13 14  1  0  0  0  0
 13 17  1  0  0  0  0
 14 15  2  0  0  0  0
 14 16  1  0  0  0  0
 17 18  1  0  0  0  0
 18 19  1  0  0  0  0
 19 20  2  0  0  0  0
 19 21  1  0  0  0  0
 23 22  1  0  0  0  0
 24 23  1  0  0  0  0
 23 33  1  0  0  0  0
 25 24  1  0  0  0  0
 25 26  1  0  0  0  0
 31 25  2  0  0  0  0
 26 27  1  0  0  0  0
 26 28  2  0  0  0  0
 29 28  1  0  0  0  0
 29 30  2  0  0  0  0
 34 29  1  0  0  0  0
 30 31  1  0  0  0  0
 31 32  1  0  0  0  0
 33 32  1  0  0  0  0
M  CHG  1  16  -1
M  CHG  1  21  -1
M  END
$MOL
gar[c]
  EC-BLAST  1117162307
InChIKey=OBQMLSFOUZUIOB-HJZCUYRDSA-M
 18 18  0  0  0  0  0  0  0  0999 V2000
   -0.8612    1.9393    0.0000 O   0  0  0  0  0  0  0  0  0 35  0  0
   -0.1467    2.3518    0.0000 C   0  0  0  0  0  0  0  0  0 36  0  0
    0.5678    1.9393    0.0000 N   0  0  0  0  0  0  0  0  0 37  0  0
    0.5678    1.1143    0.0000 C   0  0  0  0  0  0  0  0  0 38  0  0
    1.2352    0.6294    0.0000 O   0  0  0  0  0  0  0  0  0 39  0  0
    0.9803   -0.1553    0.0000 C   0  0  2  0  0  0  0  0  0 40  0  0
    1.4652   -0.8227    0.0000 C   0  0  0  0  0  0  0  0  0 41  0  0
    1.1296   -1.5764    0.0000 O   0  0  0  0  0  0  0  0  0 42  0  0
    1.6145   -2.2438    0.0000 P   0  0  0  0  0  0  0  0  0 43  0  0
    2.2820   -1.7589    0.0000 O   0  0  0  0  0  0  0  0  0 44  0  0
    2.0995   -2.9112    0.0000 O   0  0  0  0  0  0  0  0  0 45  0  0
    0.9471   -2.7287    0.0000 O   0  0  0  0  0  0  0  0  0 46  0  0
    0.1553   -0.1553    0.0000 C   0  0  1  0  0  0  0  0  0 47  0  0
   -0.3297   -0.8227    0.0000 O   0  0  0  0  0  0  0  0  0 48  0  0
   -0.0997    0.6294    0.0000 C   0  0  1  0  0  0  0  0  0 49  0  0
   -0.8843    0.8843    0.0000 O   0  0  0  0  0  0  0  0  0 50  0  0
   -0.1467    3.1768    0.0000 C   0  0  0  0  0  0  0  0  0 51  0  0
   -0.8612    3.5893    0.0000 N   0  0  0  0  0  0  0  0  0 52  0  0
  2  1  2  0  0  0  0
  2  3  1  0  0  0  0
 17  2  1  0  0  0  0
  3  4  1  0  0  0  0
  4  5  1  0  0  0  0
  4 15  1  0  0  0  0
  5  6  1  0  0  0  0
  6  7  1  6  0  0  0
  6 13  1  0  0  0  0
  7  8  1  0  0  0  0
  8  9  1  0  0  0  0
  9 10  2  0  0  0  0
  9 11  1  0  0  0  0
  9 12  1  0  0  0  0
 13 14  1  1  0  0  0
 13 15  1  0  0  0  0
 15 16  1  1  0  0  0
 18 17  1  0  0  0  0
M  CHG  1  11  -1
M  CHG  1  12  -1
M  CHG  1  18   1
M  END
$MOL
thf[c]
  EC-BLAST  1117162307
InChIKey=MSTNYGQPCMXVAQ-UHFFFAOYSA-L
 32 34  0  0  0  0  0  0  0  0999 V2000
   -3.5724    3.7125    0.0000 C   0  0  0  0  0  0  0  0  0 23  0  0
   -2.8579    4.1250    0.0000 C   0  0  0  0  0  0  0  0  0 22  0  0
   -4.2868    4.1250    0.0000 N   0  0  0  0  0  0  0  0  0 24  0  0
   -2.8579    4.9500    0.0000 N   0  0  0  0  0  0  0  0  0  3  0  0
   -0.7145    5.3625    0.0000 C   0  0  0  0  0  0  0  0  0  8  0  0
   -1.4289    6.6000    0.0000 C   0  0  0  0  0  0  0  0  0  6  0  0
   -0.7145    6.1875    0.0000 C   0  0  0  0  0  0  0  0  0  7  0  0
    0.0000    6.6000    0.0000 C   0  0  0  0  0  0  0  0  0 10  0  0
    0.0000    7.4250    0.0000 O   0  0  0  0  0  0  0  0  0 11  0  0
    2.1434    6.1875    0.0000 C   0  0  0  0  0  0  0  0  0 17  0  0
    2.8579    6.6000    0.0000 C   0  0  0  0  0  0  0  0  0 18  0  0
    4.2868    6.6000    0.0000 O   0  0  0  0  0  0  0  0  0 21  0  0
    3.5724    6.1875    0.0000 C   0  0  0  0  0  0  0  0  0 19  0  0
    0.7145    6.1875    0.0000 N   0  0  0  0  0  0  0  0  0 12  0  0
    1.4289    6.6000    0.0000 C   0  0  0  0  0  0  0  0  0 13  0  0
    3.5724    5.3625    0.0000 O   0  0  0  0  0  0  0  0  0 20  0  0
   -5.0013    3.7125    0.0000 C   0  0  0  0  0  0  0  0  0 25  0  0
   -5.7158    4.1250    0.0000 C   0  0  0  0  0  0  0  0  0 26  0  0
   -5.7158    4.9500    0.0000 O   0  0  0  0  0  0  0  0  0 27  0  0
   -6.4302    3.7125    0.0000 N   0  0  0  0  0  0  0  0  0 28  0  0
   -6.4302    2.8875    0.0000 C   0  0  0  0  0  0  0  0  0 29  0  0
   -5.7158    2.4750    0.0000 N   0  0  0  0  0  0  0  0  0 30  0  0
   -5.0013    2.8875    0.0000 C   0  0  0  0  0  0  0  0  0 31  0  0
   -4.2868    2.4750    0.0000 N   0  0  0  0  0  0  0  0  0 32  0  0
   -3.5724    2.8875    0.0000 C   0  0  0  0  0  0  0  0  0 33  0  0
   -7.1447    2.4750    0.0000 N   0  0  0  0  0  0  0  0  0 34  0  0
    1.4289    7.4250    0.0000 C   0  0  0  0  0  0  0  0  0 14  0  0
    0.7145    7.8375    0.0000 O   0  0  0  0  0  0  0  0  0 15  0  0
    2.1434    7.8375    0.0000 O   0  0  0  0  0  0  0  0  0 16  0  0
   -2.1434    6.1875    0.0000 C   0  0  0  0  0  0  0  0  0  5  0  0
   -2.1434    5.3625    0.0000 C   0  0  0  0  0  0  0  0  0  4  0  0
   -1.4289    4.9500    0.0000 C   0  0  0  0  0  0  0  0  0  9  0  0
  1  2  1  0  0  0  0
  3  1  1  0  0  0  0
  1 25  1  0  0  0  0
  2  4  1  0  0  0  0
 17  3  1  0  0  0  0
  4 31  1  0  0  0  0
  7  5  1  0  0  0  0
  5 32  2  0  0  0  0
  6  7  2  0  0  0  0
 30  6  1  0  0  0  0
  7  8  1  0  0  0  0
  8  9  2  0  0  0  0
  8 14  1  0  0  0  0
 10 11  1  0  0  0  0
 15 10  1  0  0  0  0
 11 13  1  0  0  0  0
 13 12  1  0  0  0  0
 13 16  2  0  0  0  0
 14 15  1  0  0  0  0
 15 27  1  0  0  0  0
 17 18  1  0  0  0  0
 23 17  2  0  0  0  0
 18 19  1  0  0  0  0
 18 20  2  0  0  0  0
 21 20  1  0  0  0  0
 21 22  2  0  0  0  0
 26 21  1  0  0  0  0
 22 23  1  0  0  0  0
 23 24  1  0  0  0  0
 25 24  1  0  0  0  0
 27 28  2  0  0  0  0
 27 29  1  0  0  0  0
 31 30  2  0  0  0  0
 31 32  1  0  0  0  0
M  CHG  1  12  -1
M  CHG  1  29  -1
M  END
$MOL
fgam[c]
  EC-BLAST  1117162307
InChIKey=VDXLUNDMVKSKHO-ZRTZXPPTSA-L
 20 20  0  0  0  0  0  0  0  0999 V2000
    2.9049    1.7224    0.0000 O   0  0  0  0  0  0  0  0  0  1  0  0
    2.1904    1.3099    0.0000 C   0  0  0  0  0  0  0  0  0  2  0  0
   -0.8551    3.0949    0.0000 O   0  0  0  0  0  0  0  0  0 50  0  0
   -1.4681    2.5429    0.0000 C   0  0  1  0  0  0  0  0  0 49  0  0
    0.7615    1.3099    0.0000 C   0  0  0  0  0  0  0  0  0 51  0  0
    1.4760    1.7224    0.0000 N   0  0  0  0  0  0  0  0  0 52  0  0
    0.0470    1.7224    0.0000 C   0  0  0  0  0  0  0  0  0 36  0  0
    0.0470    2.5474    0.0000 O   0  0  0  0  0  0  0  0  0 35  0  0
   -0.6674    1.3099    0.0000 N   0  0  0  0  0  0  0  0  0 37  0  0
   -1.3819    1.7224    0.0000 C   0  0  0  0  0  0  0  0  0 38  0  0
   -2.1356    1.3869    0.0000 O   0  0  0  0  0  0  0  0  0 39  0  0
   -2.6876    2.0000    0.0000 C   0  0  2  0  0  0  0  0  0 40  0  0
   -3.5081    1.9137    0.0000 C   0  0  0  0  0  0  0  0  0 41  0  0
   -3.9930    2.5812    0.0000 O   0  0  0  0  0  0  0  0  0 42  0  0
   -4.8135    2.4949    0.0000 P   0  0  0  0  0  0  0  0  0 43  0  0
   -4.7273    1.6744    0.0000 O   0  0  0  0  0  0  0  0  0 44  0  0
   -5.6340    2.4087    0.0000 O   0  0  0  0  0  0  0  0  0 45  0  0
   -4.8997    3.3154    0.0000 O   0  0  0  0  0  0  0  0  0 46  0  0
   -2.2751    2.7144    0.0000 C   0  0  1  0  0  0  0  0  0 47  0  0
   -2.6107    3.4681    0.0000 O   0  0  0  0  0  0  0  0  0 48  0  0
  2  1  2  0  0  0  0
  6  2  1  0  0  0  4
  4  3  1  1  0  0  0
  4 10  1  0  0  0  0
 19  4  1  0  0  0  0
  5  6  1  0  0  0  0
  7  5  1  0  0  0  0
  7  8  2  0  0  0  0
  9  7  1  0  0  0  0
 10  9  1  0  0  0  0
 10 11  1  0  0  0  0
 11 12  1  0  0  0  0
 12 13  1  6  0  0  0
 19 12  1  0  0  0  0
 13 14  1  0  0  0  0
 14 15  1  0  0  0  0
 15 16  2  0  0  0  0
 15 17  1  0  0  0  0
 15 18  1  0  0  0  0
 19 20  1  1  0  0  0
M  CHG  1  17  -1
M  CHG  1  18  -1
M  END
