# Supplementary material for: Comparative evaluation of atom mapping algorithms for balanced metabolic reactions: application to Recon 3D
Source: J Cheminform. 2017 Jun 14;9:39. doi: 10.1186/s13321-017-0223-1 (PMC5471289; doi:10.1186/s13321-017-0223-1)
Supplement: Supplementary file 3 — Additional file 3. Contains two folders, one contains the predictions obtained from each algorithm in RXN format (Folder: algorithmicPredictions), the other contains manually curated atom mappings, (Folder:standardisedPredictions). [file 13321_2017_223_MOESM3_ESM.zip › algorithmicPredictions/RDT/THBPT4ACAMDASE.rxn]

$RXN

  EC-BLAST     THBPT4ACAMDASE

  1  2
$MOL
thbpt4acam[c]
  EC-BLAST  1118160152
InChIKey=KJKIEFUPAPPGBC-UHFFFAOYSA-N
 18 19  0  0  0  0  0  0  0  0999 V2000
    2.8579   -2.4750    0.0000 O   0  0  0  0  0  0  0  0  0  1  0  0
    2.8579   -1.6500    0.0000 C   0  0  0  0  0  0  0  0  0  2  0  0
    3.5724   -1.2375    0.0000 N   0  0  0  0  0  0  0  0  0  3  0  0
    3.5724   -0.4125    0.0000 C   0  0  0  0  0  0  0  0  0  4  0  0
    2.8579    0.0000    0.0000 N   0  0  0  0  0  0  0  0  0  5  0  0
    2.1434   -0.4125    0.0000 C   0  0  0  0  0  0  0  0  0  6  0  0
    1.4289    0.0000    0.0000 N   0  0  0  0  0  0  0  0  0  7  0  0
    0.7145   -0.4125    0.0000 C   0  0  0  0  0  0  0  0  0  8  0  0
    0.7145   -1.2375    0.0000 C   0  0  0  0  0  0  0  0  0  9  0  0
    1.4289   -1.6500    0.0000 N   0  0  0  0  0  0  0  0  0 10  0  0
    2.1434   -1.2375    0.0000 C   0  0  0  0  0  0  0  0  0 11  0  0
    2.1434   -2.0625    0.0000 O   0  0  0  0  0  0  0  0  0 12  0  0
    0.0000   -1.6500    0.0000 C   0  0  0  0  0  0  0  0  0 13  0  0
   -0.7145   -1.2375    0.0000 O   0  0  0  0  0  0  0  0  0 14  0  0
    0.0000   -2.4750    0.0000 C   0  0  0  0  0  0  0  0  0 15  0  0
    0.7145   -2.8875    0.0000 O   0  0  0  0  0  0  0  0  0 16  0  0
   -0.7145   -2.8875    0.0000 C   0  0  0  0  0  0  0  0  0 17  0  0
    4.2868    0.0000    0.0000 N   0  0  0  0  0  0  0  0  0 18  0  0
  2  1  2  0  0  0  0
  3  2  1  0  0  0  0
  2 11  1  0  0  0  0
  4  3  2  0  0  0  0
  5  4  1  0  0  0  0
  4 18  1  0  0  0  0
  6  5  2  0  0  0  0
  7  6  1  0  0  0  0
  6 11  1  0  0  0  0
  8  7  1  0  0  0  0
  9  8  1  0  0  0  0
  9 10  1  0  0  0  0
 13  9  1  0  0  0  0
 11 10  1  0  0  0  8
 11 12  1  0  0  0  4
 13 14  1  0  0  0  0
 15 13  1  0  0  0  0
 15 16  1  0  0  0  0
 17 15  1  0  0  0  0
M  END
$MOL
dhbpt[c]
  EC-BLAST  1118160152
InChIKey=ZHQJVZLJDXWFFX-UHFFFAOYSA-N
 17 18  0  0  0  0  0  0  0  0999 V2000
    2.8579   -2.4750    0.0000 O   0  0  0  0  0  0  0  0  0  1  0  0
    2.8579   -1.6500    0.0000 C   0  0  0  0  0  0  0  0  0  2  0  0
    3.5724   -1.2375    0.0000 N   0  0  0  0  0  0  0  0  0  3  0  0
    3.5724   -0.4125    0.0000 C   0  0  0  0  0  0  0  0  0  4  0  0
    2.8579    0.0000    0.0000 N   0  0  0  0  0  0  0  0  0  5  0  0
    2.1434   -0.4125    0.0000 C   0  0  0  0  0  0  0  0  0  6  0  0
    1.4289    0.0000    0.0000 N   0  0  0  0  0  0  0  0  0  7  0  0
    0.7145   -0.4125    0.0000 C   0  0  0  0  0  0  0  0  0  8  0  0
    0.7145   -1.2375    0.0000 C   0  0  0  0  0  0  0  0  0  9  0  0
    1.4289   -1.6500    0.0000 N   0  0  0  0  0  0  0  0  0 10  0  0
    2.1434   -1.2375    0.0000 C   0  0  0  0  0  0  0  0  0 11  0  0
    0.0000   -1.6500    0.0000 C   0  0  0  0  0  0  0  0  0 13  0  0
   -0.7145   -1.2375    0.0000 O   0  0  0  0  0  0  0  0  0 14  0  0
    0.0000   -2.4750    0.0000 C   0  0  0  0  0  0  0  0  0 15  0  0
    0.7145   -2.8875    0.0000 O   0  0  0  0  0  0  0  0  0 16  0  0
   -0.7145   -2.8875    0.0000 C   0  0  0  0  0  0  0  0  0 17  0  0
    4.2868    0.0000    0.0000 N   0  0  0  0  0  0  0  0  0 18  0  0
  2  1  2  0  0  0  0
  3  2  1  0  0  0  0
  2 11  1  0  0  0  0
  4  3  2  0  0  0  0
  5  4  1  0  0  0  0
  4 17  1  0  0  0  0
  6  5  2  0  0  0  0
  7  6  1  0  0  0  0
  6 11  1  0  0  0  0
  8  7  1  0  0  0  0
  9  8  1  0  0  0  0
  9 10  1  0  0  0  0
 12  9  1  0  0  0  0
 11 10  2  0  0  0  8
 12 13  1  0  0  0  0
 14 12  1  0  0  0  0
 14 15  1  0  0  0  0
 16 14  1  0  0  0  0
M  END
$MOL
h2o[c]
  EC-BLAST  1118160152
InChIKey=XLYOFNOQVPJJNP-UHFFFAOYSA-N
  1  0  0  0  0  0  0  0  0  0999 V2000
    0.0000    0.0000    0.0000 O   0  0  0  0  0  0  0  0  0 12  0  0
M  END
