# Supplementary material for: Comparative evaluation of atom mapping algorithms for balanced metabolic reactions: application to Recon 3D
Source: J Cheminform. 2017 Jun 14;9:39. doi: 10.1186/s13321-017-0223-1 (PMC5471289; doi:10.1186/s13321-017-0223-1)
Supplement: Supplementary file 3 — Additional file 3. Contains two folders, one contains the predictions obtained from each algorithm in RXN format (Folder: algorithmicPredictions), the other contains manually curated atom mappings, (Folder:standardisedPredictions). [file 13321_2017_223_MOESM3_ESM.zip › algorithmicPredictions/RDT/ADNK4.rxn]

$RXN

  EC-BLAST     ADNK4

  2  2
$MOL
dgtp[c]
  EC-BLAST  1117162221
InChIKey=HAAZLUGHYHWQIW-KVQBGUIXSA-J
 31 33  0  0  0  0  0  0  0  0999 V2000
    1.3556    3.1729    0.0000 O   0  0  0  0  0  0  0  0  0  1  0  0
    1.3556    2.3479    0.0000 C   0  0  0  0  0  0  0  0  0  2  0  0
    2.0701    1.9354    0.0000 N   0  0  0  0  0  0  0  0  0  3  0  0
    2.0701    1.1104    0.0000 C   0  0  0  0  0  0  0  0  0  4  0  0
    1.3556    0.6979    0.0000 N   0  0  0  0  0  0  0  0  0  5  0  0
    0.6411    1.1104    0.0000 C   0  0  0  0  0  0  0  0  0  6  0  0
    0.6411    1.9354    0.0000 C   0  0  0  0  0  0  0  0  0  7  0  0
   -0.1435    2.1904    0.0000 N   0  0  0  0  0  0  0  0  0  8  0  0
   -0.6284    1.5229    0.0000 C   0  0  0  0  0  0  0  0  0  9  0  0
   -0.1435    0.8555    0.0000 N   0  0  0  0  0  0  0  0  0 10  0  0
   -0.3984    0.0709    0.0000 C   0  0  1  0  0  0  0  0  0 11  0  0
   -1.1831   -0.1841    0.0000 O   0  0  0  0  0  0  0  0  0 12  0  0
   -1.1831   -1.0091    0.0000 C   0  0  1  0  0  0  0  0  0 13  0  0
   -1.8505   -1.4940    0.0000 C   0  0  0  0  0  0  0  0  0 14  0  0
   -2.6042   -1.1584    0.0000 O   0  0  0  0  0  0  0  0  0 15  0  0
   -3.2716   -1.6433    0.0000 P   0  0  0  0  0  0  0  0  0 16  0  0
   -2.7867   -2.3108    0.0000 O   0  0  0  0  0  0  0  0  0 17  0  0
   -3.7565   -0.9759    0.0000 O   0  0  0  0  0  0  0  0  0 18  0  0
   -3.9391   -2.1283    0.0000 O   0  0  0  0  0  0  0  0  0 19  0  0
   -4.6927   -1.7927    0.0000 P   0  0  0  0  0  0  0  0  0 20  0  0
   -5.0283   -2.5464    0.0000 O   0  0  0  0  0  0  0  0  0 21  0  0
   -4.3572   -1.0390    0.0000 O   0  0  0  0  0  0  0  0  0 22  0  0
   -5.4464   -1.4572    0.0000 O   0  0  0  0  0  0  0  0  0 23  0  0
   -6.1138   -1.9421    0.0000 P   0  0  0  0  0  0  0  0  0 24  0  0
   -5.6289   -2.6095    0.0000 O   0  0  0  0  0  0  0  0  0 25  0  0
   -6.7813   -2.4270    0.0000 O   0  0  0  0  0  0  0  0  0 26  0  0
   -6.5988   -1.2746    0.0000 O   0  0  0  0  0  0  0  0  0 27  0  0
   -0.3984   -1.2640    0.0000 C   0  0  2  0  0  0  0  0  0 28  0  0
   -0.1435   -2.0486    0.0000 O   0  0  0  0  0  0  0  0  0 29  0  0
    0.0865   -0.5966    0.0000 C   0  0  0  0  0  0  0  0  0 30  0  0
    2.7845    0.6979    0.0000 N   0  0  0  0  0  0  0  0  0 31  0  0
  2  1  2  0  0  0  0
  2  3  1  0  0  0  0
  7  2  1  0  0  0  0
  4  3  1  0  0  0  0
  4  5  2  0  0  0  0
 31  4  1  0  0  0  0
  5  6  1  0  0  0  0
  6  7  2  0  0  0  0
  6 10  1  0  0  0  0
  7  8  1  0  0  0  0
  8  9  2  0  0  0  0
  9 10  1  0  0  0  0
 11 10  1  1  0  0  0
 11 12  1  0  0  0  0
 11 30  1  0  0  0  0
 13 12  1  0  0  0  0
 13 14  1  1  0  0  0
 28 13  1  0  0  0  0
 14 15  1  0  0  0  0
 15 16  1  0  0  0  0
 16 17  2  0  0  0  0
 16 18  1  0  0  0  0
 16 19  1  0  0  0  0
 19 20  1  0  0  0  0
 20 21  2  0  0  0  0
 20 22  1  0  0  0  0
 20 23  1  0  0  0  0
 23 24  1  0  0  0  4
 24 25  2  0  0  0  0
 24 26  1  0  0  0  0
 24 27  1  0  0  0  0
 28 29  1  6  0  0  0
 30 28  1  0  0  0  0
M  CHG  1  18  -1
M  CHG  1  22  -1
M  CHG  1  26  -1
M  CHG  1  27  -1
M  END
$MOL
adn[c]
  EC-BLAST  1117162221
InChIKey=OIRDTQYFTABQOQ-KQYNXXCUSA-N
 19 21  0  0  0  0  0  0  0  0999 V2000
   -3.2453    3.0939    0.0000 O   0  0  0  0  0  0  0  0  0 32  0  0
   -2.4916    3.4294    0.0000 C   0  0  0  0  0  0  0  0  0 33  0  0
   -1.8242    2.9445    0.0000 C   0  0  2  0  0  0  0  0  0 34  0  0
   -1.8242    2.1195    0.0000 O   0  0  0  0  0  0  0  0  0 35  0  0
   -1.0396    1.8646    0.0000 C   0  0  2  0  0  0  0  0  0 36  0  0
   -0.7846    1.0799    0.0000 N   0  0  0  0  0  0  0  0  0 37  0  0
   -1.2695    0.4125    0.0000 C   0  0  0  0  0  0  0  0  0 38  0  0
   -0.7846   -0.2549    0.0000 N   0  0  0  0  0  0  0  0  0 39  0  0
    0.0000    0.0000    0.0000 C   0  0  0  0  0  0  0  0  0 40  0  0
    0.7145   -0.4125    0.0000 C   0  0  0  0  0  0  0  0  0 41  0  0
    1.4289    0.0000    0.0000 N   0  0  0  0  0  0  0  0  0 42  0  0
    1.4289    0.8250    0.0000 C   0  0  0  0  0  0  0  0  0 43  0  0
    0.7145    1.2375    0.0000 N   0  0  0  0  0  0  0  0  0 44  0  0
    0.0000    0.8250    0.0000 C   0  0  0  0  0  0  0  0  0 45  0  0
    0.7145   -1.2375    0.0000 N   0  0  0  0  0  0  0  0  0 46  0  0
   -0.5546    2.5320    0.0000 C   0  0  1  0  0  0  0  0  0 47  0  0
    0.2704    2.5320    0.0000 O   0  0  0  0  0  0  0  0  0 48  0  0
   -1.0396    3.1994    0.0000 C   0  0  1  0  0  0  0  0  0 49  0  0
   -0.7846    3.9841    0.0000 O   0  0  0  0  0  0  0  0  0 50  0  0
  2  1  1  0  0  0  0
  3  2  1  6  0  0  0
  4  3  1  0  0  0  0
  3 18  1  0  0  0  0
  5  4  1  0  0  0  0
  5  6  1  6  0  0  0
  5 16  1  0  0  0  0
  7  6  1  0  0  0  0
  6 14  1  0  0  0  0
  8  7  2  0  0  0  0
  9  8  1  0  0  0  0
 10  9  2  0  0  0  0
  9 14  1  0  0  0  0
 10 11  1  0  0  0  0
 15 10  1  0  0  0  0
 12 11  2  0  0  0  0
 13 12  1  0  0  0  0
 14 13  2  0  0  0  0
 16 17  1  1  0  0  0
 18 16  1  0  0  0  0
 18 19  1  1  0  0  0
M  END
$MOL
dgdp[c]
  EC-BLAST  1117162221
InChIKey=CIKGWCTVFSRMJU-KVQBGUIXSA-K
 27 29  0  0  0  0  0  0  0  0999 V2000
    1.3556    3.1729    0.0000 O   0  0  0  0  0  0  0  0  0  1  0  0
    1.3556    2.3479    0.0000 C   0  0  0  0  0  0  0  0  0  2  0  0
    2.0701    1.9354    0.0000 N   0  0  0  0  0  0  0  0  0  3  0  0
    2.0701    1.1104    0.0000 C   0  0  0  0  0  0  0  0  0  4  0  0
    1.3556    0.6979    0.0000 N   0  0  0  0  0  0  0  0  0  5  0  0
    0.6411    1.1104    0.0000 C   0  0  0  0  0  0  0  0  0  6  0  0
    0.6411    1.9354    0.0000 C   0  0  0  0  0  0  0  0  0  7  0  0
   -0.1435    2.1904    0.0000 N   0  0  0  0  0  0  0  0  0  8  0  0
   -0.6284    1.5229    0.0000 C   0  0  0  0  0  0  0  0  0  9  0  0
   -0.1435    0.8555    0.0000 N   0  0  0  0  0  0  0  0  0 10  0  0
   -0.3984    0.0709    0.0000 C   0  0  1  0  0  0  0  0  0 11  0  0
   -1.1831   -0.1841    0.0000 O   0  0  0  0  0  0  0  0  0 12  0  0
   -1.1831   -1.0091    0.0000 C   0  0  1  0  0  0  0  0  0 13  0  0
   -1.8505   -1.4940    0.0000 C   0  0  0  0  0  0  0  0  0 14  0  0
   -1.7643   -2.3145    0.0000 O   0  0  0  0  0  0  0  0  0 15  0  0
   -2.4317   -2.7994    0.0000 P   0  0  0  0  0  0  0  0  0 16  0  0
   -1.9468   -3.4668    0.0000 O   0  0  0  0  0  0  0  0  0 17  0  0
   -2.9166   -2.1319    0.0000 O   0  0  0  0  0  0  0  0  0 18  0  0
   -3.0991   -3.2843    0.0000 O   0  0  0  0  0  0  0  0  0 19  0  0
   -3.0129   -4.1048    0.0000 P   0  0  0  0  0  0  0  0  0 20  0  0
   -2.1924   -4.0186    0.0000 O   0  0  0  0  0  0  0  0  0 21  0  0
   -2.9267   -4.9253    0.0000 O   0  0  0  0  0  0  0  0  0 22  0  0
   -3.8334   -4.1910    0.0000 O   0  0  0  0  0  0  0  0  0 23  0  0
   -0.3984   -1.2640    0.0000 C   0  0  2  0  0  0  0  0  0 28  0  0
   -0.1435   -2.0486    0.0000 O   0  0  0  0  0  0  0  0  0 29  0  0
    0.0865   -0.5966    0.0000 C   0  0  0  0  0  0  0  0  0 30  0  0
    2.7845    0.6979    0.0000 N   0  0  0  0  0  0  0  0  0 31  0  0
  2  1  2  0  0  0  0
  2  3  1  0  0  0  0
  7  2  1  0  0  0  0
  4  3  1  0  0  0  0
  4  5  2  0  0  0  0
 27  4  1  0  0  0  0
  5  6  1  0  0  0  0
  6  7  2  0  0  0  0
  6 10  1  0  0  0  0
  7  8  1  0  0  0  0
  8  9  2  0  0  0  0
  9 10  1  0  0  0  0
 11 10  1  1  0  0  0
 11 12  1  0  0  0  0
 11 26  1  0  0  0  0
 13 12  1  0  0  0  0
 13 14  1  1  0  0  0
 24 13  1  0  0  0  0
 14 15  1  0  0  0  0
 15 16  1  0  0  0  0
 16 17  2  0  0  0  0
 16 18  1  0  0  0  0
 16 19  1  0  0  0  0
 19 20  1  0  0  0  0
 20 21  2  0  0  0  0
 20 22  1  0  0  0  0
 20 23  1  0  0  0  0
 24 25  1  6  0  0  0
 26 24  1  0  0  0  0
M  CHG  1  18  -1
M  CHG  1  22  -1
M  CHG  1  23  -1
M  END
$MOL
amp[c]
  EC-BLAST  1117162221
InChIKey=UDMBCSSLTHHNCD-KQYNXXCUSA-L
 23 25  0  0  0  0  0  0  0  0999 V2000
   -3.0728    4.7348    0.0000 P   0  0  0  0  0  0  0  0  0 24  0  0
   -3.5577    4.0674    0.0000 O   0  0  0  0  0  0  0  0  0 25  0  0
   -3.7403    5.2197    0.0000 O   0  0  0  0  0  0  0  0  0 26  0  0
   -2.5879    5.4023    0.0000 O   0  0  0  0  0  0  0  0  0 27  0  0
   -2.4054    4.2499    0.0000 O   0  0  0  0  0  0  0  0  0 32  0  0
   -2.4916    3.4294    0.0000 C   0  0  0  0  0  0  0  0  0 33  0  0
   -1.8242    2.9445    0.0000 C   0  0  2  0  0  0  0  0  0 34  0  0
   -1.8242    2.1195    0.0000 O   0  0  0  0  0  0  0  0  0 35  0  0
   -1.0396    1.8646    0.0000 C   0  0  2  0  0  0  0  0  0 36  0  0
   -0.7846    1.0799    0.0000 N   0  0  0  0  0  0  0  0  0 37  0  0
   -1.2695    0.4125    0.0000 C   0  0  0  0  0  0  0  0  0 38  0  0
   -0.7846   -0.2549    0.0000 N   0  0  0  0  0  0  0  0  0 39  0  0
    0.0000    0.0000    0.0000 C   0  0  0  0  0  0  0  0  0 40  0  0
    0.7145   -0.4125    0.0000 C   0  0  0  0  0  0  0  0  0 41  0  0
    1.4289    0.0000    0.0000 N   0  0  0  0  0  0  0  0  0 42  0  0
    1.4289    0.8250    0.0000 C   0  0  0  0  0  0  0  0  0 43  0  0
    0.7145    1.2375    0.0000 N   0  0  0  0  0  0  0  0  0 44  0  0
    0.0000    0.8250    0.0000 C   0  0  0  0  0  0  0  0  0 45  0  0
    0.7145   -1.2375    0.0000 N   0  0  0  0  0  0  0  0  0 46  0  0
   -0.5546    2.5320    0.0000 C   0  0  1  0  0  0  0  0  0 47  0  0
    0.2704    2.5320    0.0000 O   0  0  0  0  0  0  0  0  0 48  0  0
   -1.0396    3.1994    0.0000 C   0  0  1  0  0  0  0  0  0 49  0  0
   -0.7846    3.9841    0.0000 O   0  0  0  0  0  0  0  0  0 50  0  0
  1  2  2  0  0  0  0
  1  3  1  0  0  0  0
  1  4  1  0  0  0  0
  5  1  1  0  0  0  4
  6  5  1  0  0  0  0
  7  6  1  6  0  0  0
  8  7  1  0  0  0  0
  7 22  1  0  0  0  0
  9  8  1  0  0  0  0
  9 10  1  6  0  0  0
  9 20  1  0  0  0  0
 11 10  1  0  0  0  0
 10 18  1  0  0  0  0
 12 11  2  0  0  0  0
 13 12  1  0  0  0  0
 14 13  2  0  0  0  0
 13 18  1  0  0  0  0
 14 15  1  0  0  0  0
 19 14  1  0  0  0  0
 16 15  2  0  0  0  0
 17 16  1  0  0  0  0
 18 17  2  0  0  0  0
 20 21  1  1  0  0  0
 22 20  1  0  0  0  0
 22 23  1  1  0  0  0
M  CHG  1   3  -1
M  CHG  1   4  -1
M  END
