# Supplementary material for: Comparative evaluation of atom mapping algorithms for balanced metabolic reactions: application to Recon 3D
Source: J Cheminform. 2017 Jun 14;9:39. doi: 10.1186/s13321-017-0223-1 (PMC5471289; doi:10.1186/s13321-017-0223-1)
Supplement: Supplementary file 3 — Additional file 3. Contains two folders, one contains the predictions obtained from each algorithm in RXN format (Folder: algorithmicPredictions), the other contains manually curated atom mappings, (Folder:standardisedPredictions). [file 13321_2017_223_MOESM3_ESM.zip › algorithmicPredictions/RDT/ARGPROTHRt.rxn]

$RXN

  EC-BLAST     ARGPROTHRt

  1  1
$MOL
argprothr[e]
  EC-BLAST  1117162225
InChIKey=AWMAZIIEFPFHCP-JHOLWCCGSA-N
 26 26  0  0  0  0  0  0  0  0999 V2000
   -0.0597   -2.7384    0.0000 O   0  0  0  0  0  0  0  0  0  1  0  0
    0.1118   -1.9315    0.0000 C   0  0  0  0  0  0  0  0  0  2  0  0
    0.8964   -1.6765    0.0000 O   0  0  0  0  0  0  0  0  0  3  0  0
   -0.5013   -1.3794    0.0000 C   0  0  1  0  0  0  0  0  0  4  0  0
   -0.3298   -0.5725    0.0000 N   0  0  0  0  0  0  0  0  0  5  0  0
    0.4549   -0.3175    0.0000 C   0  0  0  0  0  0  0  0  0  6  0  0
    1.0680   -0.8696    0.0000 O   0  0  0  0  0  0  0  0  0  7  0  0
    0.6264    0.4894    0.0000 C   0  0  0  0  0  0  0  0  0  8  0  0
    1.3801    0.8250    0.0000 N   0  0  0  0  0  0  0  0  0  9  0  0
    2.0945    0.4125    0.0000 C   0  0  0  0  0  0  0  0  0 10  0  0
    2.0945   -0.4125    0.0000 O   0  0  0  0  0  0  0  0  0 11  0  0
    2.8090    0.8250    0.0000 C   0  0  2  0  0  0  0  0  0 12  0  0
    2.8090    1.6500    0.0000 N   0  0  0  0  0  0  0  0  0 13  0  0
    3.5235    0.4125    0.0000 C   0  0  0  0  0  0  0  0  0 14  0  0
    4.2380    0.8250    0.0000 C   0  0  0  0  0  0  0  0  0 15  0  0
    4.9524    0.4125    0.0000 C   0  0  0  0  0  0  0  0  0 16  0  0
    5.6669    0.8250    0.0000 N   0  0  0  0  0  0  0  0  0 17  0  0
    6.3814    0.4125    0.0000 C   0  0  0  0  0  0  0  0  0 18  0  0
    7.0958    0.8250    0.0000 N   0  0  0  0  0  0  0  0  0 19  0  0
    6.3814   -0.4125    0.0000 N   0  0  0  0  0  0  0  0  0 20  0  0
    1.2938    1.6455    0.0000 C   0  0  0  0  0  0  0  0  0 21  0  0
    0.4869    1.8170    0.0000 C   0  0  0  0  0  0  0  0  0 22  0  0
    0.0744    1.1025    0.0000 C   0  0  0  0  0  0  0  0  0 23  0  0
   -1.2859   -1.6344    0.0000 C   0  0  1  0  0  0  0  0  0 24  0  0
   -1.8990   -1.0823    0.0000 O   0  0  0  0  0  0  0  0  0 25  0  0
   -1.4574   -2.4414    0.0000 C   0  0  0  0  0  0  0  0  0 26  0  0
  2  1  2  0  0  0  0
  2  3  1  0  0  0  0
  4  2  1  0  0  0  0
  4  5  1  1  0  0  0
 24  4  1  0  0  0  0
  5  6  1  0  0  0  0
  6  7  2  0  0  0  0
  6  8  1  0  0  0  0
  8  9  1  0  0  0  0
  8 23  1  0  0  0  0
  9 10  1  0  0  0  0
 21  9  1  0  0  0  0
 10 11  2  0  0  0  0
 10 12  1  0  0  0  0
 12 13  1  6  0  0  0
 12 14  1  0  0  0  0
 14 15  1  0  0  0  0
 15 16  1  0  0  0  0
 16 17  1  0  0  0  0
 17 18  1  0  0  0  0
 18 19  1  0  0  0  0
 18 20  2  0  0  0  0
 22 21  1  0  0  0  0
 23 22  1  0  0  0  0
 24 25  1  1  0  0  0
 26 24  1  0  0  0  0
M  CHG  1  20   1
M  END
$MOL
argprothr[c]
  EC-BLAST  1117162225
InChIKey=AWMAZIIEFPFHCP-JHOLWCCGSA-N
 26 26  0  0  0  0  0  0  0  0999 V2000
   -0.0597   -2.7384    0.0000 O   0  0  0  0  0  0  0  0  0  1  0  0
    0.1118   -1.9315    0.0000 C   0  0  0  0  0  0  0  0  0  2  0  0
    0.8964   -1.6765    0.0000 O   0  0  0  0  0  0  0  0  0  3  0  0
   -0.5013   -1.3794    0.0000 C   0  0  1  0  0  0  0  0  0  4  0  0
   -0.3298   -0.5725    0.0000 N   0  0  0  0  0  0  0  0  0  5  0  0
    0.4549   -0.3175    0.0000 C   0  0  0  0  0  0  0  0  0  6  0  0
    1.0680   -0.8696    0.0000 O   0  0  0  0  0  0  0  0  0  7  0  0
    0.6264    0.4894    0.0000 C   0  0  0  0  0  0  0  0  0  8  0  0
    1.3801    0.8250    0.0000 N   0  0  0  0  0  0  0  0  0  9  0  0
    2.0945    0.4125    0.0000 C   0  0  0  0  0  0  0  0  0 10  0  0
    2.0945   -0.4125    0.0000 O   0  0  0  0  0  0  0  0  0 11  0  0
    2.8090    0.8250    0.0000 C   0  0  2  0  0  0  0  0  0 12  0  0
    2.8090    1.6500    0.0000 N   0  0  0  0  0  0  0  0  0 13  0  0
    3.5235    0.4125    0.0000 C   0  0  0  0  0  0  0  0  0 14  0  0
    4.2380    0.8250    0.0000 C   0  0  0  0  0  0  0  0  0 15  0  0
    4.9524    0.4125    0.0000 C   0  0  0  0  0  0  0  0  0 16  0  0
    5.6669    0.8250    0.0000 N   0  0  0  0  0  0  0  0  0 17  0  0
    6.3814    0.4125    0.0000 C   0  0  0  0  0  0  0  0  0 18  0  0
    7.0958    0.8250    0.0000 N   0  0  0  0  0  0  0  0  0 19  0  0
    6.3814   -0.4125    0.0000 N   0  0  0  0  0  0  0  0  0 20  0  0
    1.2938    1.6455    0.0000 C   0  0  0  0  0  0  0  0  0 21  0  0
    0.4869    1.8170    0.0000 C   0  0  0  0  0  0  0  0  0 22  0  0
    0.0744    1.1025    0.0000 C   0  0  0  0  0  0  0  0  0 23  0  0
   -1.2859   -1.6344    0.0000 C   0  0  1  0  0  0  0  0  0 24  0  0
   -1.8990   -1.0823    0.0000 O   0  0  0  0  0  0  0  0  0 25  0  0
   -1.4574   -2.4414    0.0000 C   0  0  0  0  0  0  0  0  0 26  0  0
  2  1  2  0  0  0  0
  2  3  1  0  0  0  0
  4  2  1  0  0  0  0
  4  5  1  1  0  0  0
 24  4  1  0  0  0  0
  5  6  1  0  0  0  0
  6  7  2  0  0  0  0
  6  8  1  0  0  0  0
  8  9  1  0  0  0  0
  8 23  1  0  0  0  0
  9 10  1  0  0  0  0
 21  9  1  0  0  0  0
 10 11  2  0  0  0  0
 10 12  1  0  0  0  0
 12 13  1  6  0  0  0
 12 14  1  0  0  0  0
 14 15  1  0  0  0  0
 15 16  1  0  0  0  0
 16 17  1  0  0  0  0
 17 18  1  0  0  0  0
 18 19  1  0  0  0  0
 18 20  2  0  0  0  0
 22 21  1  0  0  0  0
 23 22  1  0  0  0  0
 24 25  1  1  0  0  0
 26 24  1  0  0  0  0
M  CHG  1  20   1
M  END
