# Supplementary material for: Comparative evaluation of atom mapping algorithms for balanced metabolic reactions: application to Recon 3D
Source: J Cheminform. 2017 Jun 14;9:39. doi: 10.1186/s13321-017-0223-1 (PMC5471289; doi:10.1186/s13321-017-0223-1)
Supplement: Supplementary file 3 — Additional file 3. Contains two folders, one contains the predictions obtained from each algorithm in RXN format (Folder: algorithmicPredictions), the other contains manually curated atom mappings, (Folder:standardisedPredictions). [file 13321_2017_223_MOESM3_ESM.zip › algorithmicPredictions/RDT/RAtn.rxn]

$RXN

  EC-BLAST     RAtn

  1  1
$MOL
retn[c]
  EC-BLAST  1118160123
InChIKey=SHGAZHPCJJPHSC-YCNIQYBTSA-M
 22 22  0  0  0  0  0  0  0  0999 V2000
    7.8592    2.0625    0.0000 O   0  0  0  0  0  0  0  0  0  1  0  0
    7.1447    2.4750    0.0000 C   0  0  0  0  0  0  0  0  0  2  0  0
    7.1447    3.3000    0.0000 O   0  0  0  0  0  0  0  0  0  3  0  0
    6.4302    2.0625    0.0000 C   0  0  0  0  0  0  0  0  0  4  0  0
    5.7158    2.4750    0.0000 C   0  0  0  0  0  0  0  0  0  5  0  0
    5.0013    2.0625    0.0000 C   0  0  0  0  0  0  0  0  0  6  0  0
    4.2868    2.4750    0.0000 C   0  0  0  0  0  0  0  0  0  7  0  0
    3.5724    2.0625    0.0000 C   0  0  0  0  0  0  0  0  0  8  0  0
    2.8579    2.4750    0.0000 C   0  0  0  0  0  0  0  0  0  9  0  0
    2.1434    2.0625    0.0000 C   0  0  0  0  0  0  0  0  0 10  0  0
    2.1434    1.2375    0.0000 C   0  0  0  0  0  0  0  0  0 11  0  0
    1.4289    0.8250    0.0000 C   0  0  0  0  0  0  0  0  0 12  0  0
    1.4289    0.0000    0.0000 C   0  0  0  0  0  0  0  0  0 13  0  0
    2.1434   -0.4125    0.0000 C   0  0  0  0  0  0  0  0  0 14  0  0
    0.7145   -0.4125    0.0000 C   0  0  0  0  0  0  0  0  0 15  0  0
    0.0000    0.0000    0.0000 C   0  0  0  0  0  0  0  0  0 16  0  0
    0.0000    0.8250    0.0000 C   0  0  0  0  0  0  0  0  0 17  0  0
    0.7145    1.2375    0.0000 C   0  0  0  0  0  0  0  0  0 18  0  0
    0.3272    1.9659    0.0000 C   0  0  0  0  0  0  0  0  0 19  0  0
    1.1018    1.9659    0.0000 C   0  0  0  0  0  0  0  0  0 20  0  0
    2.8579    3.3000    0.0000 C   0  0  0  0  0  0  0  0  0 21  0  0
    5.7158    3.3000    0.0000 C   0  0  0  0  0  0  0  0  0 22  0  0
  2  1  2  0  0  0  0
  2  3  1  0  0  0  0
  4  2  1  0  0  0  0
  5  4  2  0  0  0  0
  6  5  1  0  0  0  0
  5 22  1  0  0  0  0
  7  6  2  0  0  0  0
  8  7  1  0  0  0  0
  9  8  2  0  0  0  0
  9 10  1  0  0  0  0
 21  9  1  0  0  0  0
 10 11  2  0  0  0  0
 11 12  1  0  0  0  0
 12 13  2  0  0  0  0
 12 18  1  0  0  0  0
 13 14  1  0  0  0  0
 13 15  1  0  0  0  0
 15 16  1  0  0  0  0
 16 17  1  0  0  0  0
 17 18  1  0  0  0  0
 18 19  1  0  0  0  0
 18 20  1  0  0  0  0
M  CHG  1   3  -1
M  END
$MOL
retn[n]
  EC-BLAST  1118160123
InChIKey=SHGAZHPCJJPHSC-YCNIQYBTSA-M
 22 22  0  0  0  0  0  0  0  0999 V2000
    7.8592    2.0625    0.0000 O   0  0  0  0  0  0  0  0  0  1  0  0
    7.1447    2.4750    0.0000 C   0  0  0  0  0  0  0  0  0  2  0  0
    7.1447    3.3000    0.0000 O   0  0  0  0  0  0  0  0  0  3  0  0
    6.4302    2.0625    0.0000 C   0  0  0  0  0  0  0  0  0  4  0  0
    5.7158    2.4750    0.0000 C   0  0  0  0  0  0  0  0  0  5  0  0
    5.0013    2.0625    0.0000 C   0  0  0  0  0  0  0  0  0  6  0  0
    4.2868    2.4750    0.0000 C   0  0  0  0  0  0  0  0  0  7  0  0
    3.5724    2.0625    0.0000 C   0  0  0  0  0  0  0  0  0  8  0  0
    2.8579    2.4750    0.0000 C   0  0  0  0  0  0  0  0  0  9  0  0
    2.1434    2.0625    0.0000 C   0  0  0  0  0  0  0  0  0 10  0  0
    2.1434    1.2375    0.0000 C   0  0  0  0  0  0  0  0  0 11  0  0
    1.4289    0.8250    0.0000 C   0  0  0  0  0  0  0  0  0 12  0  0
    1.4289    0.0000    0.0000 C   0  0  0  0  0  0  0  0  0 13  0  0
    2.1434   -0.4125    0.0000 C   0  0  0  0  0  0  0  0  0 14  0  0
    0.7145   -0.4125    0.0000 C   0  0  0  0  0  0  0  0  0 15  0  0
    0.0000    0.0000    0.0000 C   0  0  0  0  0  0  0  0  0 16  0  0
    0.0000    0.8250    0.0000 C   0  0  0  0  0  0  0  0  0 17  0  0
    0.7145    1.2375    0.0000 C   0  0  0  0  0  0  0  0  0 18  0  0
    0.3272    1.9659    0.0000 C   0  0  0  0  0  0  0  0  0 19  0  0
    1.1018    1.9659    0.0000 C   0  0  0  0  0  0  0  0  0 20  0  0
    2.8579    3.3000    0.0000 C   0  0  0  0  0  0  0  0  0 21  0  0
    5.7158    3.3000    0.0000 C   0  0  0  0  0  0  0  0  0 22  0  0
  2  1  2  0  0  0  0
  2  3  1  0  0  0  0
  4  2  1  0  0  0  0
  5  4  2  0  0  0  0
  6  5  1  0  0  0  0
  5 22  1  0  0  0  0
  7  6  2  0  0  0  0
  8  7  1  0  0  0  0
  9  8  2  0  0  0  0
  9 10  1  0  0  0  0
 21  9  1  0  0  0  0
 10 11  2  0  0  0  0
 11 12  1  0  0  0  0
 12 13  2  0  0  0  0
 12 18  1  0  0  0  0
 13 14  1  0  0  0  0
 13 15  1  0  0  0  0
 15 16  1  0  0  0  0
 16 17  1  0  0  0  0
 17 18  1  0  0  0  0
 18 19  1  0  0  0  0
 18 20  1  0  0  0  0
M  CHG  1   3  -1
M  END
