# Supplementary material for: Comparative evaluation of atom mapping algorithms for balanced metabolic reactions: application to Recon 3D
Source: J Cheminform. 2017 Jun 14;9:39. doi: 10.1186/s13321-017-0223-1 (PMC5471289; doi:10.1186/s13321-017-0223-1)
Supplement: Supplementary file 3 — Additional file 3. Contains two folders, one contains the predictions obtained from each algorithm in RXN format (Folder: algorithmicPredictions), the other contains manually curated atom mappings, (Folder:standardisedPredictions). [file 13321_2017_223_MOESM3_ESM.zip › algorithmicPredictions/RDT/r0681.rxn]

$RXN

  EC-BLAST     r0681

  1  2
$MOL
HC01321[c]
  EC-BLAST  1118160101
InChIKey=
 15 14  0  0  0  0  0  0  0  0999 V2000
   16.2649  -14.2812    0.0000 R   0  0  0  0  0  0  0  0  0  1  0  0
   15.4397  -14.2812    0.0000 S   0  0  0  0  0  0  0  0  0  2  0  0
   14.7306  -13.8666    0.0000 C   0  0  0  0  0  0  0  0  0  3  0  0
   14.7264  -13.0413    0.0000 O   0  0  0  0  0  0  0  0  0  4  0  0
   14.0173  -14.2812    0.0000 C   0  0  0  0  0  0  0  0  0  5  0  0
   12.5891  -13.4552    0.0000 H   0  0  0  0  0  0  0  0  0  6  0  0
   13.3042  -13.0413    0.0000 O   0  0  0  0  0  0  0  0  0  7  0  0
   13.6295  -15.0093    0.0000 H   0  0  0  0  0  0  0  0  0  8  0  0
   14.0187  -12.6288    0.0000 H   0  0  0  0  0  0  0  0  0  9  0  0
   14.4051  -15.0094    0.0000 H   0  0  0  0  0  0  0  0  0 10  0  0
   12.5909  -14.2812    0.0000 C   0  0  0  0  0  0  0  0  0 11  0  0
   13.3042  -13.8666    0.0000 C   0  0  2  0  0  0  0  0  0 12  0  0
   12.1763  -13.5679    0.0000 H   0  0  0  0  0  0  0  0  0 13  0  0
   11.8777  -14.6958    0.0000 H   0  0  0  0  0  0  0  0  0 14  0  0
   13.0055  -14.9945    0.0000 H   0  0  0  0  0  0  0  0  0 15  0  0
  2  1  1  0  0  0  0
  3  2  1  0  0  0  0
  3  4  2  0  0  0  0
  5  3  1  0  0  0  0
  5  8  1  0  0  0  0
  5 10  1  0  0  0  0
 12  5  1  0  0  0  0
 12  6  1  6  0  0  0
  7  9  1  0  0  0  0
 12  7  1  1  0  0  0
 11 12  1  0  0  0  0
 11 13  1  0  0  0  0
 11 14  1  0  0  0  0
 11 15  1  0  0  0  0
M  END
$MOL
$MOL
  EC-BLAST  1118160101
  Mrv1637 08171611332D          
  0  0  0  0  0  0  0  0  0  0999 V2000
M  END
$MOL
$MOL
  EC-BLAST  1118160101
  Mrv1637 08171611332D          
  0  0  0  0  0  0  0  0  0  0999 V2000
M  END
