# Supplementary material for: Comparative evaluation of atom mapping algorithms for balanced metabolic reactions: application to Recon 3D
Source: J Cheminform. 2017 Jun 14;9:39. doi: 10.1186/s13321-017-0223-1 (PMC5471289; doi:10.1186/s13321-017-0223-1)
Supplement: Supplementary file 3 — Additional file 3. Contains two folders, one contains the predictions obtained from each algorithm in RXN format (Folder: algorithmicPredictions), the other contains manually curated atom mappings, (Folder:standardisedPredictions). [file 13321_2017_223_MOESM3_ESM.zip › algorithmicPredictions/RDT/RE3154R.rxn]

$RXN

  EC-BLAST     RE3154R

  2  2
$MOL
CE4834[r]
  EC-BLAST  1118160138
InChIKey=WSALICWLARPULC-SSDCCYKMSA-N
 74 76  0  0  0  0  0  0  0  0999 V2000
   17.9141   15.4530    0.0000 O   0  0  0  0  0  0  0  0  0  1  0  0
   17.9141   14.6280    0.0000 C   0  0  0  0  0  0  0  0  0  2  0  0
   18.6285   14.2155    0.0000 S   0  0  0  0  0  0  0  0  0  3  0  0
   19.3430   14.6280    0.0000 C   0  0  0  0  0  0  0  0  0  4  0  0
   20.0575   14.2155    0.0000 C   0  0  0  0  0  0  0  0  0  5  0  0
   20.7719   14.6280    0.0000 N   0  0  0  0  0  0  0  0  0  6  0  0
   21.4864   14.2155    0.0000 C   0  0  0  0  0  0  0  0  0  7  0  0
   21.4864   13.3905    0.0000 O   0  0  0  0  0  0  0  0  0  8  0  0
   22.2009   14.6280    0.0000 C   0  0  0  0  0  0  0  0  0  9  0  0
   22.9154   14.2155    0.0000 C   0  0  0  0  0  0  0  0  0 10  0  0
   23.6298   14.6280    0.0000 N   0  0  0  0  0  0  0  0  0 11  0  0
   24.3443   14.2155    0.0000 C   0  0  0  0  0  0  0  0  0 12  0  0
   24.3443   13.3905    0.0000 O   0  0  0  0  0  0  0  0  0 13  0  0
   25.0588   14.6280    0.0000 C   0  0  2  0  0  0  0  0  0 14  0  0
   25.0588   15.4530    0.0000 O   0  0  0  0  0  0  0  0  0 15  0  0
   25.7732   14.2155    0.0000 C   0  0  0  0  0  0  0  0  0 16  0  0
   26.4877   13.8030    0.0000 C   0  0  0  0  0  0  0  0  0 17  0  0
   25.3607   13.5011    0.0000 C   0  0  0  0  0  0  0  0  0 18  0  0
   26.1857   14.9300    0.0000 C   0  0  0  0  0  0  0  0  0 19  0  0
   27.0107   14.9300    0.0000 O   0  0  0  0  0  0  0  0  0 20  0  0
   27.4232   15.6445    0.0000 P   0  0  0  0  0  0  0  0  0 21  0  0
   28.1377   15.2320    0.0000 O   0  0  0  0  0  0  0  0  0 22  0  0
   26.7088   16.0570    0.0000 O   0  0  0  0  0  0  0  0  0 23  0  0
   27.8357   16.3589    0.0000 O   0  0  0  0  0  0  0  0  0 24  0  0
   28.6607   16.3589    0.0000 P   0  0  0  0  0  0  0  0  0 25  0  0
   28.6607   15.5339    0.0000 O   0  0  0  0  0  0  0  0  0 26  0  0
   28.6607   17.1839    0.0000 O   0  0  0  0  0  0  0  0  0 27  0  0
   29.4857   16.3589    0.0000 O   0  0  0  0  0  0  0  0  0 28  0  0
   29.8982   17.0734    0.0000 C   0  0  0  0  0  0  0  0  0 29  0  0
   30.7232   17.0734    0.0000 C   0  0  2  0  0  0  0  0  0 30  0  0
   31.2082   16.4060    0.0000 O   0  0  0  0  0  0  0  0  0 31  0  0
   31.9928   16.6609    0.0000 C   0  0  1  0  0  0  0  0  0 32  0  0
   32.6602   16.1760    0.0000 N   0  0  0  0  0  0  0  0  0 33  0  0
   33.4448   16.4309    0.0000 C   0  0  0  0  0  0  0  0  0 34  0  0
   33.9298   15.7635    0.0000 N   0  0  0  0  0  0  0  0  0 35  0  0
   33.4448   15.0960    0.0000 C   0  0  0  0  0  0  0  0  0 36  0  0
   33.6164   14.2891    0.0000 C   0  0  0  0  0  0  0  0  0 37  0  0
   33.0033   13.7370    0.0000 N   0  0  0  0  0  0  0  0  0 38  0  0
   32.2187   13.9920    0.0000 C   0  0  0  0  0  0  0  0  0 39  0  0
   32.0471   14.7990    0.0000 N   0  0  0  0  0  0  0  0  0 40  0  0
   32.6602   15.3510    0.0000 C   0  0  0  0  0  0  0  0  0 41  0  0
   34.4010   14.0341    0.0000 N   0  0  0  0  0  0  0  0  0 42  0  0
   31.9928   17.4859    0.0000 C   0  0  2  0  0  0  0  0  0 43  0  0
   32.6602   17.9708    0.0000 O   0  0  0  0  0  0  0  0  0 44  0  0
   31.2082   17.7408    0.0000 C   0  0  2  0  0  0  0  0  0 45  0  0
   30.9532   18.5255    0.0000 O   0  0  0  0  0  0  0  0  0 46  0  0
   31.5053   19.1386    0.0000 P   0  0  0  0  0  0  0  0  0 47  0  0
   32.1184   18.5865    0.0000 O   0  0  0  0  0  0  0  0  0 48  0  0
   32.0573   19.7517    0.0000 O   0  0  0  0  0  0  0  0  0 49  0  0
   30.8922   19.6906    0.0000 O   0  0  0  0  0  0  0  0  0 50  0  0
   17.1996   14.2155    0.0000 C   0  0  0  0  0  0  0  0  0 51  0  0
   16.4851   14.6280    0.0000 C   0  0  0  0  0  0  0  0  0 52  0  0
   16.4851   15.4530    0.0000 O   0  0  0  0  0  0  0  0  0 53  0  0
   15.7706   14.2155    0.0000 C   0  0  0  0  0  0  0  0  0 54  0  0
   15.0562   14.6280    0.0000 C   0  0  0  0  0  0  0  0  0 55  0  0
   14.3417   14.2155    0.0000 C   0  0  0  0  0  0  0  0  0 56  0  0
   13.6272   14.6280    0.0000 C   0  0  0  0  0  0  0  0  0 57  0  0
   12.9128   14.2155    0.0000 C   0  0  0  0  0  0  0  0  0 58  0  0
   12.1983   14.6280    0.0000 C   0  0  0  0  0  0  0  0  0 59  0  0
   11.4838   14.2155    0.0000 C   0  0  0  0  0  0  0  0  0 60  0  0
   11.4838   13.3905    0.0000 C   0  0  0  0  0  0  0  0  0 61  0  0
   10.7693   12.9780    0.0000 C   0  0  0  0  0  0  0  0  0 62  0  0
   10.7693   12.1530    0.0000 C   0  0  0  0  0  0  0  0  0 63  0  0
   11.4838   11.7405    0.0000 C   0  0  0  0  0  0  0  0  0 64  0  0
   11.4838   10.9155    0.0000 C   0  0  0  0  0  0  0  0  0 65  0  0
   12.1983   10.5030    0.0000 C   0  0  0  0  0  0  0  0  0 66  0  0
   12.9128   10.9155    0.0000 C   0  0  0  0  0  0  0  0  0 67  0  0
   12.9128   11.7405    0.0000 C   0  0  0  0  0  0  0  0  0 68  0  0
   13.6272   12.1530    0.0000 C   0  0  0  0  0  0  0  0  0 69  0  0
   14.3417   11.7405    0.0000 C   0  0  0  0  0  0  0  0  0 70  0  0
   14.3417   10.9155    0.0000 C   0  0  0  0  0  0  0  0  0 71  0  0
   15.0562   10.5030    0.0000 C   0  0  0  0  0  0  0  0  0 72  0  0
   15.0562    9.6780    0.0000 C   0  0  0  0  0  0  0  0  0 73  0  0
   15.7706    9.2655    0.0000 C   0  0  0  0  0  0  0  0  0 74  0  0
  2  1  2  0  0  0  0
  2  3  1  0  0  0  0
 51  2  1  0  0  0  0
  3  4  1  0  0  0  0
  4  5  1  0  0  0  0
  5  6  1  0  0  0  0
  6  7  1  0  0  0  0
  7  8  2  0  0  0  0
  7  9  1  0  0  0  0
  9 10  1  0  0  0  0
 10 11  1  0  0  0  0
 11 12  1  0  0  0  0
 12 13  2  0  0  0  0
 12 14  1  0  0  0  0
 14 15  1  6  0  0  0
 14 16  1  0  0  0  0
 16 17  1  0  0  0  0
 16 18  1  0  0  0  0
 16 19  1  0  0  0  0
 19 20  1  0  0  0  0
 20 21  1  0  0  0  0
 21 22  2  0  0  0  0
 21 23  1  0  0  0  0
 21 24  1  0  0  0  0
 24 25  1  0  0  0  0
 25 26  2  0  0  0  0
 25 27  1  0  0  0  0
 25 28  1  0  0  0  0
 28 29  1  0  0  0  0
 30 29  1  1  0  0  0
 30 31  1  0  0  0  0
 30 45  1  0  0  0  0
 31 32  1  0  0  0  0
 32 33  1  1  0  0  0
 32 43  1  0  0  0  0
 33 34  1  0  0  0  0
 33 41  1  0  0  0  0
 34 35  2  0  0  0  0
 35 36  1  0  0  0  0
 36 37  2  0  0  0  0
 36 41  1  0  0  0  0
 37 38  1  0  0  0  0
 37 42  1  0  0  0  0
 38 39  2  0  0  0  0
 39 40  1  0  0  0  0
 40 41  2  0  0  0  0
 43 44  1  1  0  0  0
 43 45  1  0  0  0  0
 45 46  1  1  0  0  0
 46 47  1  0  0  0  0
 47 48  2  0  0  0  0
 47 49  1  0  0  0  0
 47 50  1  0  0  0  0
 52 51  1  0  0  0  0
 52 53  2  0  0  0  8
 54 52  1  0  0  0  0
 55 54  1  0  0  0  0
 56 55  1  0  0  0  0
 57 56  1  0  0  0  0
 58 57  1  0  0  0  0
 59 58  1  0  0  0  0
 60 59  2  0  0  0  8
 61 60  1  0  0  0  0
 62 61  1  0  0  0  0
 63 62  2  0  0  0  0
 64 63  1  0  0  0  0
 65 64  1  0  0  0  0
 66 65  2  0  0  0  0
 67 66  1  0  0  0  0
 68 67  1  0  0  0  0
 69 68  2  0  0  0  0
 70 69  1  0  0  0  0
 71 70  1  0  0  0  0
 72 71  1  0  0  0  8
 73 72  1  0  0  0  0
 74 73  1  0  0  0  0
M  CHG  1  23  -1
M  CHG  1  27  -1
M  CHG  1  49  -1
M  CHG  1  50  -1
M  END
$MOL
nadph[r]
  EC-BLAST  1118160138
InChIKey=ACFIXJIJDZMPPO-NNYOXOHSSA-N
 48 52  0  0  0  0  0  0  0  0999 V2000
   -5.3907  -10.4717    0.0000 O   0  0  0  0  0  0  0  0  0 75  0  0
   -4.9782  -11.1862    0.0000 C   0  0  0  0  0  0  0  0  0 76  0  0
   -5.3907  -11.9007    0.0000 N   0  0  0  0  0  0  0  0  0 77  0  0
   -4.1532  -11.1862    0.0000 C   0  0  0  0  0  0  0  0  0 78  0  0
   -3.7407  -10.4717    0.0000 C   0  0  0  0  0  0  0  0  0 79  0  0
   -2.9157  -10.4717    0.0000 N   0  0  0  0  0  0  0  0  0 80  0  0
   -2.5032  -11.1862    0.0000 C   0  0  0  0  0  0  0  0  0 81  0  0
   -2.9157  -11.9007    0.0000 C   0  0  0  0  0  0  0  0  0 82  0  0
   -3.7407  -11.9007    0.0000 C   0  0  0  0  0  0  0  0  0 83  0  0
   -2.5032   -9.7573    0.0000 C   0  0  2  0  0  0  0  0  0 84  0  0
   -2.8387   -9.0036    0.0000 O   0  0  0  0  0  0  0  0  0 85  0  0
   -2.2257   -8.4516    0.0000 C   0  0  2  0  0  0  0  0  0 86  0  0
   -2.3119   -7.6311    0.0000 C   0  0  0  0  0  0  0  0  0 87  0  0
   -1.6444   -7.1462    0.0000 O   0  0  0  0  0  0  0  0  0 88  0  0
   -1.7307   -6.3257    0.0000 P   0  0  0  0  0  0  0  0  0 89  0  0
   -2.5512   -6.4119    0.0000 O   0  0  0  0  0  0  0  0  0 90  0  0
   -0.9102   -6.2394    0.0000 O   0  0  0  0  0  0  0  0  0 91  0  0
   -1.8169   -5.5052    0.0000 O   0  0  0  0  0  0  0  0  0 92  0  0
   -1.1495   -5.0203    0.0000 P   0  0  0  0  0  0  0  0  0 93  0  0
   -1.6344   -4.3528    0.0000 O   0  0  0  0  0  0  0  0  0 94  0  0
   -0.6646   -5.6877    0.0000 O   0  0  0  0  0  0  0  0  0 95  0  0
   -0.4820   -4.5353    0.0000 O   0  0  0  0  0  0  0  0  0 96  0  0
   -0.5683   -3.7149    0.0000 C   0  0  0  0  0  0  0  0  0 97  0  0
    0.0992   -3.2299    0.0000 C   0  0  1  0  0  0  0  0  0 98  0  0
    0.0992   -2.4049    0.0000 O   0  0  0  0  0  0  0  0  0 99  0  0
    0.8838   -2.1500    0.0000 C   0  0  2  0  0  0  0  0  0100  0  0
    1.1387   -1.3654    0.0000 N   0  0  0  0  0  0  0  0  0101  0  0
    0.6538   -0.6979    0.0000 C   0  0  0  0  0  0  0  0  0102  0  0
    1.1387   -0.0305    0.0000 N   0  0  0  0  0  0  0  0  0103  0  0
    1.9233   -0.2854    0.0000 C   0  0  0  0  0  0  0  0  0104  0  0
    2.6378    0.1271    0.0000 C   0  0  0  0  0  0  0  0  0105  0  0
    3.3523   -0.2854    0.0000 N   0  0  0  0  0  0  0  0  0106  0  0
    3.3523   -1.1104    0.0000 C   0  0  0  0  0  0  0  0  0107  0  0
    2.6378   -1.5229    0.0000 N   0  0  0  0  0  0  0  0  0108  0  0
    1.9233   -1.1104    0.0000 C   0  0  0  0  0  0  0  0  0109  0  0
    2.6378    0.9521    0.0000 N   0  0  0  0  0  0  0  0  0110  0  0
    1.3687   -2.8174    0.0000 C   0  0  2  0  0  0  0  0  0111  0  0
    2.1937   -2.8174    0.0000 O   0  0  0  0  0  0  0  0  0112  0  0
    2.6062   -3.5319    0.0000 P   0  0  0  0  0  0  0  0  0113  0  0
    3.0187   -4.2464    0.0000 O   0  0  0  0  0  0  0  0  0114  0  0
    1.8917   -3.9444    0.0000 O   0  0  0  0  0  0  0  0  0115  0  0
    3.3207   -3.1194    0.0000 O   0  0  0  0  0  0  0  0  0116  0  0
    0.8838   -3.4849    0.0000 C   0  0  2  0  0  0  0  0  0117  0  0
    1.1387   -4.2695    0.0000 O   0  0  0  0  0  0  0  0  0118  0  0
   -1.5112   -8.8641    0.0000 C   0  0  1  0  0  0  0  0  0119  0  0
   -0.7575   -8.5285    0.0000 O   0  0  0  0  0  0  0  0  0120  0  0
   -1.6827   -9.6710    0.0000 C   0  0  1  0  0  0  0  0  0121  0  0
   -1.1307  -10.2841    0.0000 O   0  0  0  0  0  0  0  0  0122  0  0
  2  1  2  0  0  0  0
  3  2  1  0  0  0  0
  2  4  1  0  0  0  0
  4  5  2  0  0  0  0
  4  9  1  0  0  0  0
  5  6  1  0  0  0  0
  6  7  1  0  0  0  0
 10  6  1  6  0  0  0
  7  8  2  0  0  0  0
  8  9  1  0  0  0  0
 10 11  1  0  0  0  0
 10 47  1  0  0  0  0
 11 12  1  0  0  0  0
 12 13  1  6  0  0  0
 12 45  1  0  0  0  0
 13 14  1  0  0  0  0
 14 15  1  0  0  0  0
 15 16  2  0  0  0  0
 15 17  1  0  0  0  0
 15 18  1  0  0  0  0
 18 19  1  0  0  0  0
 19 20  2  0  0  0  0
 19 21  1  0  0  0  0
 19 22  1  0  0  0  0
 22 23  1  0  0  0  0
 24 23  1  1  0  0  0
 24 25  1  0  0  0  0
 24 43  1  0  0  0  0
 25 26  1  0  0  0  0
 26 27  1  1  0  0  0
 26 37  1  0  0  0  0
 27 28  1  0  0  0  0
 27 35  1  0  0  0  0
 28 29  2  0  0  0  0
 29 30  1  0  0  0  0
 30 31  2  0  0  0  0
 30 35  1  0  0  0  0
 31 32  1  0  0  0  0
 31 36  1  0  0  0  0
 32 33  2  0  0  0  0
 33 34  1  0  0  0  0
 34 35  2  0  0  0  0
 37 38  1  6  0  0  0
 37 43  1  0  0  0  0
 38 39  1  0  0  0  0
 39 40  2  0  0  0  0
 39 41  1  0  0  0  0
 39 42  1  0  0  0  0
 43 44  1  6  0  0  0
 45 46  1  1  0  0  0
 45 47  1  0  0  0  0
 47 48  1  1  0  0  0
M  CHG  1  17  -1
M  CHG  1  21  -1
M  CHG  1  41  -1
M  CHG  1  42  -1
M  END
$MOL
CE4849[r]
  EC-BLAST  1118160138
InChIKey=VYZWWTGHKBYTPF-KHFKNKFYSA-N
 74 76  0  0  0  0  0  0  0  0999 V2000
   31.8843    1.2310    0.0000 O   0  0  0  0  0  0  0  0  0  1  0  0
   31.8843    2.0560    0.0000 C   0  0  0  0  0  0  0  0  0  2  0  0
   32.5988    2.4685    0.0000 S   0  0  0  0  0  0  0  0  0  3  0  0
   33.3133    2.0560    0.0000 C   0  0  0  0  0  0  0  0  0  4  0  0
   34.0277    2.4685    0.0000 C   0  0  0  0  0  0  0  0  0  5  0  0
   34.7422    2.0560    0.0000 N   0  0  0  0  0  0  0  0  0  6  0  0
   35.4567    2.4685    0.0000 C   0  0  0  0  0  0  0  0  0  7  0  0
   35.4567    3.2935    0.0000 O   0  0  0  0  0  0  0  0  0  8  0  0
   36.1711    2.0560    0.0000 C   0  0  0  0  0  0  0  0  0  9  0  0
   36.8856    2.4685    0.0000 C   0  0  0  0  0  0  0  0  0 10  0  0
   37.6001    2.0560    0.0000 N   0  0  0  0  0  0  0  0  0 11  0  0
   38.3146    2.4685    0.0000 C   0  0  0  0  0  0  0  0  0 12  0  0
   38.3146    3.2935    0.0000 O   0  0  0  0  0  0  0  0  0 13  0  0
   39.0290    2.0560    0.0000 C   0  0  2  0  0  0  0  0  0 14  0  0
   39.0290    1.2310    0.0000 O   0  0  0  0  0  0  0  0  0 15  0  0
   39.7435    2.4685    0.0000 C   0  0  0  0  0  0  0  0  0 16  0  0
   40.1560    1.7540    0.0000 C   0  0  0  0  0  0  0  0  0 17  0  0
   39.3310    3.1830    0.0000 C   0  0  0  0  0  0  0  0  0 18  0  0
   40.4580    2.8810    0.0000 C   0  0  0  0  0  0  0  0  0 19  0  0
   41.1724    2.4685    0.0000 O   0  0  0  0  0  0  0  0  0 20  0  0
   41.8869    2.8810    0.0000 P   0  0  0  0  0  0  0  0  0 21  0  0
   41.4744    3.5955    0.0000 O   0  0  0  0  0  0  0  0  0 22  0  0
   42.2994    2.1665    0.0000 O   0  0  0  0  0  0  0  0  0 23  0  0
   42.6014    3.2935    0.0000 O   0  0  0  0  0  0  0  0  0 24  0  0
   43.3159    2.8810    0.0000 P   0  0  0  0  0  0  0  0  0 25  0  0
   43.7284    3.5955    0.0000 O   0  0  0  0  0  0  0  0  0 26  0  0
   42.9034    2.1665    0.0000 O   0  0  0  0  0  0  0  0  0 27  0  0
   44.0303    2.4685    0.0000 O   0  0  0  0  0  0  0  0  0 28  0  0
   44.7448    2.8810    0.0000 C   0  0  0  0  0  0  0  0  0 29  0  0
   45.4593    2.4685    0.0000 C   0  0  2  0  0  0  0  0  0 30  0  0
   46.2129    2.8041    0.0000 O   0  0  0  0  0  0  0  0  0 31  0  0
   46.7650    2.1910    0.0000 C   0  0  1  0  0  0  0  0  0 32  0  0
   47.5855    2.2772    0.0000 N   0  0  0  0  0  0  0  0  0 33  0  0
   47.9980    2.9917    0.0000 C   0  0  0  0  0  0  0  0  0 34  0  0
   48.8049    2.8201    0.0000 N   0  0  0  0  0  0  0  0  0 35  0  0
   48.8912    1.9997    0.0000 C   0  0  0  0  0  0  0  0  0 36  0  0
   49.5586    1.5147    0.0000 C   0  0  0  0  0  0  0  0  0 37  0  0
   49.4724    0.6943    0.0000 N   0  0  0  0  0  0  0  0  0 38  0  0
   48.7187    0.3587    0.0000 C   0  0  0  0  0  0  0  0  0 39  0  0
   48.0513    0.8436    0.0000 N   0  0  0  0  0  0  0  0  0 40  0  0
   48.1375    1.6641    0.0000 C   0  0  0  0  0  0  0  0  0 41  0  0
   50.3123    1.8503    0.0000 N   0  0  0  0  0  0  0  0  0 42  0  0
   46.3525    1.4765    0.0000 C   0  0  2  0  0  0  0  0  0 43  0  0
   46.6880    0.7228    0.0000 O   0  0  0  0  0  0  0  0  0 44  0  0
   45.5455    1.6480    0.0000 C   0  0  2  0  0  0  0  0  0 45  0  0
   44.9324    1.0960    0.0000 O   0  0  0  0  0  0  0  0  0 46  0  0
   44.1478    1.3509    0.0000 P   0  0  0  0  0  0  0  0  0 47  0  0
   43.3632    1.6059    0.0000 O   0  0  0  0  0  0  0  0  0 48  0  0
   44.4027    2.1355    0.0000 O   0  0  0  0  0  0  0  0  0 49  0  0
   43.8928    0.5663    0.0000 O   0  0  0  0  0  0  0  0  0 50  0  0
   31.1698    2.4685    0.0000 C   0  0  0  0  0  0  0  0  0 51  0  0
   30.4554    2.0560    0.0000 C   0  0  2  0  0  0  0  0  0 52  0  0
   30.4554    1.2310    0.0000 O   0  0  0  0  0  0  0  0  0 53  0  0
   29.7409    2.4685    0.0000 C   0  0  0  0  0  0  0  0  0 54  0  0
   29.0264    2.0560    0.0000 C   0  0  0  0  0  0  0  0  0 55  0  0
   28.3120    2.4685    0.0000 C   0  0  0  0  0  0  0  0  0 56  0  0
   27.5975    2.0560    0.0000 C   0  0  0  0  0  0  0  0  0 57  0  0
   26.8830    2.4685    0.0000 C   0  0  0  0  0  0  0  0  0 58  0  0
   26.1686    2.0560    0.0000 C   0  0  0  0  0  0  0  0  0 59  0  0
   25.4541    2.4685    0.0000 C   0  0  0  0  0  0  0  0  0 60  0  0
   24.7396    2.0560    0.0000 C   0  0  0  0  0  0  0  0  0 61  0  0
   24.7396    1.2310    0.0000 C   0  0  0  0  0  0  0  0  0 62  0  0
   24.0251    0.8185    0.0000 C   0  0  0  0  0  0  0  0  0 63  0  0
   23.3107    1.2310    0.0000 C   0  0  0  0  0  0  0  0  0 64  0  0
   22.5962    0.8185    0.0000 C   0  0  0  0  0  0  0  0  0 65  0  0
   21.8817    1.2310    0.0000 C   0  0  0  0  0  0  0  0  0 66  0  0
   21.8817    2.0560    0.0000 C   0  0  0  0  0  0  0  0  0 67  0  0
   21.1673    2.4685    0.0000 C   0  0  0  0  0  0  0  0  0 68  0  0
   21.1673    3.2935    0.0000 C   0  0  0  0  0  0  0  0  0 69  0  0
   21.8817    3.7060    0.0000 C   0  0  0  0  0  0  0  0  0 70  0  0
   21.8817    4.5310    0.0000 C   0  0  0  0  0  0  0  0  0 71  0  0
   22.5962    4.9435    0.0000 C   0  0  0  0  0  0  0  0  0 72  0  0
   23.3107    4.5310    0.0000 C   0  0  0  0  0  0  0  0  0 73  0  0
   24.0251    4.9435    0.0000 C   0  0  0  0  0  0  0  0  0 74  0  0
  2  1  2  0  0  0  0
  2  3  1  0  0  0  0
 51  2  1  0  0  0  0
  3  4  1  0  0  0  0
  4  5  1  0  0  0  0
  5  6  1  0  0  0  0
  6  7  1  0  0  0  0
  7  8  2  0  0  0  0
  7  9  1  0  0  0  0
  9 10  1  0  0  0  0
 10 11  1  0  0  0  0
 11 12  1  0  0  0  0
 12 13  2  0  0  0  0
 12 14  1  0  0  0  0
 14 15  1  1  0  0  0
 14 16  1  0  0  0  0
 16 17  1  0  0  0  0
 16 18  1  0  0  0  0
 16 19  1  0  0  0  0
 19 20  1  0  0  0  0
 20 21  1  0  0  0  0
 21 22  2  0  0  0  0
 21 23  1  0  0  0  0
 21 24  1  0  0  0  0
 24 25  1  0  0  0  0
 25 26  2  0  0  0  0
 25 27  1  0  0  0  0
 25 28  1  0  0  0  0
 28 29  1  0  0  0  0
 30 29  1  6  0  0  0
 30 31  1  0  0  0  0
 30 45  1  0  0  0  0
 31 32  1  0  0  0  0
 32 33  1  6  0  0  0
 32 43  1  0  0  0  0
 33 34  1  0  0  0  0
 33 41  1  0  0  0  0
 34 35  2  0  0  0  0
 35 36  1  0  0  0  0
 36 37  2  0  0  0  0
 36 41  1  0  0  0  0
 37 38  1  0  0  0  0
 37 42  1  0  0  0  0
 38 39  2  0  0  0  0
 39 40  1  0  0  0  0
 40 41  2  0  0  0  0
 43 44  1  6  0  0  0
 43 45  1  0  0  0  0
 45 46  1  6  0  0  0
 46 47  1  0  0  0  0
 47 48  2  0  0  0  0
 47 49  1  0  0  0  0
 47 50  1  0  0  0  0
 52 51  1  0  0  0  0
 52 53  1  1  0  0  8
 54 52  1  0  0  0  0
 55 54  1  0  0  0  0
 56 55  1  0  0  0  0
 57 56  1  0  0  0  0
 58 57  1  0  0  0  0
 59 58  1  0  0  0  0
 60 59  1  0  0  0  8
 61 60  1  0  0  0  0
 62 61  1  0  0  0  0
 63 62  2  0  0  0  0
 64 63  1  0  0  0  0
 65 64  1  0  0  0  0
 66 65  2  0  0  0  0
 67 66  1  0  0  0  0
 68 67  1  0  0  0  0
 69 68  2  0  0  0  0
 70 69  1  0  0  0  0
 71 70  1  0  0  0  0
 72 71  2  0  0  0  8
 73 72  1  0  0  0  0
 74 73  1  0  0  0  0
M  CHG  1  23  -1
M  CHG  1  27  -1
M  CHG  1  49  -1
M  CHG  1  50  -1
M  END
$MOL
nadp[r]
  EC-BLAST  1118160138
InChIKey=XJLXINKUBYWONI-NNYOXOHSSA-O
 48 52  0  0  0  0  0  0  0  0999 V2000
   -1.6782  -12.6151    0.0000 O   0  0  0  0  0  0  0  0  0 75  0  0
   -2.5032  -12.6151    0.0000 C   0  0  0  0  0  0  0  0  0 76  0  0
   -2.9157  -13.3296    0.0000 N   0  0  0  0  0  0  0  0  0 77  0  0
   -2.9157  -11.9007    0.0000 C   0  0  0  0  0  0  0  0  0 78  0  0
   -2.5032  -11.1862    0.0000 C   0  0  0  0  0  0  0  0  0 79  0  0
   -2.9157  -10.4717    0.0000 N   0  0  0  0  0  0  0  0  0 80  0  0
   -3.7407  -10.4717    0.0000 C   0  0  0  0  0  0  0  0  0 81  0  0
   -4.1532  -11.1862    0.0000 C   0  0  0  0  0  0  0  0  0 82  0  0
   -3.7407  -11.9007    0.0000 C   0  0  0  0  0  0  0  0  0 83  0  0
   -2.5032   -9.7573    0.0000 C   0  0  2  0  0  0  0  0  0 84  0  0
   -2.8387   -9.0036    0.0000 O   0  0  0  0  0  0  0  0  0 85  0  0
   -2.2257   -8.4516    0.0000 C   0  0  2  0  0  0  0  0  0 86  0  0
   -2.3119   -7.6311    0.0000 C   0  0  0  0  0  0  0  0  0 87  0  0
   -1.6444   -7.1462    0.0000 O   0  0  0  0  0  0  0  0  0 88  0  0
   -1.7307   -6.3257    0.0000 P   0  0  0  0  0  0  0  0  0 89  0  0
   -2.5512   -6.4119    0.0000 O   0  0  0  0  0  0  0  0  0 90  0  0
   -0.9102   -6.2394    0.0000 O   0  0  0  0  0  0  0  0  0 91  0  0
   -1.8169   -5.5052    0.0000 O   0  0  0  0  0  0  0  0  0 92  0  0
   -1.1495   -5.0203    0.0000 P   0  0  0  0  0  0  0  0  0 93  0  0
   -1.6344   -4.3528    0.0000 O   0  0  0  0  0  0  0  0  0 94  0  0
   -0.6646   -5.6877    0.0000 O   0  0  0  0  0  0  0  0  0 95  0  0
   -0.4820   -4.5353    0.0000 O   0  0  0  0  0  0  0  0  0 96  0  0
   -0.5683   -3.7149    0.0000 C   0  0  0  0  0  0  0  0  0 97  0  0
    0.0992   -3.2299    0.0000 C   0  0  1  0  0  0  0  0  0 98  0  0
    0.0992   -2.4049    0.0000 O   0  0  0  0  0  0  0  0  0 99  0  0
    0.8838   -2.1500    0.0000 C   0  0  2  0  0  0  0  0  0100  0  0
    1.1387   -1.3654    0.0000 N   0  0  0  0  0  0  0  0  0101  0  0
    0.6538   -0.6979    0.0000 C   0  0  0  0  0  0  0  0  0102  0  0
    1.1387   -0.0305    0.0000 N   0  0  0  0  0  0  0  0  0103  0  0
    1.9233   -0.2854    0.0000 C   0  0  0  0  0  0  0  0  0104  0  0
    2.6378    0.1271    0.0000 C   0  0  0  0  0  0  0  0  0105  0  0
    3.3523   -0.2854    0.0000 N   0  0  0  0  0  0  0  0  0106  0  0
    3.3523   -1.1104    0.0000 C   0  0  0  0  0  0  0  0  0107  0  0
    2.6378   -1.5229    0.0000 N   0  0  0  0  0  0  0  0  0108  0  0
    1.9233   -1.1104    0.0000 C   0  0  0  0  0  0  0  0  0109  0  0
    2.6378    0.9521    0.0000 N   0  0  0  0  0  0  0  0  0110  0  0
    1.3687   -2.8174    0.0000 C   0  0  2  0  0  0  0  0  0111  0  0
    2.1937   -2.8174    0.0000 O   0  0  0  0  0  0  0  0  0112  0  0
    2.6062   -3.5319    0.0000 P   0  0  0  0  0  0  0  0  0113  0  0
    3.0187   -4.2464    0.0000 O   0  0  0  0  0  0  0  0  0114  0  0
    1.8917   -3.9444    0.0000 O   0  0  0  0  0  0  0  0  0115  0  0
    3.3207   -3.1194    0.0000 O   0  0  0  0  0  0  0  0  0116  0  0
    0.8838   -3.4849    0.0000 C   0  0  2  0  0  0  0  0  0117  0  0
    1.1387   -4.2695    0.0000 O   0  0  0  0  0  0  0  0  0118  0  0
   -1.5112   -8.8641    0.0000 C   0  0  1  0  0  0  0  0  0119  0  0
   -0.7575   -8.5285    0.0000 O   0  0  0  0  0  0  0  0  0120  0  0
   -1.6827   -9.6710    0.0000 C   0  0  1  0  0  0  0  0  0121  0  0
   -1.1307  -10.2841    0.0000 O   0  0  0  0  0  0  0  0  0122  0  0
  2  1  2  0  0  0  0
  3  2  1  0  0  0  0
  2  4  1  0  0  0  0
  4  5  1  0  0  0  0
  4  9  2  0  0  0  0
  6  5  2  0  0  0  0
  7  6  1  0  0  0  0
 10  6  1  6  0  0  0
  8  7  2  0  0  0  0
  9  8  1  0  0  0  0
 10 11  1  0  0  0  0
 10 47  1  0  0  0  0
 11 12  1  0  0  0  0
 12 13  1  6  0  0  0
 12 45  1  0  0  0  0
 13 14  1  0  0  0  0
 14 15  1  0  0  0  0
 15 16  2  0  0  0  0
 15 17  1  0  0  0  0
 15 18  1  0  0  0  0
 18 19  1  0  0  0  0
 19 20  2  0  0  0  0
 19 21  1  0  0  0  0
 19 22  1  0  0  0  0
 22 23  1  0  0  0  0
 24 23  1  1  0  0  0
 24 25  1  0  0  0  0
 24 43  1  0  0  0  0
 25 26  1  0  0  0  0
 26 27  1  1  0  0  0
 26 37  1  0  0  0  0
 27 28  1  0  0  0  0
 27 35  1  0  0  0  0
 28 29  2  0  0  0  0
 29 30  1  0  0  0  0
 30 31  2  0  0  0  0
 30 35  1  0  0  0  0
 31 32  1  0  0  0  0
 31 36  1  0  0  0  0
 32 33  2  0  0  0  0
 33 34  1  0  0  0  0
 34 35  2  0  0  0  0
 37 38  1  6  0  0  0
 37 43  1  0  0  0  0
 38 39  1  0  0  0  0
 39 40  2  0  0  0  0
 39 41  1  0  0  0  0
 39 42  1  0  0  0  0
 43 44  1  6  0  0  0
 45 46  1  1  0  0  0
 45 47  1  0  0  0  0
 47 48  1  1  0  0  0
M  CHG  1   6   1
M  CHG  1  17  -1
M  CHG  1  21  -1
M  CHG  1  41  -1
M  CHG  1  42  -1
M  END
