# Supplementary material for: Comparative evaluation of atom mapping algorithms for balanced metabolic reactions: application to Recon 3D
Source: J Cheminform. 2017 Jun 14;9:39. doi: 10.1186/s13321-017-0223-1 (PMC5471289; doi:10.1186/s13321-017-0223-1)
Supplement: Supplementary file 3 — Additional file 3. Contains two folders, one contains the predictions obtained from each algorithm in RXN format (Folder: algorithmicPredictions), the other contains manually curated atom mappings, (Folder:standardisedPredictions). [file 13321_2017_223_MOESM3_ESM.zip › algorithmicPredictions/RDT/RE3562R.rxn]

$RXN

  EC-BLAST     RE3562R

  3  3
$MOL
coa[r]
  EC-BLAST  1118160145
InChIKey=RGJOEKWQDUBAIZ-IBOSZNHHSA-N
 48 50  0  0  0  0  0  0  0  0999 V2000
   10.6058   -5.8832    0.0000 O   0  0  0  0  0  0  0  0  0  1  0  0
   10.6058   -6.7082    0.0000 C   0  0  0  0  0  0  0  0  0  2  0  0
   11.3202   -7.1207    0.0000 N   0  0  0  0  0  0  0  0  0  3  0  0
   12.0347   -6.7082    0.0000 C   0  0  0  0  0  0  0  0  0  4  0  0
   12.7492   -7.1207    0.0000 C   0  0  0  0  0  0  0  0  0  5  0  0
   13.4637   -6.7082    0.0000 S   0  0  0  0  0  0  0  0  0  6  0  0
    9.8913   -7.1207    0.0000 C   0  0  0  0  0  0  0  0  0  7  0  0
    9.1768   -6.7082    0.0000 C   0  0  0  0  0  0  0  0  0  8  0  0
    8.4624   -7.1207    0.0000 N   0  0  0  0  0  0  0  0  0  9  0  0
    7.7479   -6.7082    0.0000 C   0  0  0  0  0  0  0  0  0 10  0  0
    7.7479   -5.8832    0.0000 O   0  0  0  0  0  0  0  0  0 11  0  0
    7.0334   -7.1207    0.0000 C   0  0  1  0  0  0  0  0  0 12  0  0
    7.0334   -7.9457    0.0000 O   0  0  0  0  0  0  0  0  0 13  0  0
    6.3190   -6.7082    0.0000 C   0  0  0  0  0  0  0  0  0 14  0  0
    5.9065   -7.4227    0.0000 C   0  0  0  0  0  0  0  0  0 15  0  0
    6.7315   -5.9937    0.0000 C   0  0  0  0  0  0  0  0  0 16  0  0
    5.6045   -6.2957    0.0000 C   0  0  0  0  0  0  0  0  0 17  0  0
    4.8900   -6.7082    0.0000 O   0  0  0  0  0  0  0  0  0 18  0  0
    4.1755   -6.2957    0.0000 P   0  0  0  0  0  0  0  0  0 19  0  0
    4.5880   -5.5812    0.0000 O   0  0  0  0  0  0  0  0  0 20  0  0
    3.7630   -7.0102    0.0000 O   0  0  0  0  0  0  0  0  0 21  0  0
    3.4611   -5.8832    0.0000 O   0  0  0  0  0  0  0  0  0 22  0  0
    2.7466   -6.2957    0.0000 P   0  0  0  0  0  0  0  0  0 23  0  0
    2.3341   -5.5812    0.0000 O   0  0  0  0  0  0  0  0  0 24  0  0
    3.1591   -7.0102    0.0000 O   0  0  0  0  0  0  0  0  0 25  0  0
    2.0321   -6.7082    0.0000 O   0  0  0  0  0  0  0  0  0 26  0  0
    1.3177   -6.2957    0.0000 C   0  0  0  0  0  0  0  0  0 27  0  0
    0.6032   -6.7082    0.0000 C   0  0  1  0  0  0  0  0  0 28  0  0
    0.5169   -7.5287    0.0000 O   0  0  0  0  0  0  0  0  0 29  0  0
   -0.2900   -7.7002    0.0000 C   0  0  2  0  0  0  0  0  0 30  0  0
   -0.6256   -8.4539    0.0000 N   0  0  0  0  0  0  0  0  0 31  0  0
   -0.2131   -9.1684    0.0000 C   0  0  0  0  0  0  0  0  0 32  0  0
   -0.7651   -9.7815    0.0000 N   0  0  0  0  0  0  0  0  0 33  0  0
   -1.5188   -9.4459    0.0000 C   0  0  0  0  0  0  0  0  0 34  0  0
   -2.2725   -9.7815    0.0000 C   0  0  0  0  0  0  0  0  0 35  0  0
   -2.9399   -9.2965    0.0000 N   0  0  0  0  0  0  0  0  0 36  0  0
   -2.8537   -8.4761    0.0000 C   0  0  0  0  0  0  0  0  0 37  0  0
   -2.1000   -8.1405    0.0000 N   0  0  0  0  0  0  0  0  0 38  0  0
   -1.4326   -8.6254    0.0000 C   0  0  0  0  0  0  0  0  0 39  0  0
   -2.3587  -10.6019    0.0000 N   0  0  0  0  0  0  0  0  0 40  0  0
   -0.7025   -6.9857    0.0000 C   0  0  2  0  0  0  0  0  0 41  0  0
   -1.5230   -6.8995    0.0000 O   0  0  0  0  0  0  0  0  0 42  0  0
   -0.1505   -6.3727    0.0000 C   0  0  2  0  0  0  0  0  0 43  0  0
   -0.3220   -5.5657    0.0000 O   0  0  0  0  0  0  0  0  0 44  0  0
    0.2911   -5.0136    0.0000 P   0  0  0  0  0  0  0  0  0 45  0  0
    0.9042   -4.4616    0.0000 O   0  0  0  0  0  0  0  0  0 46  0  0
    0.8431   -5.6267    0.0000 O   0  0  0  0  0  0  0  0  0 47  0  0
   -0.2610   -4.4006    0.0000 O   0  0  0  0  0  0  0  0  0 48  0  0
  2  1  2  0  0  0  0
  2  3  1  0  0  0  0
  7  2  1  0  0  0  0
  3  4  1  0  0  0  0
  4  5  1  0  0  0  0
  5  6  1  0  0  0  0
  8  7  1  0  0  0  0
  9  8  1  0  0  0  0
 10  9  1  0  0  0  0
 10 11  2  0  0  0  0
 12 10  1  0  0  0  0
 12 13  1  6  0  0  0
 14 12  1  0  0  0  0
 15 14  1  0  0  0  0
 14 16  1  0  0  0  0
 14 17  1  0  0  0  0
 17 18  1  0  0  0  0
 18 19  1  0  0  0  0
 19 20  2  0  0  0  0
 19 21  1  0  0  0  0
 19 22  1  0  0  0  0
 22 23  1  0  0  0  0
 23 24  2  0  0  0  0
 23 25  1  0  0  0  0
 23 26  1  0  0  0  0
 26 27  1  0  0  0  0
 28 27  1  1  0  0  0
 28 29  1  0  0  0  0
 28 43  1  0  0  0  0
 29 30  1  0  0  0  0
 30 31  1  1  0  0  0
 30 41  1  0  0  0  0
 31 32  1  0  0  0  0
 31 39  1  0  0  0  0
 32 33  2  0  0  0  0
 33 34  1  0  0  0  0
 34 35  2  0  0  0  0
 34 39  1  0  0  0  0
 35 36  1  0  0  0  0
 35 40  1  0  0  0  0
 36 37  2  0  0  0  0
 37 38  1  0  0  0  0
 38 39  2  0  0  0  0
 41 42  1  6  0  0  0
 41 43  1  0  0  0  0
 43 44  1  6  0  0  0
 44 45  1  0  0  0  0
 45 46  2  0  0  0  0
 45 47  1  0  0  0  0
 45 48  1  0  0  0  0
M  CHG  1  21  -1
M  CHG  1  25  -1
M  CHG  1  47  -1
M  CHG  1  48  -1
M  END
$MOL
atp[r]
  EC-BLAST  1118160145
InChIKey=ZKHQWZAMYRWXGA-KQYNXXCUSA-N
 31 33  0  0  0  0  0  0  0  0999 V2000
   -4.7202    6.6782    0.0000 O   0  0  0  0  0  0  0  0  0 49  0  0
   -4.2352    7.3456    0.0000 P   0  0  0  0  0  0  0  0  0 50  0  0
   -4.9027    7.8306    0.0000 O   0  0  0  0  0  0  0  0  0 51  0  0
   -3.7503    8.0131    0.0000 O   0  0  0  0  0  0  0  0  0 52  0  0
   -3.5678    6.8607    0.0000 O   0  0  0  0  0  0  0  0  0 53  0  0
   -3.6540    6.0402    0.0000 P   0  0  0  0  0  0  0  0  0 54  0  0
   -4.4745    6.1265    0.0000 O   0  0  0  0  0  0  0  0  0 55  0  0
   -2.8335    5.9540    0.0000 O   0  0  0  0  0  0  0  0  0 56  0  0
   -3.7403    5.2197    0.0000 O   0  0  0  0  0  0  0  0  0 57  0  0
   -3.0728    4.7348    0.0000 P   0  0  0  0  0  0  0  0  0 58  0  0
   -3.5577    4.0674    0.0000 O   0  0  0  0  0  0  0  0  0 59  0  0
   -2.5879    5.4023    0.0000 O   0  0  0  0  0  0  0  0  0 60  0  0
   -2.4054    4.2499    0.0000 O   0  0  0  0  0  0  0  0  0 61  0  0
   -2.4916    3.4294    0.0000 C   0  0  0  0  0  0  0  0  0 62  0  0
   -1.8242    2.9445    0.0000 C   0  0  2  0  0  0  0  0  0 63  0  0
   -1.8242    2.1195    0.0000 O   0  0  0  0  0  0  0  0  0 64  0  0
   -1.0396    1.8646    0.0000 C   0  0  2  0  0  0  0  0  0 65  0  0
   -0.7846    1.0799    0.0000 N   0  0  0  0  0  0  0  0  0 66  0  0
   -1.2695    0.4125    0.0000 C   0  0  0  0  0  0  0  0  0 67  0  0
   -0.7846   -0.2549    0.0000 N   0  0  0  0  0  0  0  0  0 68  0  0
    0.0000    0.0000    0.0000 C   0  0  0  0  0  0  0  0  0 69  0  0
    0.7145   -0.4125    0.0000 C   0  0  0  0  0  0  0  0  0 70  0  0
    1.4289    0.0000    0.0000 N   0  0  0  0  0  0  0  0  0 71  0  0
    1.4289    0.8250    0.0000 C   0  0  0  0  0  0  0  0  0 72  0  0
    0.7145    1.2375    0.0000 N   0  0  0  0  0  0  0  0  0 73  0  0
    0.0000    0.8250    0.0000 C   0  0  0  0  0  0  0  0  0 74  0  0
    0.7145   -1.2375    0.0000 N   0  0  0  0  0  0  0  0  0 75  0  0
   -0.5546    2.5320    0.0000 C   0  0  1  0  0  0  0  0  0 76  0  0
    0.2704    2.5320    0.0000 O   0  0  0  0  0  0  0  0  0 77  0  0
   -1.0396    3.1994    0.0000 C   0  0  1  0  0  0  0  0  0 78  0  0
   -0.7846    3.9841    0.0000 O   0  0  0  0  0  0  0  0  0 79  0  0
  2  1  2  0  0  0  0
  2  3  1  0  0  0  0
  2  4  1  0  0  0  0
  5  2  1  0  0  0  0
  6  5  1  0  0  0  0
  6  7  2  0  0  0  0
  6  8  1  0  0  0  0
  9  6  1  0  0  0  4
 10  9  1  0  0  0  0
 10 11  2  0  0  0  0
 10 12  1  0  0  0  0
 13 10  1  0  0  0  0
 14 13  1  0  0  0  0
 15 14  1  6  0  0  0
 16 15  1  0  0  0  0
 15 30  1  0  0  0  0
 17 16  1  0  0  0  0
 17 18  1  6  0  0  0
 17 28  1  0  0  0  0
 19 18  1  0  0  0  0
 18 26  1  0  0  0  0
 20 19  2  0  0  0  0
 21 20  1  0  0  0  0
 22 21  2  0  0  0  0
 21 26  1  0  0  0  0
 22 23  1  0  0  0  0
 27 22  1  0  0  0  0
 24 23  2  0  0  0  0
 25 24  1  0  0  0  0
 26 25  2  0  0  0  0
 28 29  1  1  0  0  0
 30 28  1  0  0  0  0
 30 31  1  1  0  0  0
M  CHG  1   3  -1
M  CHG  1   4  -1
M  CHG  1   8  -1
M  CHG  1  12  -1
M  END
$MOL
leuktrB4wcooh[r]
  EC-BLAST  1118160145
InChIKey=SXWGPVJGNOLNHT-VFLUTPEKSA-L
 26 25  0  0  0  0  0  0  0  0999 V2000
    5.3329    0.6039    0.0000 O   0  0  0  0  0  0  0  0  0 80  0  0
    5.3329    1.4289    0.0000 C   0  0  0  0  0  0  0  0  0 81  0  0
    6.0474    1.8414    0.0000 O   0  0  0  0  0  0  0  0  0 82  0  0
    4.6184    1.8414    0.0000 C   0  0  0  0  0  0  0  0  0 83  0  0
    3.9039    1.4289    0.0000 C   0  0  0  0  0  0  0  0  0 84  0  0
    3.1895    1.8414    0.0000 C   0  0  0  0  0  0  0  0  0 85  0  0
    2.4750    1.4289    0.0000 C   0  0  0  0  0  0  0  0  0 86  0  0
    1.7605    1.8414    0.0000 C   0  0  0  0  0  0  0  0  0 87  0  0
    1.7605    2.6664    0.0000 C   0  0  0  0  0  0  0  0  0 88  0  0
    2.4750    3.0789    0.0000 C   0  0  0  0  0  0  0  0  0 89  0  0
    2.4750    3.9039    0.0000 C   0  0  2  0  0  0  0  0  0 90  0  0
    3.1895    4.3164    0.0000 O   0  0  0  0  0  0  0  0  0 91  0  0
    1.7605    4.3164    0.0000 C   0  0  0  0  0  0  0  0  0 92  0  0
    1.7605    5.1414    0.0000 C   0  0  0  0  0  0  0  0  0 93  0  0
    1.0461    5.5539    0.0000 C   0  0  0  0  0  0  0  0  0 94  0  0
    1.0461    6.3789    0.0000 C   0  0  0  0  0  0  0  0  0 95  0  0
    0.3316    6.7914    0.0000 C   0  0  0  0  0  0  0  0  0 96  0  0
    0.3316    7.6164    0.0000 C   0  0  0  0  0  0  0  0  0 97  0  0
    1.0461    8.0289    0.0000 C   0  0  1  0  0  0  0  0  0 98  0  0
    1.7605    7.6164    0.0000 O   0  0  0  0  0  0  0  0  0 99  0  0
    1.0461    8.8539    0.0000 C   0  0  0  0  0  0  0  0  0100  0  0
    1.7605    9.2664    0.0000 C   0  0  0  0  0  0  0  0  0101  0  0
    1.7605   10.0914    0.0000 C   0  0  0  0  0  0  0  0  0102  0  0
    2.4750   10.5039    0.0000 C   0  0  0  0  0  0  0  0  0103  0  0
    3.1895   10.0914    0.0000 O   0  0  0  0  0  0  0  0  0104  0  0
    2.4750   11.3289    0.0000 O   0  0  0  0  0  0  0  0  0105  0  0
  2  1  2  0  0  0  0
  2  3  1  0  0  0  4
  4  2  1  0  0  0  0
  5  4  1  0  0  0  0
  6  5  1  0  0  0  0
  7  6  1  0  0  0  0
  8  7  1  0  0  0  0
  9  8  2  0  0  0  0
 10  9  1  0  0  0  0
 11 10  1  0  0  0  0
 11 12  1  6  0  0  0
 13 11  1  0  0  0  0
 14 13  2  0  0  0  0
 15 14  1  0  0  0  0
 16 15  2  0  0  0  0
 17 16  1  0  0  0  0
 18 17  2  0  0  0  0
 19 18  1  0  0  0  0
 19 20  1  6  0  0  0
 19 21  1  0  0  0  0
 21 22  1  0  0  0  0
 22 23  1  0  0  0  0
 23 24  1  0  0  0  0
 24 25  2  0  0  0  0
 24 26  1  0  0  0  0
M  CHG  1   3  -1
M  CHG  1  26  -1
M  END
$MOL
CE6182[r]
  EC-BLAST  1118160145
InChIKey=WLWKYZHFLKRKEU-YZXLORRJSA-I
 73 75  0  0  0  0  0  0  0  0999 V2000
    5.1469    0.6322    0.0000 O   0  0  0  0  0  0  0  0  0 47  0  0
    6.1865    1.1618    0.0000 O   0  0  0  0  0  0  0  0  0 46  0  0
    5.6568    2.2014    0.0000 O   0  0  0  0  0  0  0  0  0 48  0  0
    5.4019    1.4168    0.0000 P   0  0  0  0  0  0  0  0  0 45  0  0
    4.6173    1.6717    0.0000 O   0  0  0  0  0  0  0  0  0 44  0  0
    4.0042    1.1197    0.0000 C   0  0  1  0  0  0  0  0  0 43  0  0
    3.1972    1.2912    0.0000 C   0  0  1  0  0  0  0  0  0 41  0  0
    2.8616    2.0449    0.0000 O   0  0  0  0  0  0  0  0  0 42  0  0
   -0.7626    0.9174    0.0000 N   0  0  0  0  0  0  0  0  0 40  0  0
    1.4122    1.1036    0.0000 C   0  0  0  0  0  0  0  0  0 39  0  0
    1.4984    1.9241    0.0000 N   0  0  0  0  0  0  0  0  0 38  0  0
    0.8310    2.4090    0.0000 C   0  0  0  0  0  0  0  0  0 37  0  0
    0.0773    2.0735    0.0000 N   0  0  0  0  0  0  0  0  0 36  0  0
   -0.0089    1.2530    0.0000 C   0  0  0  0  0  0  0  0  0 35  0  0
    0.7447   -0.0524    0.0000 N   0  0  0  0  0  0  0  0  0 33  0  0
    0.6585    0.7680    0.0000 C   0  0  0  0  0  0  0  0  0 34  0  0
    1.5517   -0.2240    0.0000 C   0  0  0  0  0  0  0  0  0 32  0  0
    1.9642    0.4905    0.0000 N   0  0  0  0  0  0  0  0  0 31  0  0
    2.7847    0.5767    0.0000 C   0  0  2  0  0  0  0  0  0 30  0  0
    3.3367   -0.0363    0.0000 O   0  0  0  0  0  0  0  0  0 29  0  0
    4.0904    0.2992    0.0000 C   0  0  1  0  0  0  0  0  0 28  0  0
    4.8049   -0.1133    0.0000 C   0  0  0  0  0  0  0  0  0 27  0  0
    5.5193    0.2992    0.0000 O   0  0  0  0  0  0  0  0  0 26  0  0
    5.8213   -0.8278    0.0000 O   0  0  0  0  0  0  0  0  0 25  0  0
    6.6463    0.6012    0.0000 O   0  0  0  0  0  0  0  0  0 24  0  0
   18.3798    4.4242    0.0000 C   0  0  0  0  0  0  0  0  0100  0  0
   17.6654    4.0117    0.0000 C   0  0  0  0  0  0  0  0  0101  0  0
   17.6654    3.1867    0.0000 C   0  0  0  0  0  0  0  0  0102  0  0
   16.9509    1.9492    0.0000 O   0  0  0  0  0  0  0  0  0105  0  0
   16.9509    2.7742    0.0000 C   0  0  0  0  0  0  0  0  0103  0  0
   16.2364    3.1867    0.0000 O   0  0  0  0  0  0  0  0  0104  0  0
   18.3798    5.2492    0.0000 C   0  0  2  0  0  0  0  0  0 98  0  0
   17.6654    5.6617    0.0000 O   0  0  0  0  0  0  0  0  0 99  0  0
   19.0943    5.6617    0.0000 C   0  0  0  0  0  0  0  0  0 97  0  0
   19.8088    5.2492    0.0000 C   0  0  0  0  0  0  0  0  0 96  0  0
   19.8088    4.4242    0.0000 C   0  0  0  0  0  0  0  0  0 95  0  0
   20.5232    4.0117    0.0000 C   0  0  0  0  0  0  0  0  0 94  0  0
   20.5232    3.1867    0.0000 C   0  0  0  0  0  0  0  0  0 93  0  0
   21.2377    2.7742    0.0000 C   0  0  0  0  0  0  0  0  0 92  0  0
   21.2377    1.9492    0.0000 C   0  0  2  0  0  0  0  0  0 90  0  0
   20.5232    1.5367    0.0000 O   0  0  0  0  0  0  0  0  0 91  0  0
   21.9522    1.5367    0.0000 C   0  0  0  0  0  0  0  0  0 89  0  0
   21.9522    0.7117    0.0000 C   0  0  0  0  0  0  0  0  0 88  0  0
   21.2377    0.2992    0.0000 C   0  0  0  0  0  0  0  0  0 87  0  0
   20.5232    0.7117    0.0000 C   0  0  0  0  0  0  0  0  0 86  0  0
   19.8088    0.2992    0.0000 C   0  0  0  0  0  0  0  0  0 85  0  0
   19.0943    0.7117    0.0000 C   0  0  0  0  0  0  0  0  0 84  0  0
   18.3798    0.2992    0.0000 C   0  0  0  0  0  0  0  0  0 83  0  0
   17.6654    0.7117    0.0000 C   0  0  0  0  0  0  0  0  0 81  0  0
   17.6654    1.5367    0.0000 O   0  0  0  0  0  0  0  0  0 80  0  0
   16.9509    0.2992    0.0000 S   0  0  0  0  0  0  0  0  0  6  0  0
   16.2364    0.7117    0.0000 C   0  0  0  0  0  0  0  0  0  5  0  0
   15.5219    0.2992    0.0000 C   0  0  0  0  0  0  0  0  0  4  0  0
   14.8075    0.7117    0.0000 N   0  0  0  0  0  0  0  0  0  3  0  0
   14.0930    0.2992    0.0000 C   0  0  0  0  0  0  0  0  0  2  0  0
   14.0930   -0.5258    0.0000 O   0  0  0  0  0  0  0  0  0  1  0  0
   13.3785    0.7117    0.0000 C   0  0  0  0  0  0  0  0  0  7  0  0
   12.6641    0.2992    0.0000 C   0  0  0  0  0  0  0  0  0  8  0  0
   11.9496    0.7117    0.0000 N   0  0  0  0  0  0  0  0  0  9  0  0
   11.2351    0.2992    0.0000 C   0  0  0  0  0  0  0  0  0 10  0  0
   11.2351   -0.5258    0.0000 O   0  0  0  0  0  0  0  0  0 11  0  0
   10.5206    0.7117    0.0000 C   0  0  0  0  0  0  0  0  0 12  0  0
   10.5206    1.5367    0.0000 O   0  0  0  0  0  0  0  0  0 13  0  0
    9.8062    0.2992    0.0000 C   0  0  0  0  0  0  0  0  0 14  0  0
   10.2187   -0.4153    0.0000 C   0  0  0  0  0  0  0  0  0 15  0  0
    9.3937    1.0137    0.0000 C   0  0  0  0  0  0  0  0  0 16  0  0
    9.0917   -0.1133    0.0000 C   0  0  0  0  0  0  0  0  0 17  0  0
    8.3772    0.2992    0.0000 O   0  0  0  0  0  0  0  0  0 18  0  0
    7.6628   -0.1133    0.0000 P   0  0  0  0  0  0  0  0  0 19  0  0
    7.2503    0.6012    0.0000 O   0  0  0  0  0  0  0  0  0 20  0  0
    8.0753   -0.8278    0.0000 O   0  0  0  0  0  0  0  0  0 21  0  0
    6.9483   -0.5258    0.0000 O   0  0  0  0  0  0  0  0  0 22  0  0
    6.2338   -0.1133    0.0000 P   0  0  0  0  0  0  0  0  0 23  0  0
  4  1  1  0  0  0  0
  4  2  2  0  0  0  0
  4  3  1  0  0  0  0
  5  4  1  0  0  0  0
  6  5  1  1  0  0  0
  7  6  1  0  0  0  0
 21  6  1  0  0  0  0
  7  8  1  1  0  0  0
 19  7  1  0  0  0  0
 14  9  1  0  0  0  0
 11 10  2  0  0  0  0
 16 10  1  0  0  0  0
 18 10  1  0  0  0  0
 12 11  1  0  0  0  0
 13 12  2  0  0  0  0
 14 13  1  0  0  0  0
 16 14  2  0  0  0  0
 15 16  1  0  0  0  0
 17 15  2  0  0  0  0
 18 17  1  0  0  0  0
 19 18  1  1  0  0  0
 20 19  1  0  0  0  0
 21 20  1  0  0  0  0
 21 22  1  1  0  0  0
 23 22  1  0  0  0  0
 73 23  1  0  0  0  0
 73 24  1  0  0  0  0
 73 25  2  0  0  0  0
 26 27  1  0  0  0  0
 32 26  1  0  0  0  0
 27 28  1  0  0  0  0
 28 30  1  0  0  0  0
 30 29  1  0  0  0  0
 30 31  2  0  0  0  0
 32 33  1  1  0  0  0
 34 32  1  0  0  0  0
 35 34  2  0  0  0  0
 36 35  1  0  0  0  0
 37 36  2  0  0  0  0
 38 37  1  0  0  0  0
 39 38  2  0  0  0  0
 40 39  1  0  0  0  0
 40 41  1  6  0  0  0
 42 40  1  0  0  0  0
 43 42  1  0  0  0  0
 44 43  2  0  0  0  0
 45 44  1  0  0  0  0
 46 45  1  0  0  0  0
 47 46  1  0  0  0  0
 48 47  1  0  0  0  0
 49 48  1  0  0  0  0
 49 50  2  0  0  0  0
 51 49  1  0  0  0  4
 52 51  1  0  0  0  0
 53 52  1  0  0  0  0
 54 53  1  0  0  0  0
 55 54  1  0  0  0  0
 55 56  2  0  0  0  0
 57 55  1  0  0  0  0
 58 57  1  0  0  0  0
 59 58  1  0  0  0  0
 60 59  1  0  0  0  0
 60 61  2  0  0  0  0
 62 60  1  0  0  0  0
 62 63  1  0  0  0  0
 64 62  1  0  0  0  0
 65 64  1  0  0  0  0
 64 66  1  0  0  0  0
 64 67  1  0  0  0  0
 67 68  1  0  0  0  0
 68 69  1  0  0  0  0
 69 70  2  0  0  0  0
 69 71  1  0  0  0  0
 69 72  1  0  0  0  0
 72 73  1  0  0  0  0
M  CHG  1   1  -1
M  CHG  1   3  -1
M  CHG  1  24  -1
M  CHG  1  29  -1
M  CHG  1  71  -1
M  END
$MOL
amp[r]
  EC-BLAST  1118160145
InChIKey=UDMBCSSLTHHNCD-KQYNXXCUSA-L
 23 25  0  0  0  0  0  0  0  0999 V2000
   -3.7403    5.2197    0.0000 O   0  0  0  0  0  0  0  0  0 57  0  0
   -3.0728    4.7348    0.0000 P   0  0  0  0  0  0  0  0  0 58  0  0
   -3.5577    4.0674    0.0000 O   0  0  0  0  0  0  0  0  0 59  0  0
   -2.5879    5.4023    0.0000 O   0  0  0  0  0  0  0  0  0 60  0  0
   -2.4054    4.2499    0.0000 O   0  0  0  0  0  0  0  0  0 61  0  0
   -2.4916    3.4294    0.0000 C   0  0  0  0  0  0  0  0  0 62  0  0
   -1.8242    2.9445    0.0000 C   0  0  2  0  0  0  0  0  0 63  0  0
   -1.8242    2.1195    0.0000 O   0  0  0  0  0  0  0  0  0 64  0  0
   -1.0396    1.8646    0.0000 C   0  0  2  0  0  0  0  0  0 65  0  0
   -0.7846    1.0799    0.0000 N   0  0  0  0  0  0  0  0  0 66  0  0
   -1.2695    0.4125    0.0000 C   0  0  0  0  0  0  0  0  0 67  0  0
   -0.7846   -0.2549    0.0000 N   0  0  0  0  0  0  0  0  0 68  0  0
    0.0000    0.0000    0.0000 C   0  0  0  0  0  0  0  0  0 69  0  0
    0.7145   -0.4125    0.0000 C   0  0  0  0  0  0  0  0  0 70  0  0
    1.4289    0.0000    0.0000 N   0  0  0  0  0  0  0  0  0 71  0  0
    1.4289    0.8250    0.0000 C   0  0  0  0  0  0  0  0  0 72  0  0
    0.7145    1.2375    0.0000 N   0  0  0  0  0  0  0  0  0 73  0  0
    0.0000    0.8250    0.0000 C   0  0  0  0  0  0  0  0  0 74  0  0
    0.7145   -1.2375    0.0000 N   0  0  0  0  0  0  0  0  0 75  0  0
   -0.5546    2.5320    0.0000 C   0  0  1  0  0  0  0  0  0 76  0  0
    0.2704    2.5320    0.0000 O   0  0  0  0  0  0  0  0  0 77  0  0
   -1.0396    3.1994    0.0000 C   0  0  1  0  0  0  0  0  0 78  0  0
   -0.7846    3.9841    0.0000 O   0  0  0  0  0  0  0  0  0 79  0  0
  2  1  1  0  0  0  0
  2  3  2  0  0  0  0
  2  4  1  0  0  0  0
  5  2  1  0  0  0  0
  6  5  1  0  0  0  0
  7  6  1  6  0  0  0
  8  7  1  0  0  0  0
  7 22  1  0  0  0  0
  9  8  1  0  0  0  0
  9 10  1  6  0  0  0
  9 20  1  0  0  0  0
 11 10  1  0  0  0  0
 10 18  1  0  0  0  0
 12 11  2  0  0  0  0
 13 12  1  0  0  0  0
 14 13  2  0  0  0  0
 13 18  1  0  0  0  0
 14 15  1  0  0  0  0
 19 14  1  0  0  0  0
 16 15  2  0  0  0  0
 17 16  1  0  0  0  0
 18 17  2  0  0  0  0
 20 21  1  1  0  0  0
 22 20  1  0  0  0  0
 22 23  1  1  0  0  0
M  CHG  1   1  -1
M  CHG  1   4  -1
M  END
$MOL
ppi[r]
  EC-BLAST  1118160145
InChIKey=XPPKVPWEQAFLFU-UHFFFAOYSA-K
  9  8  0  0  0  0  0  0  0  0999 V2000
    0.0000    0.0000    0.0000 O   0  0  0  0  0  0  0  0  0 49  0  0
    0.8250    0.0000    0.0000 P   0  0  0  0  0  0  0  0  0 50  0  0
    0.8250    0.8250    0.0000 O   0  0  0  0  0  0  0  0  0 51  0  0
    1.6500    0.0000    0.0000 O   0  0  0  0  0  0  0  0  0 52  0  0
    0.8250   -0.8250    0.0000 O   0  0  0  0  0  0  0  0  0 53  0  0
    0.1105   -1.2375    0.0000 P   0  0  0  0  0  0  0  0  0 54  0  0
   -0.3020   -0.5230    0.0000 O   0  0  0  0  0  0  0  0  0 55  0  0
    0.5230   -1.9520    0.0000 O   0  0  0  0  0  0  0  0  0 56  0  0
   -0.6039   -1.6500    0.0000 O   0  0  0  0  0  0  0  0  0 82  0  0
  2  1  2  0  0  0  0
  2  3  1  0  0  0  0
  2  4  1  0  0  0  0
  5  2  1  0  0  0  0
  6  5  1  0  0  0  0
  6  7  2  0  0  0  0
  6  8  1  0  0  0  0
  9  6  1  0  0  0  4
M  CHG  1   3  -1
M  CHG  1   4  -1
M  CHG  1   8  -1
M  END
