# Supplementary material for: Comparative evaluation of atom mapping algorithms for balanced metabolic reactions: application to Recon 3D
Source: J Cheminform. 2017 Jun 14;9:39. doi: 10.1186/s13321-017-0223-1 (PMC5471289; doi:10.1186/s13321-017-0223-1)
Supplement: Supplementary file 3 — Additional file 3. Contains two folders, one contains the predictions obtained from each algorithm in RXN format (Folder: algorithmicPredictions), the other contains manually curated atom mappings, (Folder:standardisedPredictions). [file 13321_2017_223_MOESM3_ESM.zip › algorithmicPredictions/RDT/RE3525C.rxn]

$RXN

  EC-BLAST     RE3525C

  3  2
$MOL
C04805[c]
  EC-BLAST  1118160144
InChIKey=KGIJOOYOSFUGPC-JGKLHWIESA-M
 23 22  0  0  0  0  0  0  0  0999 V2000
    5.3329    0.6039    0.0000 O   0  0  0  0  0  0  0  0  0  1  0  0
    5.3329    1.4289    0.0000 C   0  0  0  0  0  0  0  0  0  2  0  0
    6.0474    1.8414    0.0000 O   0  0  0  0  0  0  0  0  0  3  0  0
    4.6184    1.8414    0.0000 C   0  0  0  0  0  0  0  0  0  4  0  0
    3.9039    1.4289    0.0000 C   0  0  0  0  0  0  0  0  0  5  0  0
    3.1895    1.8414    0.0000 C   0  0  0  0  0  0  0  0  0  6  0  0
    2.4750    1.4289    0.0000 C   0  0  1  0  0  0  0  0  0  7  0  0
    2.4750    0.6039    0.0000 O   0  0  0  0  0  0  0  0  0  8  0  0
    1.7605    1.8414    0.0000 C   0  0  0  0  0  0  0  0  0  9  0  0
    1.7605    2.6664    0.0000 C   0  0  0  0  0  0  0  0  0 10  0  0
    1.0461    3.0789    0.0000 C   0  0  0  0  0  0  0  0  0 11  0  0
    1.0461    3.9039    0.0000 C   0  0  0  0  0  0  0  0  0 12  0  0
    1.7605    4.3164    0.0000 C   0  0  0  0  0  0  0  0  0 13  0  0
    2.4750    3.9039    0.0000 C   0  0  0  0  0  0  0  0  0 14  0  0
    3.1895    4.3164    0.0000 C   0  0  0  0  0  0  0  0  0 15  0  0
    3.1895    5.1414    0.0000 C   0  0  0  0  0  0  0  0  0 16  0  0
    2.4750    5.5539    0.0000 C   0  0  0  0  0  0  0  0  0 17  0  0
    2.4750    6.3789    0.0000 C   0  0  0  0  0  0  0  0  0 18  0  0
    3.1895    6.7914    0.0000 C   0  0  0  0  0  0  0  0  0 19  0  0
    3.1895    7.6164    0.0000 C   0  0  0  0  0  0  0  0  0 20  0  0
    3.9039    8.0289    0.0000 C   0  0  0  0  0  0  0  0  0 21  0  0
    3.9039    8.8539    0.0000 C   0  0  0  0  0  0  0  0  0 22  0  0
    4.6184    9.2664    0.0000 C   0  0  0  0  0  0  0  0  0 23  0  0
  2  1  2  0  0  0  0
  2  3  1  0  0  0  0
  4  2  1  0  0  0  0
  5  4  1  0  0  0  0
  6  5  1  0  0  0  0
  7  6  1  0  0  0  0
  7  8  1  6  0  0  0
  9  7  1  0  0  0  0
 10  9  2  0  0  0  0
 11 10  1  0  0  0  0
 12 11  2  0  0  0  0
 13 12  1  0  0  0  0
 14 13  1  0  0  0  8
 15 14  2  0  0  0  8
 16 15  1  0  0  0  0
 17 16  1  0  0  0  0
 18 17  2  0  0  0  0
 19 18  1  0  0  0  0
 20 19  1  0  0  0  0
 21 20  1  0  0  0  0
 22 21  1  0  0  0  0
 23 22  1  0  0  0  0
M  CHG  1   3  -1
M  END
$MOL
C04805[c]
  EC-BLAST  1118160144
InChIKey=KGIJOOYOSFUGPC-JGKLHWIESA-M
 23 22  0  0  0  0  0  0  0  0999 V2000
    5.3329    0.6039    0.0000 O   0  0  0  0  0  0  0  0  0 24  0  0
    5.3329    1.4289    0.0000 C   0  0  0  0  0  0  0  0  0 25  0  0
    6.0474    1.8414    0.0000 O   0  0  0  0  0  0  0  0  0 26  0  0
    4.6184    1.8414    0.0000 C   0  0  0  0  0  0  0  0  0 27  0  0
    3.9039    1.4289    0.0000 C   0  0  0  0  0  0  0  0  0 28  0  0
    3.1895    1.8414    0.0000 C   0  0  0  0  0  0  0  0  0 29  0  0
    2.4750    1.4289    0.0000 C   0  0  1  0  0  0  0  0  0 30  0  0
    2.4750    0.6039    0.0000 O   0  0  0  0  0  0  0  0  0 31  0  0
    1.7605    1.8414    0.0000 C   0  0  0  0  0  0  0  0  0 32  0  0
    1.7605    2.6664    0.0000 C   0  0  0  0  0  0  0  0  0 33  0  0
    1.0461    3.0789    0.0000 C   0  0  0  0  0  0  0  0  0 34  0  0
    1.0461    3.9039    0.0000 C   0  0  0  0  0  0  0  0  0 35  0  0
    1.7605    4.3164    0.0000 C   0  0  0  0  0  0  0  0  0 36  0  0
    2.4750    3.9039    0.0000 C   0  0  0  0  0  0  0  0  0 37  0  0
    3.1895    4.3164    0.0000 C   0  0  0  0  0  0  0  0  0 38  0  0
    3.1895    5.1414    0.0000 C   0  0  0  0  0  0  0  0  0 39  0  0
    2.4750    5.5539    0.0000 C   0  0  0  0  0  0  0  0  0 40  0  0
    2.4750    6.3789    0.0000 C   0  0  0  0  0  0  0  0  0 41  0  0
    3.1895    6.7914    0.0000 C   0  0  0  0  0  0  0  0  0 42  0  0
    3.1895    7.6164    0.0000 C   0  0  0  0  0  0  0  0  0 43  0  0
    3.9039    8.0289    0.0000 C   0  0  0  0  0  0  0  0  0 44  0  0
    3.9039    8.8539    0.0000 C   0  0  0  0  0  0  0  0  0 45  0  0
    4.6184    9.2664    0.0000 C   0  0  0  0  0  0  0  0  0 46  0  0
  2  1  2  0  0  0  0
  2  3  1  0  0  0  0
  4  2  1  0  0  0  0
  5  4  1  0  0  0  0
  6  5  1  0  0  0  0
  7  6  1  0  0  0  0
  7  8  1  6  0  0  0
  9  7  1  0  0  0  0
 10  9  2  0  0  0  0
 11 10  1  0  0  0  0
 12 11  2  0  0  0  0
 13 12  1  0  0  0  0
 14 13  1  0  0  0  8
 15 14  2  0  0  0  8
 16 15  1  0  0  0  0
 17 16  1  0  0  0  0
 18 17  2  0  0  0  0
 19 18  1  0  0  0  0
 20 19  1  0  0  0  0
 21 20  1  0  0  0  0
 22 21  1  0  0  0  0
 23 22  1  0  0  0  0
M  CHG  1   3  -1
M  END
$MOL
o2[c]
  EC-BLAST  1118160144
InChIKey=MYMOFIZGZYHOMD-UHFFFAOYSA-N
  2  1  0  0  0  0  0  0  0  0999 V2000
    0.8250    0.0000    0.0000 O   0  0  0  0  0  0  0  0  0 47  0  0
    0.0000    0.0000    0.0000 O   0  0  0  0  0  0  0  0  0 48  0  0
  1  2  2  0  0  0  4
M  END
$MOL
leuktrB4[c]
  EC-BLAST  1118160144
InChIKey=VNYSSYRCGWBHLG-AMOLWHMGSA-M
 24 23  0  0  0  0  0  0  0  0999 V2000
    5.3329    0.6039    0.0000 O   0  0  0  0  0  0  0  0  0  1  0  0
    5.3329    1.4289    0.0000 C   0  0  0  0  0  0  0  0  0  2  0  0
    6.0474    1.8414    0.0000 O   0  0  0  0  0  0  0  0  0  3  0  0
    4.6184    1.8414    0.0000 C   0  0  0  0  0  0  0  0  0  4  0  0
    3.9039    1.4289    0.0000 C   0  0  0  0  0  0  0  0  0  5  0  0
    3.1895    1.8414    0.0000 C   0  0  0  0  0  0  0  0  0  6  0  0
    2.4750    1.4289    0.0000 C   0  0  1  0  0  0  0  0  0  7  0  0
    2.4750    0.6039    0.0000 O   0  0  0  0  0  0  0  0  0  8  0  0
    1.7605    1.8414    0.0000 C   0  0  0  0  0  0  0  0  0  9  0  0
    1.7605    2.6664    0.0000 C   0  0  0  0  0  0  0  0  0 10  0  0
    2.4750    3.0789    0.0000 C   0  0  0  0  0  0  0  0  0 11  0  0
    2.4750    3.9039    0.0000 C   0  0  0  0  0  0  0  0  0 12  0  0
    3.1895    4.3164    0.0000 C   0  0  0  0  0  0  0  0  0 13  0  0
    3.1895    5.1414    0.0000 C   0  0  0  0  0  0  0  0  0 14  0  0
    3.9039    5.5539    0.0000 C   0  0  1  0  0  0  0  0  0 15  0  0
    7.4763    6.7914    0.0000 C   0  0  0  0  0  0  0  0  0 23  0  0
    3.9039    6.3789    0.0000 O   0  0  0  0  0  0  0  0  0 47  0  0
    4.6184    5.1414    0.0000 C   0  0  0  0  0  0  0  0  0 16  0  0
    4.6184    4.3164    0.0000 C   0  0  0  0  0  0  0  0  0 17  0  0
    5.3329    3.9039    0.0000 C   0  0  0  0  0  0  0  0  0 18  0  0
    6.0474    4.3164    0.0000 C   0  0  0  0  0  0  0  0  0 19  0  0
    6.0474    5.1414    0.0000 C   0  0  0  0  0  0  0  0  0 20  0  0
    6.7618    5.5539    0.0000 C   0  0  0  0  0  0  0  0  0 21  0  0
    6.7618    6.3789    0.0000 C   0  0  0  0  0  0  0  0  0 22  0  0
  2  1  2  0  0  0  0
  2  3  1  0  0  0  0
  4  2  1  0  0  0  0
  5  4  1  0  0  0  0
  6  5  1  0  0  0  0
  7  6  1  0  0  0  0
  7  8  1  6  0  0  0
  9  7  1  0  0  0  0
 10  9  2  0  0  0  0
 11 10  1  0  0  0  0
 12 11  2  0  0  0  0
 13 12  1  0  0  0  0
 14 13  2  0  0  0  8
 15 14  1  0  0  0  8
 15 17  1  6  0  0  4
 18 15  1  0  0  0  0
 16 24  1  0  0  0  0
 19 18  1  0  0  0  0
 20 19  2  0  0  0  0
 21 20  1  0  0  0  0
 22 21  1  0  0  0  0
 23 22  1  0  0  0  0
 24 23  1  0  0  0  0
M  CHG  1   3  -1
M  END
$MOL
leuktrB4[c]
  EC-BLAST  1118160144
InChIKey=VNYSSYRCGWBHLG-AMOLWHMGSA-M
 24 23  0  0  0  0  0  0  0  0999 V2000
    5.3329    0.6039    0.0000 O   0  0  0  0  0  0  0  0  0 24  0  0
    5.3329    1.4289    0.0000 C   0  0  0  0  0  0  0  0  0 25  0  0
    6.0474    1.8414    0.0000 O   0  0  0  0  0  0  0  0  0 26  0  0
    4.6184    1.8414    0.0000 C   0  0  0  0  0  0  0  0  0 27  0  0
    3.9039    1.4289    0.0000 C   0  0  0  0  0  0  0  0  0 28  0  0
    3.1895    1.8414    0.0000 C   0  0  0  0  0  0  0  0  0 29  0  0
    2.4750    1.4289    0.0000 C   0  0  1  0  0  0  0  0  0 30  0  0
    2.4750    0.6039    0.0000 O   0  0  0  0  0  0  0  0  0 31  0  0
    1.7605    1.8414    0.0000 C   0  0  0  0  0  0  0  0  0 32  0  0
    1.7605    2.6664    0.0000 C   0  0  0  0  0  0  0  0  0 33  0  0
    2.4750    3.0789    0.0000 C   0  0  0  0  0  0  0  0  0 34  0  0
    2.4750    3.9039    0.0000 C   0  0  0  0  0  0  0  0  0 35  0  0
    3.1895    4.3164    0.0000 C   0  0  0  0  0  0  0  0  0 36  0  0
    3.1895    5.1414    0.0000 C   0  0  0  0  0  0  0  0  0 37  0  0
    3.9039    5.5539    0.0000 C   0  0  1  0  0  0  0  0  0 38  0  0
    7.4763    6.7914    0.0000 C   0  0  0  0  0  0  0  0  0 46  0  0
    3.9039    6.3789    0.0000 O   0  0  0  0  0  0  0  0  0 48  0  0
    4.6184    5.1414    0.0000 C   0  0  0  0  0  0  0  0  0 39  0  0
    4.6184    4.3164    0.0000 C   0  0  0  0  0  0  0  0  0 40  0  0
    5.3329    3.9039    0.0000 C   0  0  0  0  0  0  0  0  0 41  0  0
    6.0474    4.3164    0.0000 C   0  0  0  0  0  0  0  0  0 42  0  0
    6.0474    5.1414    0.0000 C   0  0  0  0  0  0  0  0  0 43  0  0
    6.7618    5.5539    0.0000 C   0  0  0  0  0  0  0  0  0 44  0  0
    6.7618    6.3789    0.0000 C   0  0  0  0  0  0  0  0  0 45  0  0
  2  1  2  0  0  0  0
  2  3  1  0  0  0  0
  4  2  1  0  0  0  0
  5  4  1  0  0  0  0
  6  5  1  0  0  0  0
  7  6  1  0  0  0  0
  7  8  1  6  0  0  0
  9  7  1  0  0  0  0
 10  9  2  0  0  0  0
 11 10  1  0  0  0  0
 12 11  2  0  0  0  0
 13 12  1  0  0  0  0
 14 13  2  0  0  0  8
 15 14  1  0  0  0  8
 15 17  1  6  0  0  4
 18 15  1  0  0  0  0
 16 24  1  0  0  0  0
 19 18  1  0  0  0  0
 20 19  2  0  0  0  0
 21 20  1  0  0  0  0
 22 21  1  0  0  0  0
 23 22  1  0  0  0  0
 24 23  1  0  0  0  0
M  CHG  1   3  -1
M  END
