# Supplementary material for: Comparative evaluation of atom mapping algorithms for balanced metabolic reactions: application to Recon 3D
Source: J Cheminform. 2017 Jun 14;9:39. doi: 10.1186/s13321-017-0223-1 (PMC5471289; doi:10.1186/s13321-017-0223-1)
Supplement: Supplementary file 3 — Additional file 3. Contains two folders, one contains the predictions obtained from each algorithm in RXN format (Folder: algorithmicPredictions), the other contains manually curated atom mappings, (Folder:standardisedPredictions). [file 13321_2017_223_MOESM3_ESM.zip › algorithmicPredictions/RDT/5EIPENCte.rxn]

$RXN

  EC-BLAST     5EIPENCte

  3  3
$MOL
atp[c]
  EC-BLAST  1117162218
InChIKey=ZKHQWZAMYRWXGA-KQYNXXCUSA-N
 31 33  0  0  0  0  0  0  0  0999 V2000
   -4.7202    6.6782    0.0000 O   0  0  0  0  0  0  0  0  0  1  0  0
   -4.2352    7.3456    0.0000 P   0  0  0  0  0  0  0  0  0  2  0  0
   -4.9027    7.8306    0.0000 O   0  0  0  0  0  0  0  0  0  3  0  0
   -3.7503    8.0131    0.0000 O   0  0  0  0  0  0  0  0  0  4  0  0
   -3.5678    6.8607    0.0000 O   0  0  0  0  0  0  0  0  0  5  0  0
   -3.6540    6.0402    0.0000 P   0  0  0  0  0  0  0  0  0  6  0  0
   -4.4745    6.1265    0.0000 O   0  0  0  0  0  0  0  0  0  7  0  0
   -2.8335    5.9540    0.0000 O   0  0  0  0  0  0  0  0  0  8  0  0
   -3.7403    5.2197    0.0000 O   0  0  0  0  0  0  0  0  0  9  0  0
   -3.0728    4.7348    0.0000 P   0  0  0  0  0  0  0  0  0 10  0  0
   -3.5577    4.0674    0.0000 O   0  0  0  0  0  0  0  0  0 11  0  0
   -2.5879    5.4023    0.0000 O   0  0  0  0  0  0  0  0  0 12  0  0
   -2.4054    4.2499    0.0000 O   0  0  0  0  0  0  0  0  0 13  0  0
   -2.4916    3.4294    0.0000 C   0  0  0  0  0  0  0  0  0 14  0  0
   -1.8242    2.9445    0.0000 C   0  0  2  0  0  0  0  0  0 15  0  0
   -1.8242    2.1195    0.0000 O   0  0  0  0  0  0  0  0  0 16  0  0
   -1.0396    1.8646    0.0000 C   0  0  2  0  0  0  0  0  0 17  0  0
   -0.7846    1.0799    0.0000 N   0  0  0  0  0  0  0  0  0 18  0  0
   -1.2695    0.4125    0.0000 C   0  0  0  0  0  0  0  0  0 19  0  0
   -0.7846   -0.2549    0.0000 N   0  0  0  0  0  0  0  0  0 20  0  0
    0.0000    0.0000    0.0000 C   0  0  0  0  0  0  0  0  0 21  0  0
    0.7145   -0.4125    0.0000 C   0  0  0  0  0  0  0  0  0 22  0  0
    1.4289    0.0000    0.0000 N   0  0  0  0  0  0  0  0  0 23  0  0
    1.4289    0.8250    0.0000 C   0  0  0  0  0  0  0  0  0 24  0  0
    0.7145    1.2375    0.0000 N   0  0  0  0  0  0  0  0  0 25  0  0
    0.0000    0.8250    0.0000 C   0  0  0  0  0  0  0  0  0 26  0  0
    0.7145   -1.2375    0.0000 N   0  0  0  0  0  0  0  0  0 27  0  0
   -0.5546    2.5320    0.0000 C   0  0  1  0  0  0  0  0  0 28  0  0
    0.2704    2.5320    0.0000 O   0  0  0  0  0  0  0  0  0 29  0  0
   -1.0396    3.1994    0.0000 C   0  0  1  0  0  0  0  0  0 30  0  0
   -0.7846    3.9841    0.0000 O   0  0  0  0  0  0  0  0  0 31  0  0
  2  1  2  0  0  0  0
  2  3  1  0  0  0  0
  2  4  1  0  0  0  0
  5  2  1  0  0  0  4
  6  5  1  0  0  0  0
  6  7  2  0  0  0  0
  6  8  1  0  0  0  0
  9  6  1  0  0  0  0
 10  9  1  0  0  0  0
 10 11  2  0  0  0  0
 10 12  1  0  0  0  0
 13 10  1  0  0  0  0
 14 13  1  0  0  0  0
 15 14  1  6  0  0  0
 16 15  1  0  0  0  0
 15 30  1  0  0  0  0
 17 16  1  0  0  0  0
 17 18  1  6  0  0  0
 17 28  1  0  0  0  0
 19 18  1  0  0  0  0
 18 26  1  0  0  0  0
 20 19  2  0  0  0  0
 21 20  1  0  0  0  0
 22 21  2  0  0  0  0
 21 26  1  0  0  0  0
 22 23  1  0  0  0  0
 27 22  1  0  0  0  0
 24 23  2  0  0  0  0
 25 24  1  0  0  0  0
 26 25  2  0  0  0  0
 28 29  1  1  0  0  0
 30 28  1  0  0  0  0
 30 31  1  1  0  0  0
M  CHG  1   3  -1
M  CHG  1   4  -1
M  CHG  1   8  -1
M  CHG  1  12  -1
M  END
$MOL
5eipenc[c]
  EC-BLAST  1117162218
InChIKey=PWUCSTGNRWELJL-LRKAYDMASA-N
 22 21  0  0  0  0  0  0  0  0999 V2000
   -1.6500   -1.4289    0.0000 O   0  0  0  0  0  0  0  0  0 32  0  0
   -1.2375   -0.7145    0.0000 C   0  0  0  0  0  0  0  0  0 33  0  0
   -1.6500    0.0000    0.0000 O   0  0  0  0  0  0  0  0  0 34  0  0
   -0.4125   -0.7145    0.0000 C   0  0  0  0  0  0  0  0  0 35  0  0
    0.0000    0.0000    0.0000 C   0  0  0  0  0  0  0  0  0 36  0  0
    0.8250    0.0000    0.0000 C   0  0  0  0  0  0  0  0  0 37  0  0
    1.2375    0.7145    0.0000 C   0  0  0  0  0  0  0  0  0 38  0  0
    2.0625    0.7145    0.0000 C   0  0  0  0  0  0  0  0  0 39  0  0
    2.4750    0.0000    0.0000 C   0  0  0  0  0  0  0  0  0 40  0  0
    3.3000    0.0000    0.0000 C   0  0  0  0  0  0  0  0  0 41  0  0
    3.7125   -0.7145    0.0000 C   0  0  0  0  0  0  0  0  0 42  0  0
    3.3000   -1.4289    0.0000 C   0  0  0  0  0  0  0  0  0 43  0  0
    3.7125   -2.1434    0.0000 C   0  0  0  0  0  0  0  0  0 44  0  0
    3.3000   -2.8579    0.0000 C   0  0  0  0  0  0  0  0  0 45  0  0
    2.4750   -2.8579    0.0000 C   0  0  0  0  0  0  0  0  0 46  0  0
    2.0625   -3.5724    0.0000 C   0  0  0  0  0  0  0  0  0 47  0  0
    1.2375   -3.5724    0.0000 C   0  0  0  0  0  0  0  0  0 48  0  0
    0.8250   -2.8579    0.0000 C   0  0  0  0  0  0  0  0  0 49  0  0
    0.0000   -2.8579    0.0000 C   0  0  0  0  0  0  0  0  0 50  0  0
   -0.4125   -2.1434    0.0000 C   0  0  0  0  0  0  0  0  0 51  0  0
   -1.2375   -2.1434    0.0000 C   0  0  0  0  0  0  0  0  0 52  0  0
   -1.6500   -2.8579    0.0000 C   0  0  0  0  0  0  0  0  0 53  0  0
  2  1  2  0  0  0  0
  2  3  1  0  0  0  0
  4  2  1  0  0  0  0
  5  4  1  0  0  0  0
  6  5  2  0  0  0  0
  7  6  1  0  0  0  0
  8  7  1  0  0  0  0
  9  8  2  0  0  0  0
 10  9  1  0  0  0  0
 11 10  1  0  0  0  0
 12 11  2  0  0  0  0
 13 12  1  0  0  0  0
 14 13  1  0  0  0  0
 15 14  2  0  0  0  0
 16 15  1  0  0  0  0
 17 16  1  0  0  0  0
 18 17  2  0  0  0  0
 19 18  1  0  0  0  0
 20 19  1  0  0  0  0
 21 20  1  0  0  0  0
 22 21  1  0  0  0  0
M  CHG  1   3  -1
M  END
$MOL
h2o[c]
  EC-BLAST  1117162218
InChIKey=XLYOFNOQVPJJNP-UHFFFAOYSA-N
  1  0  0  0  0  0  0  0  0  0999 V2000
    0.0000    0.0000    0.0000 O   0  0  0  0  0  0  0  0  0 54  0  0
M  END
$MOL
adp[c]
  EC-BLAST  1117162218
InChIKey=XTWYTFMLZFPYCI-KQYNXXCUSA-N
 27 29  0  0  0  0  0  0  0  0999 V2000
   -6.0875    3.3926    0.0000 O   0  0  0  0  0  0  0  0  0  5  0  0
   -5.3338    3.7282    0.0000 P   0  0  0  0  0  0  0  0  0  6  0  0
   -4.9983    2.9745    0.0000 O   0  0  0  0  0  0  0  0  0  7  0  0
   -5.6694    4.4818    0.0000 O   0  0  0  0  0  0  0  0  0  8  0  0
   -4.5802    4.0637    0.0000 O   0  0  0  0  0  0  0  0  0  9  0  0
   -3.9127    3.5788    0.0000 P   0  0  0  0  0  0  0  0  0 10  0  0
   -4.3977    2.9113    0.0000 O   0  0  0  0  0  0  0  0  0 11  0  0
   -3.4278    4.2462    0.0000 O   0  0  0  0  0  0  0  0  0 12  0  0
   -3.2453    3.0939    0.0000 O   0  0  0  0  0  0  0  0  0 13  0  0
   -2.4916    3.4294    0.0000 C   0  0  0  0  0  0  0  0  0 14  0  0
   -1.8242    2.9445    0.0000 C   0  0  2  0  0  0  0  0  0 15  0  0
   -1.8242    2.1195    0.0000 O   0  0  0  0  0  0  0  0  0 16  0  0
   -1.0396    1.8646    0.0000 C   0  0  2  0  0  0  0  0  0 17  0  0
   -0.7846    1.0799    0.0000 N   0  0  0  0  0  0  0  0  0 18  0  0
   -1.2695    0.4125    0.0000 C   0  0  0  0  0  0  0  0  0 19  0  0
   -0.7846   -0.2549    0.0000 N   0  0  0  0  0  0  0  0  0 20  0  0
    0.0000    0.0000    0.0000 C   0  0  0  0  0  0  0  0  0 21  0  0
    0.7145   -0.4125    0.0000 C   0  0  0  0  0  0  0  0  0 22  0  0
    1.4289    0.0000    0.0000 N   0  0  0  0  0  0  0  0  0 23  0  0
    1.4289    0.8250    0.0000 C   0  0  0  0  0  0  0  0  0 24  0  0
    0.7145    1.2375    0.0000 N   0  0  0  0  0  0  0  0  0 25  0  0
    0.0000    0.8250    0.0000 C   0  0  0  0  0  0  0  0  0 26  0  0
    0.7145   -1.2375    0.0000 N   0  0  0  0  0  0  0  0  0 27  0  0
   -0.5546    2.5320    0.0000 C   0  0  1  0  0  0  0  0  0 28  0  0
    0.2704    2.5320    0.0000 O   0  0  0  0  0  0  0  0  0 29  0  0
   -1.0396    3.1994    0.0000 C   0  0  1  0  0  0  0  0  0 30  0  0
   -0.7846    3.9841    0.0000 O   0  0  0  0  0  0  0  0  0 31  0  0
  2  1  1  0  0  0  0
  2  3  2  0  0  0  0
  2  4  1  0  0  0  0
  5  2  1  0  0  0  0
  6  5  1  0  0  0  0
  6  7  2  0  0  0  0
  6  8  1  0  0  0  0
  9  6  1  0  0  0  0
 10  9  1  0  0  0  0
 11 10  1  6  0  0  0
 12 11  1  0  0  0  0
 11 26  1  0  0  0  0
 13 12  1  0  0  0  0
 13 14  1  6  0  0  0
 13 24  1  0  0  0  0
 15 14  1  0  0  0  0
 14 22  1  0  0  0  0
 16 15  2  0  0  0  0
 17 16  1  0  0  0  0
 18 17  2  0  0  0  0
 17 22  1  0  0  0  0
 18 19  1  0  0  0  0
 23 18  1  0  0  0  0
 20 19  2  0  0  0  0
 21 20  1  0  0  0  0
 22 21  2  0  0  0  0
 24 25  1  1  0  0  0
 26 24  1  0  0  0  0
 26 27  1  1  0  0  0
M  CHG  1   1  -1
M  CHG  1   4  -1
M  CHG  1   8  -1
M  END
$MOL
5eipenc[e]
  EC-BLAST  1117162218
InChIKey=PWUCSTGNRWELJL-LRKAYDMASA-N
 22 21  0  0  0  0  0  0  0  0999 V2000
   -1.6500   -1.4289    0.0000 O   0  0  0  0  0  0  0  0  0 32  0  0
   -1.2375   -0.7145    0.0000 C   0  0  0  0  0  0  0  0  0 33  0  0
   -1.6500    0.0000    0.0000 O   0  0  0  0  0  0  0  0  0 34  0  0
   -0.4125   -0.7145    0.0000 C   0  0  0  0  0  0  0  0  0 35  0  0
    0.0000    0.0000    0.0000 C   0  0  0  0  0  0  0  0  0 36  0  0
    0.8250    0.0000    0.0000 C   0  0  0  0  0  0  0  0  0 37  0  0
    1.2375    0.7145    0.0000 C   0  0  0  0  0  0  0  0  0 38  0  0
    2.0625    0.7145    0.0000 C   0  0  0  0  0  0  0  0  0 39  0  0
    2.4750    0.0000    0.0000 C   0  0  0  0  0  0  0  0  0 40  0  0
    3.3000    0.0000    0.0000 C   0  0  0  0  0  0  0  0  0 41  0  0
    3.7125   -0.7145    0.0000 C   0  0  0  0  0  0  0  0  0 42  0  0
    3.3000   -1.4289    0.0000 C   0  0  0  0  0  0  0  0  0 43  0  0
    3.7125   -2.1434    0.0000 C   0  0  0  0  0  0  0  0  0 44  0  0
    3.3000   -2.8579    0.0000 C   0  0  0  0  0  0  0  0  0 45  0  0
    2.4750   -2.8579    0.0000 C   0  0  0  0  0  0  0  0  0 46  0  0
    2.0625   -3.5724    0.0000 C   0  0  0  0  0  0  0  0  0 47  0  0
    1.2375   -3.5724    0.0000 C   0  0  0  0  0  0  0  0  0 48  0  0
    0.8250   -2.8579    0.0000 C   0  0  0  0  0  0  0  0  0 49  0  0
    0.0000   -2.8579    0.0000 C   0  0  0  0  0  0  0  0  0 50  0  0
   -0.4125   -2.1434    0.0000 C   0  0  0  0  0  0  0  0  0 51  0  0
   -1.2375   -2.1434    0.0000 C   0  0  0  0  0  0  0  0  0 52  0  0
   -1.6500   -2.8579    0.0000 C   0  0  0  0  0  0  0  0  0 53  0  0
  2  1  2  0  0  0  0
  2  3  1  0  0  0  0
  4  2  1  0  0  0  0
  5  4  1  0  0  0  0
  6  5  2  0  0  0  0
  7  6  1  0  0  0  0
  8  7  1  0  0  0  0
  9  8  2  0  0  0  0
 10  9  1  0  0  0  0
 11 10  1  0  0  0  0
 12 11  2  0  0  0  0
 13 12  1  0  0  0  0
 14 13  1  0  0  0  0
 15 14  2  0  0  0  0
 16 15  1  0  0  0  0
 17 16  1  0  0  0  0
 18 17  2  0  0  0  0
 19 18  1  0  0  0  0
 20 19  1  0  0  0  0
 21 20  1  0  0  0  0
 22 21  1  0  0  0  0
M  CHG  1   3  -1
M  END
$MOL
pi[c]
  EC-BLAST  1117162218
InChIKey=NBIIXXVUZAFLBC-UHFFFAOYSA-N
  5  4  0  0  0  0  0  0  0  0999 V2000
    0.0000    0.0000    0.0000 O   0  0  0  0  0  0  0  0  0  1  0  0
    0.8250    0.0000    0.0000 P   0  0  0  0  0  0  0  0  0  2  0  0
    0.8250    0.8250    0.0000 O   0  0  0  0  0  0  0  0  0  3  0  0
    1.6500    0.0000    0.0000 O   0  0  0  0  0  0  0  0  0  4  0  0
    0.8250   -0.8250    0.0000 O   0  0  0  0  0  0  0  0  0 54  0  0
  2  1  2  0  0  0  0
  2  3  1  0  0  0  0
  2  4  1  0  0  0  0
  5  2  1  0  0  0  4
M  CHG  1   3  -1
M  CHG  1   4  -1
M  END
