# Supplementary material for: Comparative evaluation of atom mapping algorithms for balanced metabolic reactions: application to Recon 3D
Source: J Cheminform. 2017 Jun 14;9:39. doi: 10.1186/s13321-017-0223-1 (PMC5471289; doi:10.1186/s13321-017-0223-1)
Supplement: Supplementary file 3 — Additional file 3. Contains two folders, one contains the predictions obtained from each algorithm in RXN format (Folder: algorithmicPredictions), the other contains manually curated atom mappings, (Folder:standardisedPredictions). [file 13321_2017_223_MOESM3_ESM.zip › algorithmicPredictions/RDT/CYTK3n.rxn]

$RXN

  EC-BLAST     CYTK3n

  2  2
$MOL
ctp[n]
  EC-BLAST  1117162246
InChIKey=PCDQPRRSZKQHHS-XVFCMESISA-J
 29 30  0  0  0  0  0  0  0  0999 V2000
    2.1434    4.2911    0.0000 O   0  0  0  0  0  0  0  0  0  1  0  0
    1.4289    4.7036    0.0000 C   0  0  0  0  0  0  0  0  0  2  0  0
    1.4289    5.5286    0.0000 N   0  0  0  0  0  0  0  0  0  3  0  0
    0.7145    5.9411    0.0000 C   0  0  0  0  0  0  0  0  0  4  0  0
    0.7145    6.7661    0.0000 N   0  0  0  0  0  0  0  0  0  5  0  0
    0.0000    5.5286    0.0000 C   0  0  0  0  0  0  0  0  0  6  0  0
    0.0000    4.7036    0.0000 C   0  0  0  0  0  0  0  0  0  7  0  0
    0.7145    4.2911    0.0000 N   0  0  0  0  0  0  0  0  0  8  0  0
    0.7145    3.4661    0.0000 C   0  0  2  0  0  0  0  0  0  9  0  0
    1.3819    2.9812    0.0000 O   0  0  0  0  0  0  0  0  0 10  0  0
    1.1270    2.1965    0.0000 C   0  0  2  0  0  0  0  0  0 11  0  0
    1.6119    1.5291    0.0000 C   0  0  0  0  0  0  0  0  0 12  0  0
    1.2763    0.7754    0.0000 O   0  0  0  0  0  0  0  0  0 13  0  0
    1.7613    0.1080    0.0000 P   0  0  0  0  0  0  0  0  0 14  0  0
    2.4287    0.5929    0.0000 O   0  0  0  0  0  0  0  0  0 15  0  0
    1.0938   -0.3769    0.0000 O   0  0  0  0  0  0  0  0  0 16  0  0
    2.2462   -0.5595    0.0000 O   0  0  0  0  0  0  0  0  0 17  0  0
    1.9106   -1.3131    0.0000 P   0  0  0  0  0  0  0  0  0 18  0  0
    2.6643   -1.6487    0.0000 O   0  0  0  0  0  0  0  0  0 19  0  0
    1.1569   -0.9776    0.0000 O   0  0  0  0  0  0  0  0  0 20  0  0
    1.5751   -2.0668    0.0000 O   0  0  0  0  0  0  0  0  0 21  0  0
    2.0600   -2.7343    0.0000 P   0  0  0  0  0  0  0  0  0 22  0  0
    2.7274   -2.2493    0.0000 O   0  0  0  0  0  0  0  0  0 23  0  0
    2.5449   -3.4017    0.0000 O   0  0  0  0  0  0  0  0  0 24  0  0
    1.3926   -3.2192    0.0000 O   0  0  0  0  0  0  0  0  0 25  0  0
    0.3020    2.1965    0.0000 C   0  0  1  0  0  0  0  0  0 26  0  0
   -0.1830    1.5291    0.0000 O   0  0  0  0  0  0  0  0  0 27  0  0
    0.0470    2.9812    0.0000 C   0  0  1  0  0  0  0  0  0 28  0  0
   -0.7376    3.2361    0.0000 O   0  0  0  0  0  0  0  0  0 29  0  0
  2  1  2  0  0  0  0
  3  2  1  0  0  0  0
  2  8  1  0  0  0  0
  4  3  2  0  0  0  0
  5  4  1  0  0  0  0
  4  6  1  0  0  0  0
  7  6  2  0  0  0  0
  8  7  1  0  0  0  0
  9  8  1  6  0  0  0
  9 10  1  0  0  0  0
  9 28  1  0  0  0  0
 10 11  1  0  0  0  0
 11 12  1  6  0  0  0
 11 26  1  0  0  0  0
 12 13  1  0  0  0  0
 13 14  1  0  0  0  0
 14 15  2  0  0  0  0
 14 16  1  0  0  0  0
 14 17  1  0  0  0  0
 17 18  1  0  0  0  0
 18 19  2  0  0  0  0
 18 20  1  0  0  0  0
 18 21  1  0  0  0  0
 21 22  1  0  0  0  4
 22 23  2  0  0  0  0
 22 24  1  0  0  0  0
 22 25  1  0  0  0  0
 26 27  1  1  0  0  0
 26 28  1  0  0  0  0
 28 29  1  1  0  0  0
M  CHG  1  16  -1
M  CHG  1  20  -1
M  CHG  1  24  -1
M  CHG  1  25  -1
M  END
$MOL
dcmp[n]
  EC-BLAST  1117162246
InChIKey=NCMVOABPESMRCP-SHYZEUOFSA-L
 20 21  0  0  0  0  0  0  0  0999 V2000
    2.1434    4.2911    0.0000 O   0  0  0  0  0  0  0  0  0 30  0  0
    1.4289    4.7036    0.0000 C   0  0  0  0  0  0  0  0  0 31  0  0
    1.4289    5.5286    0.0000 N   0  0  0  0  0  0  0  0  0 32  0  0
    0.7145    5.9411    0.0000 C   0  0  0  0  0  0  0  0  0 33  0  0
    0.7145    6.7661    0.0000 N   0  0  0  0  0  0  0  0  0 34  0  0
    0.0000    5.5286    0.0000 C   0  0  0  0  0  0  0  0  0 35  0  0
    0.0000    4.7036    0.0000 C   0  0  0  0  0  0  0  0  0 36  0  0
    0.7145    4.2911    0.0000 N   0  0  0  0  0  0  0  0  0 37  0  0
    0.7145    3.4661    0.0000 C   0  0  1  0  0  0  0  0  0 38  0  0
    0.0470    2.9812    0.0000 O   0  0  0  0  0  0  0  0  0 39  0  0
    0.3020    2.1965    0.0000 C   0  0  1  0  0  0  0  0  0 40  0  0
   -0.1830    1.5291    0.0000 C   0  0  0  0  0  0  0  0  0 41  0  0
   -1.0034    1.6153    0.0000 O   0  0  0  0  0  0  0  0  0 42  0  0
   -1.4884    0.9479    0.0000 P   0  0  0  0  0  0  0  0  0 43  0  0
   -0.8209    0.4630    0.0000 O   0  0  0  0  0  0  0  0  0 44  0  0
   -1.9733    0.2804    0.0000 O   0  0  0  0  0  0  0  0  0 45  0  0
   -2.1558    1.4328    0.0000 O   0  0  0  0  0  0  0  0  0 46  0  0
    1.1270    2.1965    0.0000 C   0  0  2  0  0  0  0  0  0 47  0  0
    1.6119    1.5291    0.0000 O   0  0  0  0  0  0  0  0  0 48  0  0
    1.3819    2.9812    0.0000 C   0  0  0  0  0  0  0  0  0 49  0  0
  2  1  2  0  0  0  0
  3  2  1  0  0  0  0
  2  8  1  0  0  0  0
  4  3  2  0  0  0  0
  5  4  1  0  0  0  0
  4  6  1  0  0  0  0
  7  6  2  0  0  0  0
  8  7  1  0  0  0  0
  9  8  1  1  0  0  0
  9 10  1  0  0  0  0
  9 20  1  0  0  0  0
 11 10  1  0  0  0  0
 11 12  1  1  0  0  0
 18 11  1  0  0  0  0
 12 13  1  0  0  0  0
 13 14  1  0  0  0  0
 14 15  2  0  0  0  0
 14 16  1  0  0  0  0
 14 17  1  0  0  0  0
 18 19  1  6  0  0  0
 20 18  1  0  0  0  0
M  CHG  1  16  -1
M  CHG  1  17  -1
M  END
$MOL
cdp[n]
  EC-BLAST  1117162246
InChIKey=ZWIADYZPOWUWEW-XVFCMESISA-K
 25 26  0  0  0  0  0  0  0  0999 V2000
    2.1434    4.2911    0.0000 O   0  0  0  0  0  0  0  0  0  1  0  0
    1.4289    4.7036    0.0000 C   0  0  0  0  0  0  0  0  0  2  0  0
    1.4289    5.5286    0.0000 N   0  0  0  0  0  0  0  0  0  3  0  0
    0.7145    5.9411    0.0000 C   0  0  0  0  0  0  0  0  0  4  0  0
    0.7145    6.7661    0.0000 N   0  0  0  0  0  0  0  0  0  5  0  0
    0.0000    5.5286    0.0000 C   0  0  0  0  0  0  0  0  0  6  0  0
    0.0000    4.7036    0.0000 C   0  0  0  0  0  0  0  0  0  7  0  0
    0.7145    4.2911    0.0000 N   0  0  0  0  0  0  0  0  0  8  0  0
    0.7145    3.4661    0.0000 C   0  0  2  0  0  0  0  0  0  9  0  0
    1.3819    2.9812    0.0000 O   0  0  0  0  0  0  0  0  0 10  0  0
    1.1270    2.1965    0.0000 C   0  0  2  0  0  0  0  0  0 11  0  0
    1.6119    1.5291    0.0000 C   0  0  0  0  0  0  0  0  0 12  0  0
    2.4324    1.6153    0.0000 O   0  0  0  0  0  0  0  0  0 13  0  0
    2.9173    0.9479    0.0000 P   0  0  0  0  0  0  0  0  0 14  0  0
    3.5847    1.4328    0.0000 O   0  0  0  0  0  0  0  0  0 15  0  0
    2.2499    0.4630    0.0000 O   0  0  0  0  0  0  0  0  0 16  0  0
    3.4022    0.2804    0.0000 O   0  0  0  0  0  0  0  0  0 17  0  0
    4.2227    0.3667    0.0000 P   0  0  0  0  0  0  0  0  0 18  0  0
    4.1365    1.1872    0.0000 O   0  0  0  0  0  0  0  0  0 19  0  0
    5.0432    0.4529    0.0000 O   0  0  0  0  0  0  0  0  0 20  0  0
    4.3089   -0.4538    0.0000 O   0  0  0  0  0  0  0  0  0 21  0  0
    0.3020    2.1965    0.0000 C   0  0  1  0  0  0  0  0  0 26  0  0
   -0.1830    1.5291    0.0000 O   0  0  0  0  0  0  0  0  0 27  0  0
    0.0470    2.9812    0.0000 C   0  0  1  0  0  0  0  0  0 28  0  0
   -0.7376    3.2361    0.0000 O   0  0  0  0  0  0  0  0  0 29  0  0
  2  1  2  0  0  0  0
  3  2  1  0  0  0  0
  2  8  1  0  0  0  0
  4  3  2  0  0  0  0
  5  4  1  0  0  0  0
  4  6  1  0  0  0  0
  7  6  2  0  0  0  0
  8  7  1  0  0  0  0
  9  8  1  6  0  0  0
  9 10  1  0  0  0  0
  9 24  1  0  0  0  0
 10 11  1  0  0  0  0
 11 12  1  6  0  0  0
 11 22  1  0  0  0  0
 12 13  1  0  0  0  0
 13 14  1  0  0  0  0
 14 15  2  0  0  0  0
 14 16  1  0  0  0  0
 14 17  1  0  0  0  0
 17 18  1  0  0  0  0
 18 19  2  0  0  0  0
 18 20  1  0  0  0  0
 18 21  1  0  0  0  0
 22 23  1  1  0  0  0
 22 24  1  0  0  0  0
 24 25  1  1  0  0  0
M  CHG  1  16  -1
M  CHG  1  20  -1
M  CHG  1  21  -1
M  END
$MOL
dcdp[n]
  EC-BLAST  1117162246
InChIKey=FTDHDKPUHBLBTL-SHYZEUOFSA-K
 24 25  0  0  0  0  0  0  0  0999 V2000
    0.7145    6.7661    0.0000 N   0  0  0  0  0  0  0  0  0 34  0  0
    0.0000    5.5286    0.0000 C   0  0  0  0  0  0  0  0  0 35  0  0
    0.0000    4.7036    0.0000 C   0  0  0  0  0  0  0  0  0 36  0  0
    0.7145    4.2911    0.0000 N   0  0  0  0  0  0  0  0  0 37  0  0
    0.7145    3.4661    0.0000 C   0  0  1  0  0  0  0  0  0 38  0  0
    0.0470    2.9812    0.0000 O   0  0  0  0  0  0  0  0  0 39  0  0
    0.3020    2.1965    0.0000 C   0  0  1  0  0  0  0  0  0 40  0  0
   -0.1830    1.5291    0.0000 C   0  0  0  0  0  0  0  0  0 41  0  0
    0.1526    0.7754    0.0000 O   0  0  0  0  0  0  0  0  0 42  0  0
   -0.3323    0.1080    0.0000 P   0  0  0  0  0  0  0  0  0 43  0  0
    0.3351   -0.3769    0.0000 O   0  0  0  0  0  0  0  0  0 44  0  0
   -0.9998    0.5929    0.0000 O   0  0  0  0  0  0  0  0  0 45  0  0
   -0.8172   -0.5595    0.0000 O   0  0  0  0  0  0  0  0  0 46  0  0
   -0.4817   -1.3131    0.0000 P   0  0  0  0  0  0  0  0  0 22  0  0
    0.2720   -0.9776    0.0000 O   0  0  0  0  0  0  0  0  0 23  0  0
   -0.1461   -2.0668    0.0000 O   0  0  0  0  0  0  0  0  0 24  0  0
   -1.2354   -1.6487    0.0000 O   0  0  0  0  0  0  0  0  0 25  0  0
    2.1434    4.2911    0.0000 O   0  0  0  0  0  0  0  0  0 30  0  0
    1.4289    4.7036    0.0000 C   0  0  0  0  0  0  0  0  0 31  0  0
    1.4289    5.5286    0.0000 N   0  0  0  0  0  0  0  0  0 32  0  0
    0.7145    5.9411    0.0000 C   0  0  0  0  0  0  0  0  0 33  0  0
    1.1270    2.1965    0.0000 C   0  0  2  0  0  0  0  0  0 47  0  0
    1.6119    1.5291    0.0000 O   0  0  0  0  0  0  0  0  0 48  0  0
    1.3819    2.9812    0.0000 C   0  0  0  0  0  0  0  0  0 49  0  0
  1 21  1  0  0  0  0
  3  2  2  0  0  0  0
 21  2  1  0  0  0  0
  4  3  1  0  0  0  0
  5  4  1  1  0  0  0
 19  4  1  0  0  0  0
  5  6  1  0  0  0  0
  5 24  1  0  0  0  0
  7  6  1  0  0  0  0
  7  8  1  1  0  0  0
 22  7  1  0  0  0  0
  8  9  1  0  0  0  0
  9 10  1  0  0  0  0
 10 11  2  0  0  0  0
 10 12  1  0  0  0  0
 10 13  1  0  0  0  0
 13 14  1  0  0  0  4
 14 15  2  0  0  0  0
 14 16  1  0  0  0  0
 14 17  1  0  0  0  0
 19 18  2  0  0  0  0
 20 19  1  0  0  0  0
 21 20  2  0  0  0  0
 22 23  1  6  0  0  0
 24 22  1  0  0  0  0
M  CHG  1  12  -1
M  CHG  1  16  -1
M  CHG  1  17  -1
M  END
