# Supplementary material for: Comparative evaluation of atom mapping algorithms for balanced metabolic reactions: application to Recon 3D
Source: J Cheminform. 2017 Jun 14;9:39. doi: 10.1186/s13321-017-0223-1 (PMC5471289; doi:10.1186/s13321-017-0223-1)
Supplement: Supplementary file 3 — Additional file 3. Contains two folders, one contains the predictions obtained from each algorithm in RXN format (Folder: algorithmicPredictions), the other contains manually curated atom mappings, (Folder:standardisedPredictions). [file 13321_2017_223_MOESM3_ESM.zip › algorithmicPredictions/RDT/DNDPt46m.rxn]

$RXN

  EC-BLAST     DNDPt46m

  2  2
$MOL
dttp[c]
  EC-BLAST  1117162249
InChIKey=NHVNXKFIZYSCEB-XLPZGREQSA-J
 29 30  0  0  0  0  0  0  0  0999 V2000
   -1.3222    5.5902    0.0000 O   0  0  0  0  0  0  0  0  0  1  0  0
   -1.3222    4.7652    0.0000 C   0  0  0  0  0  0  0  0  0  2  0  0
   -2.0367    4.3527    0.0000 N   0  0  0  0  0  0  0  0  0  3  0  0
   -2.0367    3.5277    0.0000 C   0  0  0  0  0  0  0  0  0  4  0  0
   -2.7512    3.1152    0.0000 O   0  0  0  0  0  0  0  0  0  5  0  0
   -1.3222    3.1152    0.0000 N   0  0  0  0  0  0  0  0  0  6  0  0
   -0.6078    3.5277    0.0000 C   0  0  0  0  0  0  0  0  0  7  0  0
   -0.6078    4.3527    0.0000 C   0  0  0  0  0  0  0  0  0  8  0  0
    0.1067    4.7652    0.0000 C   0  0  0  0  0  0  0  0  0  9  0  0
   -1.3222    2.2902    0.0000 C   0  0  1  0  0  0  0  0  0 10  0  0
   -1.9897    1.8053    0.0000 O   0  0  0  0  0  0  0  0  0 11  0  0
   -1.7347    1.0206    0.0000 C   0  0  1  0  0  0  0  0  0 12  0  0
   -2.2197    0.3532    0.0000 C   0  0  0  0  0  0  0  0  0 13  0  0
   -1.8841   -0.4005    0.0000 O   0  0  0  0  0  0  0  0  0 14  0  0
   -2.3690   -1.0679    0.0000 P   0  0  0  0  0  0  0  0  0 15  0  0
   -3.0365   -0.5830    0.0000 O   0  0  0  0  0  0  0  0  0 16  0  0
   -1.7016   -1.5528    0.0000 O   0  0  0  0  0  0  0  0  0 17  0  0
   -2.8539   -1.7354    0.0000 O   0  0  0  0  0  0  0  0  0 18  0  0
   -2.5184   -2.4890    0.0000 P   0  0  0  0  0  0  0  0  0 19  0  0
   -3.2721   -2.8246    0.0000 O   0  0  0  0  0  0  0  0  0 20  0  0
   -1.7647   -2.1535    0.0000 O   0  0  0  0  0  0  0  0  0 21  0  0
   -2.1828   -3.2427    0.0000 O   0  0  0  0  0  0  0  0  0 22  0  0
   -2.6678   -3.9101    0.0000 P   0  0  0  0  0  0  0  0  0 23  0  0
   -3.3352   -3.4252    0.0000 O   0  0  0  0  0  0  0  0  0 24  0  0
   -3.1527   -4.5776    0.0000 O   0  0  0  0  0  0  0  0  0 25  0  0
   -2.0003   -4.3951    0.0000 O   0  0  0  0  0  0  0  0  0 26  0  0
   -0.9097    1.0206    0.0000 C   0  0  2  0  0  0  0  0  0 27  0  0
   -0.4248    0.3532    0.0000 O   0  0  0  0  0  0  0  0  0 28  0  0
   -0.6548    1.8053    0.0000 C   0  0  0  0  0  0  0  0  0 29  0  0
  2  1  2  0  0  0  0
  3  2  1  0  0  0  0
  8  2  1  0  0  0  0
  4  3  1  0  0  0  0
  4  5  2  0  0  0  0
  6  4  1  0  0  0  0
  7  6  1  0  0  0  0
 10  6  1  1  0  0  0
  8  7  2  0  0  0  0
  9  8  1  0  0  0  4
 10 11  1  0  0  0  0
 10 29  1  0  0  0  0
 12 11  1  0  0  0  0
 12 13  1  1  0  0  0
 27 12  1  0  0  0  0
 13 14  1  0  0  0  0
 14 15  1  0  0  0  0
 15 16  2  0  0  0  0
 15 17  1  0  0  0  0
 15 18  1  0  0  0  0
 18 19  1  0  0  0  0
 19 20  2  0  0  0  0
 19 21  1  0  0  0  0
 19 22  1  0  0  0  0
 22 23  1  0  0  0  4
 23 24  2  0  0  0  0
 23 25  1  0  0  0  0
 23 26  1  0  0  0  0
 27 28  1  6  0  0  0
 29 27  1  0  0  0  0
M  CHG  1  17  -1
M  CHG  1  21  -1
M  CHG  1  25  -1
M  CHG  1  26  -1
M  END
$MOL
dudp[m]
  EC-BLAST  1117162249
InChIKey=QHWZTVCCBMIIKE-SHYZEUOFSA-K
 24 25  0  0  0  0  0  0  0  0999 V2000
    3.0667   -5.1768    0.0000 O   0  0  0  0  0  0  0  0  0 30  0  0
    2.5817   -4.5094    0.0000 C   0  0  0  0  0  0  0  0  0 31  0  0
    2.9173   -3.7557    0.0000 C   0  0  0  0  0  0  0  0  0 32  0  0
    2.4324   -3.0882    0.0000 C   0  0  0  0  0  0  0  0  0 33  0  0
    1.6119   -3.1745    0.0000 N   0  0  0  0  0  0  0  0  0 34  0  0
    1.2763   -3.9282    0.0000 C   0  0  0  0  0  0  0  0  0 35  0  0
    0.4559   -4.0144    0.0000 O   0  0  0  0  0  0  0  0  0 36  0  0
    1.7613   -4.5956    0.0000 N   0  0  0  0  0  0  0  0  0 37  0  0
    1.1270   -2.5070    0.0000 C   0  0  1  0  0  0  0  0  0 38  0  0
    0.3020   -2.5070    0.0000 O   0  0  0  0  0  0  0  0  0 39  0  0
    0.0470   -1.7224    0.0000 C   0  0  2  0  0  0  0  0  0 40  0  0
   -0.7376   -1.4675    0.0000 C   0  0  0  0  0  0  0  0  0 41  0  0
   -0.9091   -0.6605    0.0000 O   0  0  0  0  0  0  0  0  0 42  0  0
   -1.6937   -0.4056    0.0000 P   0  0  0  0  0  0  0  0  0 43  0  0
   -1.4388    0.3790    0.0000 O   0  0  0  0  0  0  0  0  0 44  0  0
   -1.9487   -1.1902    0.0000 O   0  0  0  0  0  0  0  0  0 45  0  0
   -2.4784   -0.1506    0.0000 O   0  0  0  0  0  0  0  0  0 46  0  0
   -2.6499    0.6563    0.0000 P   0  0  0  0  0  0  0  0  0 47  0  0
   -1.8429    0.8279    0.0000 O   0  0  0  0  0  0  0  0  0 48  0  0
   -2.8214    1.4633    0.0000 O   0  0  0  0  0  0  0  0  0 49  0  0
   -3.4569    0.4848    0.0000 O   0  0  0  0  0  0  0  0  0 50  0  0
    0.7145   -1.2375    0.0000 C   0  0  1  0  0  0  0  0  0 51  0  0
    0.7145   -0.4125    0.0000 O   0  0  0  0  0  0  0  0  0 52  0  0
    1.3819   -1.7224    0.0000 C   0  0  0  0  0  0  0  0  0 53  0  0
  2  1  2  0  0  0  0
  3  2  1  0  0  0  0
  2  8  1  0  0  0  0
  4  3  2  0  0  0  0
  5  4  1  0  0  0  0
  5  6  1  0  0  0  0
  9  5  1  6  0  0  0
  6  7  2  0  0  0  0
  8  6  1  0  0  0  0
  9 10  1  0  0  0  0
 24  9  1  0  0  0  0
 10 11  1  0  0  0  0
 11 12  1  6  0  0  0
 22 11  1  0  0  0  0
 12 13  1  0  0  0  0
 13 14  1  0  0  0  0
 14 15  2  0  0  0  0
 14 16  1  0  0  0  0
 14 17  1  0  0  0  0
 17 18  1  0  0  0  0
 18 19  2  0  0  0  0
 18 20  1  0  0  0  0
 18 21  1  0  0  0  0
 22 23  1  1  0  0  0
 22 24  1  0  0  0  0
M  CHG  1  16  -1
M  CHG  1  20  -1
M  CHG  1  21  -1
M  END
$MOL
dttp[m]
  EC-BLAST  1117162249
InChIKey=NHVNXKFIZYSCEB-XLPZGREQSA-J
 29 30  0  0  0  0  0  0  0  0999 V2000
   -1.3222    3.1152    0.0000 N   0  0  0  0  0  0  0  0  0 34  0  0
   -0.6078    3.5277    0.0000 C   0  0  0  0  0  0  0  0  0 33  0  0
   -2.2197    0.3532    0.0000 C   0  0  0  0  0  0  0  0  0 41  0  0
   -1.9897    1.8053    0.0000 O   0  0  0  0  0  0  0  0  0 39  0  0
   -1.7347    1.0206    0.0000 C   0  0  1  0  0  0  0  0  0 40  0  0
   -1.3222    2.2902    0.0000 C   0  0  1  0  0  0  0  0  0 38  0  0
    0.1067    4.7652    0.0000 C   0  0  0  0  0  0  0  0  0  9  0  0
   -0.6078    4.3527    0.0000 C   0  0  0  0  0  0  0  0  0 32  0  0
   -1.3222    5.5902    0.0000 O   0  0  0  0  0  0  0  0  0 30  0  0
   -1.8841   -0.4005    0.0000 O   0  0  0  0  0  0  0  0  0 42  0  0
   -2.3690   -1.0679    0.0000 P   0  0  0  0  0  0  0  0  0 43  0  0
   -3.0365   -0.5830    0.0000 O   0  0  0  0  0  0  0  0  0 44  0  0
   -1.7016   -1.5528    0.0000 O   0  0  0  0  0  0  0  0  0 45  0  0
   -2.8539   -1.7354    0.0000 O   0  0  0  0  0  0  0  0  0 46  0  0
   -2.5184   -2.4890    0.0000 P   0  0  0  0  0  0  0  0  0 47  0  0
   -3.2721   -2.8246    0.0000 O   0  0  0  0  0  0  0  0  0 48  0  0
   -1.7647   -2.1535    0.0000 O   0  0  0  0  0  0  0  0  0 49  0  0
   -2.1828   -3.2427    0.0000 O   0  0  0  0  0  0  0  0  0 50  0  0
   -2.6678   -3.9101    0.0000 P   0  0  0  0  0  0  0  0  0 23  0  0
   -3.3352   -3.4252    0.0000 O   0  0  0  0  0  0  0  0  0 24  0  0
   -3.1527   -4.5776    0.0000 O   0  0  0  0  0  0  0  0  0 25  0  0
   -2.0003   -4.3951    0.0000 O   0  0  0  0  0  0  0  0  0 26  0  0
   -1.3222    4.7652    0.0000 C   0  0  0  0  0  0  0  0  0 31  0  0
   -2.0367    4.3527    0.0000 N   0  0  0  0  0  0  0  0  0 37  0  0
   -2.0367    3.5277    0.0000 C   0  0  0  0  0  0  0  0  0 35  0  0
   -2.7512    3.1152    0.0000 O   0  0  0  0  0  0  0  0  0 36  0  0
   -0.9097    1.0206    0.0000 C   0  0  2  0  0  0  0  0  0 51  0  0
   -0.4248    0.3532    0.0000 O   0  0  0  0  0  0  0  0  0 52  0  0
   -0.6548    1.8053    0.0000 C   0  0  0  0  0  0  0  0  0 53  0  0
  2  1  1  0  0  0  0
  6  1  1  1  0  0  0
  1 25  1  0  0  0  0
  8  2  2  0  0  0  0
  5  3  1  1  0  0  0
  3 10  1  0  0  0  0
  5  4  1  0  0  0  0
  6  4  1  0  0  0  0
 27  5  1  0  0  0  0
  6 29  1  0  0  0  0
  7  8  1  0  0  0  4
  8 23  1  0  0  0  0
 23  9  2  0  0  0  0
 10 11  1  0  0  0  0
 11 12  2  0  0  0  0
 11 13  1  0  0  0  0
 11 14  1  0  0  0  0
 14 15  1  0  0  0  0
 15 16  2  0  0  0  0
 15 17  1  0  0  0  0
 15 18  1  0  0  0  0
 18 19  1  0  0  0  4
 19 20  2  0  0  0  0
 19 21  1  0  0  0  0
 19 22  1  0  0  0  0
 24 23  1  0  0  0  0
 25 24  1  0  0  0  0
 25 26  2  0  0  0  0
 27 28  1  6  0  0  0
 29 27  1  0  0  0  0
M  CHG  1  13  -1
M  CHG  1  17  -1
M  CHG  1  21  -1
M  CHG  1  22  -1
M  END
$MOL
dudp[c]
  EC-BLAST  1117162249
InChIKey=QHWZTVCCBMIIKE-SHYZEUOFSA-K
 24 25  0  0  0  0  0  0  0  0999 V2000
    3.0667   -5.1768    0.0000 O   0  0  0  0  0  0  0  0  0  1  0  0
    2.5817   -4.5094    0.0000 C   0  0  0  0  0  0  0  0  0  2  0  0
    1.7613   -4.5956    0.0000 N   0  0  0  0  0  0  0  0  0  3  0  0
    0.4559   -4.0144    0.0000 O   0  0  0  0  0  0  0  0  0  5  0  0
    1.2763   -3.9282    0.0000 C   0  0  0  0  0  0  0  0  0  4  0  0
    2.4324   -3.0882    0.0000 C   0  0  0  0  0  0  0  0  0  7  0  0
    1.6119   -3.1745    0.0000 N   0  0  0  0  0  0  0  0  0  6  0  0
    2.9173   -3.7557    0.0000 C   0  0  0  0  0  0  0  0  0  8  0  0
    1.1270   -2.5070    0.0000 C   0  0  1  0  0  0  0  0  0 10  0  0
    0.3020   -2.5070    0.0000 O   0  0  0  0  0  0  0  0  0 11  0  0
    0.0470   -1.7224    0.0000 C   0  0  2  0  0  0  0  0  0 12  0  0
   -0.7376   -1.4675    0.0000 C   0  0  0  0  0  0  0  0  0 13  0  0
   -0.9091   -0.6605    0.0000 O   0  0  0  0  0  0  0  0  0 14  0  0
   -1.6937   -0.4056    0.0000 P   0  0  0  0  0  0  0  0  0 15  0  0
   -1.4388    0.3790    0.0000 O   0  0  0  0  0  0  0  0  0 16  0  0
   -1.9487   -1.1902    0.0000 O   0  0  0  0  0  0  0  0  0 17  0  0
   -2.4784   -0.1506    0.0000 O   0  0  0  0  0  0  0  0  0 18  0  0
   -2.6499    0.6563    0.0000 P   0  0  0  0  0  0  0  0  0 19  0  0
   -1.8429    0.8279    0.0000 O   0  0  0  0  0  0  0  0  0 20  0  0
   -2.8214    1.4633    0.0000 O   0  0  0  0  0  0  0  0  0 21  0  0
   -3.4569    0.4848    0.0000 O   0  0  0  0  0  0  0  0  0 22  0  0
    0.7145   -1.2375    0.0000 C   0  0  1  0  0  0  0  0  0 27  0  0
    0.7145   -0.4125    0.0000 O   0  0  0  0  0  0  0  0  0 28  0  0
    1.3819   -1.7224    0.0000 C   0  0  0  0  0  0  0  0  0 29  0  0
  2  1  2  0  0  0  0
  2  3  1  0  0  0  0
  8  2  1  0  0  0  0
  3  5  1  0  0  0  0
  5  4  2  0  0  0  0
  7  5  1  0  0  0  0
  7  6  1  0  0  0  0
  6  8  2  0  0  0  0
  9  7  1  6  0  0  0
  9 10  1  0  0  0  0
 24  9  1  0  0  0  0
 10 11  1  0  0  0  0
 11 12  1  6  0  0  0
 22 11  1  0  0  0  0
 12 13  1  0  0  0  0
 13 14  1  0  0  0  0
 14 15  2  0  0  0  0
 14 16  1  0  0  0  0
 14 17  1  0  0  0  0
 17 18  1  0  0  0  0
 18 19  2  0  0  0  0
 18 20  1  0  0  0  0
 18 21  1  0  0  0  0
 22 23  1  1  0  0  0
 22 24  1  0  0  0  0
M  CHG  1  16  -1
M  CHG  1  20  -1
M  CHG  1  21  -1
M  END
