# Supplementary material for: Comparative evaluation of atom mapping algorithms for balanced metabolic reactions: application to Recon 3D
Source: J Cheminform. 2017 Jun 14;9:39. doi: 10.1186/s13321-017-0223-1 (PMC5471289; doi:10.1186/s13321-017-0223-1)
Supplement: Supplementary file 3 — Additional file 3. Contains two folders, one contains the predictions obtained from each algorithm in RXN format (Folder: algorithmicPredictions), the other contains manually curated atom mappings, (Folder:standardisedPredictions). [file 13321_2017_223_MOESM3_ESM.zip › algorithmicPredictions/RDT/DNDPt8m.rxn]

$RXN

  EC-BLAST     DNDPt8m

  2  2
$MOL
dadp[c]
  EC-BLAST  1117162249
InChIKey=DAEAPNUQQAICNR-RRKCRQDMSA-K
 26 28  0  0  0  0  0  0  0  0999 V2000
   -1.9919    6.2275    0.0000 O   0  0  0  0  0  0  0  0  0  1  0  0
   -1.3788    6.7795    0.0000 P   0  0  0  0  0  0  0  0  0  2  0  0
   -1.9308    7.3926    0.0000 O   0  0  0  0  0  0  0  0  0  3  0  0
   -0.7657    7.3315    0.0000 O   0  0  0  0  0  0  0  0  0  4  0  0
   -0.8268    6.1664    0.0000 O   0  0  0  0  0  0  0  0  0  5  0  0
   -1.0817    5.3818    0.0000 P   0  0  0  0  0  0  0  0  0  6  0  0
   -1.8663    5.6367    0.0000 O   0  0  0  0  0  0  0  0  0  7  0  0
   -0.2971    5.1268    0.0000 O   0  0  0  0  0  0  0  0  0  8  0  0
   -1.3367    4.5972    0.0000 O   0  0  0  0  0  0  0  0  0  9  0  0
   -0.7846    3.9841    0.0000 C   0  0  0  0  0  0  0  0  0 10  0  0
   -1.0396    3.1994    0.0000 C   0  0  1  0  0  0  0  0  0 11  0  0
   -0.5546    2.5320    0.0000 O   0  0  0  0  0  0  0  0  0 12  0  0
   -1.0396    1.8646    0.0000 C   0  0  1  0  0  0  0  0  0 13  0  0
   -0.7846    1.0799    0.0000 N   0  0  0  0  0  0  0  0  0 14  0  0
   -1.2695    0.4125    0.0000 C   0  0  0  0  0  0  0  0  0 15  0  0
   -0.7846   -0.2549    0.0000 N   0  0  0  0  0  0  0  0  0 16  0  0
    0.0000    0.0000    0.0000 C   0  0  0  0  0  0  0  0  0 17  0  0
    0.7145   -0.4125    0.0000 C   0  0  0  0  0  0  0  0  0 18  0  0
    1.4289    0.0000    0.0000 N   0  0  0  0  0  0  0  0  0 19  0  0
    1.4289    0.8250    0.0000 C   0  0  0  0  0  0  0  0  0 20  0  0
    0.7145    1.2375    0.0000 N   0  0  0  0  0  0  0  0  0 21  0  0
    0.0000    0.8250    0.0000 C   0  0  0  0  0  0  0  0  0 22  0  0
    0.7145   -1.2375    0.0000 N   0  0  0  0  0  0  0  0  0 23  0  0
   -1.8242    2.1195    0.0000 C   0  0  0  0  0  0  0  0  0 24  0  0
   -1.8242    2.9445    0.0000 C   0  0  2  0  0  0  0  0  0 25  0  0
   -2.4916    3.4294    0.0000 O   0  0  0  0  0  0  0  0  0 26  0  0
  2  1  2  0  0  0  0
  2  3  1  0  0  0  0
  2  4  1  0  0  0  0
  5  2  1  0  0  0  0
  6  5  1  0  0  0  0
  6  7  2  0  0  0  0
  6  8  1  0  0  0  0
  9  6  1  0  0  0  0
 10  9  1  0  0  0  0
 11 10  1  1  0  0  0
 11 12  1  0  0  0  0
 25 11  1  0  0  0  0
 13 12  1  0  0  0  0
 13 14  1  1  0  0  0
 13 24  1  0  0  0  0
 15 14  1  0  0  0  0
 14 22  1  0  0  0  0
 16 15  2  0  0  0  0
 17 16  1  0  0  0  0
 18 17  2  0  0  0  8
 17 22  1  0  0  0  4
 18 19  1  0  0  0  4
 23 18  1  0  0  0  4
 20 19  2  0  0  0  0
 21 20  1  0  0  0  0
 22 21  2  0  0  0  4
 24 25  1  0  0  0  0
 25 26  1  6  0  0  0
M  CHG  1   3  -1
M  CHG  1   4  -1
M  CHG  1   8  -1
M  END
$MOL
dudp[m]
  EC-BLAST  1117162249
InChIKey=QHWZTVCCBMIIKE-SHYZEUOFSA-K
 24 25  0  0  0  0  0  0  0  0999 V2000
    3.0667   -5.1768    0.0000 O   0  0  0  0  0  0  0  0  0 27  0  0
    2.5817   -4.5094    0.0000 C   0  0  0  0  0  0  0  0  0 28  0  0
    2.9173   -3.7557    0.0000 C   0  0  0  0  0  0  0  0  0 29  0  0
    2.4324   -3.0882    0.0000 C   0  0  0  0  0  0  0  0  0 30  0  0
    1.6119   -3.1745    0.0000 N   0  0  0  0  0  0  0  0  0 31  0  0
    1.2763   -3.9282    0.0000 C   0  0  0  0  0  0  0  0  0 32  0  0
    0.4559   -4.0144    0.0000 O   0  0  0  0  0  0  0  0  0 33  0  0
    1.7613   -4.5956    0.0000 N   0  0  0  0  0  0  0  0  0 34  0  0
    1.1270   -2.5070    0.0000 C   0  0  1  0  0  0  0  0  0 35  0  0
    0.3020   -2.5070    0.0000 O   0  0  0  0  0  0  0  0  0 36  0  0
    0.0470   -1.7224    0.0000 C   0  0  2  0  0  0  0  0  0 37  0  0
   -0.7376   -1.4675    0.0000 C   0  0  0  0  0  0  0  0  0 38  0  0
   -0.9091   -0.6605    0.0000 O   0  0  0  0  0  0  0  0  0 39  0  0
   -1.6937   -0.4056    0.0000 P   0  0  0  0  0  0  0  0  0 40  0  0
   -1.4388    0.3790    0.0000 O   0  0  0  0  0  0  0  0  0 41  0  0
   -1.9487   -1.1902    0.0000 O   0  0  0  0  0  0  0  0  0 42  0  0
   -2.4784   -0.1506    0.0000 O   0  0  0  0  0  0  0  0  0 43  0  0
   -2.6499    0.6563    0.0000 P   0  0  0  0  0  0  0  0  0 44  0  0
   -1.8429    0.8279    0.0000 O   0  0  0  0  0  0  0  0  0 45  0  0
   -2.8214    1.4633    0.0000 O   0  0  0  0  0  0  0  0  0 46  0  0
   -3.4569    0.4848    0.0000 O   0  0  0  0  0  0  0  0  0 47  0  0
    0.7145   -1.2375    0.0000 C   0  0  1  0  0  0  0  0  0 48  0  0
    0.7145   -0.4125    0.0000 O   0  0  0  0  0  0  0  0  0 49  0  0
    1.3819   -1.7224    0.0000 C   0  0  0  0  0  0  0  0  0 50  0  0
  2  1  2  0  0  0  4
  3  2  1  0  0  0  0
  2  8  1  0  0  0  0
  4  3  2  0  0  0  0
  5  4  1  0  0  0  0
  5  6  1  0  0  0  0
  9  5  1  6  0  0  4
  6  7  2  0  0  0  4
  8  6  1  0  0  0  8
  9 10  1  0  0  0  0
 24  9  1  0  0  0  0
 10 11  1  0  0  0  0
 11 12  1  6  0  0  0
 22 11  1  0  0  0  0
 12 13  1  0  0  0  0
 13 14  1  0  0  0  0
 14 15  2  0  0  0  0
 14 16  1  0  0  0  4
 14 17  1  0  0  0  0
 17 18  1  0  0  0  0
 18 19  2  0  0  0  0
 18 20  1  0  0  0  4
 18 21  1  0  0  0  0
 22 23  1  1  0  0  0
 22 24  1  0  0  0  0
M  CHG  1  16  -1
M  CHG  1  20  -1
M  CHG  1  21  -1
M  END
$MOL
dadp[m]
  EC-BLAST  1117162249
InChIKey=DAEAPNUQQAICNR-RRKCRQDMSA-K
 26 28  0  0  0  0  0  0  0  0999 V2000
    0.0000    0.8250    0.0000 C   0  0  0  0  0  0  0  0  0 28  0  0
    0.7145    1.2375    0.0000 N   0  0  0  0  0  0  0  0  0 34  0  0
    0.7145   -1.2375    0.0000 N   0  0  0  0  0  0  0  0  0 23  0  0
   -1.0396    3.1994    0.0000 C   0  0  1  0  0  0  0  0  0 37  0  0
    1.4289    0.8250    0.0000 C   0  0  0  0  0  0  0  0  0 32  0  0
    0.7145   -0.4125    0.0000 C   0  0  0  0  0  0  0  0  0 30  0  0
    1.4289    0.0000    0.0000 N   0  0  0  0  0  0  0  0  0 31  0  0
   -0.8268    6.1664    0.0000 O   0  0  0  0  0  0  0  0  0 43  0  0
    0.0000    0.0000    0.0000 C   0  0  0  0  0  0  0  0  0 29  0  0
   -0.7846   -0.2549    0.0000 N   0  0  0  0  0  0  0  0  0 19  0  0
   -1.2695    0.4125    0.0000 C   0  0  0  0  0  0  0  0  0 20  0  0
   -0.7846    1.0799    0.0000 N   0  0  0  0  0  0  0  0  0 21  0  0
   -1.0396    1.8646    0.0000 C   0  0  1  0  0  0  0  0  0 35  0  0
   -1.9308    7.3926    0.0000 O   0  0  0  0  0  0  0  0  0 47  0  0
   -1.3788    6.7795    0.0000 P   0  0  0  0  0  0  0  0  0 44  0  0
   -1.9919    6.2275    0.0000 O   0  0  0  0  0  0  0  0  0 45  0  0
   -1.8663    5.6367    0.0000 O   0  0  0  0  0  0  0  0  0 41  0  0
   -0.2971    5.1268    0.0000 O   0  0  0  0  0  0  0  0  0 27  0  0
   -1.3367    4.5972    0.0000 O   0  0  0  0  0  0  0  0  0 39  0  0
   -0.7846    3.9841    0.0000 C   0  0  0  0  0  0  0  0  0 38  0  0
   -0.5546    2.5320    0.0000 O   0  0  0  0  0  0  0  0  0 36  0  0
   -1.0817    5.3818    0.0000 P   0  0  0  0  0  0  0  0  0 40  0  0
   -0.7657    7.3315    0.0000 O   0  0  0  0  0  0  0  0  0 33  0  0
   -2.4916    3.4294    0.0000 O   0  0  0  0  0  0  0  0  0 49  0  0
   -1.8242    2.1195    0.0000 C   0  0  0  0  0  0  0  0  0 50  0  0
   -1.8242    2.9445    0.0000 C   0  0  2  0  0  0  0  0  0 48  0  0
  1  2  2  0  0  0  0
  9  1  1  0  0  0  0
 12  1  1  0  0  0  4
  2  5  1  0  0  0  8
  3  6  1  0  0  0  4
  4 20  1  1  0  0  0
  4 21  1  0  0  0  0
 26  4  1  0  0  0  0
  5  7  2  0  0  0  0
  6  7  1  0  0  0  0
  6  9  2  0  0  0  0
  8 15  1  0  0  0  0
 22  8  1  0  0  0  0
  9 10  1  0  0  0  4
 10 11  2  0  0  0  0
 11 12  1  0  0  0  0
 13 12  1  1  0  0  4
 13 21  1  0  0  0  0
 13 25  1  0  0  0  0
 15 14  1  0  0  0  0
 15 16  2  0  0  0  0
 15 23  1  0  0  0  4
 22 17  2  0  0  0  0
 22 18  1  0  0  0  4
 20 19  1  0  0  0  0
 19 22  1  0  0  0  0
 26 24  1  6  0  0  0
 25 26  1  0  0  0  0
M  CHG  1  14  -1
M  CHG  1  18  -1
M  CHG  1  23  -1
M  END
$MOL
dudp[c]
  EC-BLAST  1117162249
InChIKey=QHWZTVCCBMIIKE-SHYZEUOFSA-K
 24 25  0  0  0  0  0  0  0  0999 V2000
    0.7145   -0.4125    0.0000 O   0  0  0  0  0  0  0  0  0 26  0  0
   -2.4784   -0.1506    0.0000 O   0  0  0  0  0  0  0  0  0  5  0  0
   -2.6499    0.6563    0.0000 P   0  0  0  0  0  0  0  0  0  2  0  0
   -1.8429    0.8279    0.0000 O   0  0  0  0  0  0  0  0  0  1  0  0
   -1.6937   -0.4056    0.0000 P   0  0  0  0  0  0  0  0  0  6  0  0
   -1.4388    0.3790    0.0000 O   0  0  0  0  0  0  0  0  0  7  0  0
    1.3819   -1.7224    0.0000 C   0  0  0  0  0  0  0  0  0 24  0  0
   -1.9487   -1.1902    0.0000 O   0  0  0  0  0  0  0  0  0  8  0  0
   -0.9091   -0.6605    0.0000 O   0  0  0  0  0  0  0  0  0  9  0  0
   -0.7376   -1.4675    0.0000 C   0  0  0  0  0  0  0  0  0 10  0  0
    0.0470   -1.7224    0.0000 C   0  0  2  0  0  0  0  0  0 11  0  0
    0.3020   -2.5070    0.0000 O   0  0  0  0  0  0  0  0  0 12  0  0
    1.1270   -2.5070    0.0000 C   0  0  1  0  0  0  0  0  0 13  0  0
    1.2763   -3.9282    0.0000 C   0  0  0  0  0  0  0  0  0 15  0  0
    0.4559   -4.0144    0.0000 O   0  0  0  0  0  0  0  0  0 46  0  0
    1.7613   -4.5956    0.0000 N   0  0  0  0  0  0  0  0  0 16  0  0
    1.6119   -3.1745    0.0000 N   0  0  0  0  0  0  0  0  0 14  0  0
    2.5817   -4.5094    0.0000 C   0  0  0  0  0  0  0  0  0 17  0  0
    3.0667   -5.1768    0.0000 O   0  0  0  0  0  0  0  0  0 42  0  0
    2.4324   -3.0882    0.0000 C   0  0  0  0  0  0  0  0  0 22  0  0
    2.9173   -3.7557    0.0000 C   0  0  0  0  0  0  0  0  0 18  0  0
   -3.4569    0.4848    0.0000 O   0  0  0  0  0  0  0  0  0  3  0  0
    0.7145   -1.2375    0.0000 C   0  0  1  0  0  0  0  0  0 25  0  0
   -2.8214    1.4633    0.0000 O   0  0  0  0  0  0  0  0  0  4  0  0
 23  1  1  1  0  0  0
  2  3  1  0  0  0  0
  5  2  1  0  0  0  0
  3  4  2  0  0  0  0
  3 22  1  0  0  0  0
  3 24  1  0  0  0  0
  5  6  2  0  0  0  0
  5  8  1  0  0  0  0
  9  5  1  0  0  0  0
  7 13  1  0  0  0  0
 23  7  1  0  0  0  0
 10  9  1  0  0  0  0
 11 10  1  6  0  0  0
 12 11  1  0  0  0  0
 23 11  1  0  0  0  0
 13 12  1  0  0  0  0
 13 17  1  6  0  0  0
 14 15  2  0  0  0  4
 16 14  1  0  0  0  0
 17 14  1  0  0  0  0
 18 16  1  0  0  0  0
 17 20  1  0  0  0  0
 18 19  2  0  0  0  4
 21 18  1  0  0  0  8
 20 21  2  0  0  0  4
M  CHG  1   8  -1
M  CHG  1  22  -1
M  CHG  1  24  -1
M  END
