# Supplementary material for: Comparative evaluation of atom mapping algorithms for balanced metabolic reactions: application to Recon 3D
Source: J Cheminform. 2017 Jun 14;9:39. doi: 10.1186/s13321-017-0223-1 (PMC5471289; doi:10.1186/s13321-017-0223-1)
Supplement: Supplementary file 3 — Additional file 3. Contains two folders, one contains the predictions obtained from each algorithm in RXN format (Folder: algorithmicPredictions), the other contains manually curated atom mappings, (Folder:standardisedPredictions). [file 13321_2017_223_MOESM3_ESM.zip › algorithmicPredictions/RDT/SELCYSTS.rxn]

$RXN

  EC-BLAST     SELCYSTS

  2  2
$MOL
selhcys[c]
  EC-BLAST  1118160147
InChIKey=RCWCGLALNCIQNM-VKHMYHEASA-N
  8  7  0  0  0  0  0  0  0  0999 V2000
    2.6664   -0.1105    0.0000 O   0  0  0  0  0  0  0  0  0  1  0  0
    2.6664    0.7145    0.0000 C   0  0  0  0  0  0  0  0  0  2  0  0
    3.3809    1.1270    0.0000 O   0  0  0  0  0  0  0  0  0  3  0  0
    1.9520    1.1270    0.0000 C   0  0  1  0  0  0  0  0  0  4  0  0
    1.9520    1.9520    0.0000 N   0  0  0  0  0  0  0  0  0  5  0  0
    1.2375    0.7145    0.0000 C   0  0  0  0  0  0  0  0  0  6  0  0
    0.5230    1.1270    0.0000 C   0  0  0  0  0  0  0  0  0  7  0  0
   -0.1914    0.7145    0.0000 Se  0  0  0  0  0  0  0  0  0  8  0  0
  2  1  2  0  0  0  0
  2  3  1  0  0  0  0
  4  2  1  0  0  0  0
  4  5  1  6  0  0  0
  4  6  1  0  0  0  0
  6  7  1  0  0  0  0
  7  8  1  0  0  0  0
M  CHG  1   3  -1
M  CHG  1   5   1
M  END
$MOL
ser_L[c]
  EC-BLAST  1118160147
InChIKey=MTCFGRXMJLQNBG-REOHCLBHSA-N
  7  6  0  0  0  0  0  0  0  0999 V2000
    0.0000    0.0000    0.0000 O   0  0  0  0  0  0  0  0  0  9  0  0
    0.8250    0.0000    0.0000 C   0  0  0  0  0  0  0  0  0 10  0  0
    1.2375   -0.7145    0.0000 O   0  0  0  0  0  0  0  0  0 11  0  0
    1.2375    0.7145    0.0000 C   0  0  1  0  0  0  0  0  0 12  0  0
    2.0625    0.7145    0.0000 N   0  0  0  0  0  0  0  0  0 13  0  0
    0.8250    1.4289    0.0000 C   0  0  0  0  0  0  0  0  0 14  0  0
    1.2375    2.1434    0.0000 O   0  0  0  0  0  0  0  0  0 15  0  0
  2  1  2  0  0  0  0
  2  3  1  0  0  0  0
  4  2  1  0  0  0  0
  4  5  1  6  0  0  0
  4  6  1  0  0  0  0
  6  7  1  0  0  0  4
M  CHG  1   3  -1
M  CHG  1   5   1
M  END
$MOL
selcyst[c]
  EC-BLAST  1118160147
InChIKey=ZNWYDQPOUQRDLY-UHFFFAOYSA-N
 14 13  0  0  0  0  0  0  0  0999 V2000
    6.5704    2.1434    0.0000 C   0  0  0  0  0  0  0  0  0  6  0  0
    7.2849    2.5559    0.0000 C   0  0  0  0  0  0  0  0  0  4  0  0
    7.9993    2.1434    0.0000 C   0  0  0  0  0  0  0  0  0  2  0  0
    7.9993    1.3184    0.0000 O   0  0  0  0  0  0  0  0  0  1  0  0
    8.7138    2.5559    0.0000 O   0  0  0  0  0  0  0  0  0  3  0  0
    7.2849    3.3809    0.0000 N   0  0  0  0  0  0  0  0  0  5  0  0
    5.8559    2.5559    0.0000 C   0  0  0  0  0  0  0  0  0  7  0  0
    5.1414    2.1434    0.0000 Se  0  0  0  0  0  0  0  0  0  8  0  0
    4.4270    1.7309    0.0000 C   0  0  0  0  0  0  0  0  0 14  0  0
    3.7125    2.1434    0.0000 C   0  0  0  0  0  0  0  0  0 12  0  0
    2.9980    1.7309    0.0000 C   0  0  0  0  0  0  0  0  0 10  0  0
    2.9980    0.9059    0.0000 O   0  0  0  0  0  0  0  0  0  9  0  0
    2.2836    2.1434    0.0000 O   0  0  0  0  0  0  0  0  0 11  0  0
    3.7125    2.9684    0.0000 N   0  0  0  0  0  0  0  0  0 13  0  0
  2  1  1  0  0  0  0
  1  7  1  0  0  0  0
  2  3  1  0  0  0  0
  6  2  1  0  0  0  0
  3  4  2  0  0  0  0
  3  5  1  0  0  0  0
  7  8  1  0  0  0  0
  8  9  1  0  0  0  4
  9 10  1  0  0  0  0
 10 11  1  0  0  0  0
 10 14  1  0  0  0  0
 11 12  2  0  0  0  0
 11 13  1  0  0  0  0
M  CHG  1   5  -1
M  CHG  1   6   1
M  CHG  1  13  -1
M  CHG  1  14   1
M  END
$MOL
h2o[c]
  EC-BLAST  1118160147
InChIKey=XLYOFNOQVPJJNP-UHFFFAOYSA-N
  1  0  0  0  0  0  0  0  0  0999 V2000
    0.0000    0.0000    0.0000 O   0  0  0  0  0  0  0  0  0 15  0  0
M  END
