# Supplementary material for: Comparative evaluation of atom mapping algorithms for balanced metabolic reactions: application to Recon 3D
Source: J Cheminform. 2017 Jun 14;9:39. doi: 10.1186/s13321-017-0223-1 (PMC5471289; doi:10.1186/s13321-017-0223-1)
Supplement: Supplementary file 3 — Additional file 3. Contains two folders, one contains the predictions obtained from each algorithm in RXN format (Folder: algorithmicPredictions), the other contains manually curated atom mappings, (Folder:standardisedPredictions). [file 13321_2017_223_MOESM3_ESM.zip › algorithmicPredictions/RDT/UGT1A2r.rxn]

$RXN

  EC-BLAST     UGT1A2r

  3  3
$MOL
bilirub[r]
  EC-BLAST  1118160158
InChIKey=BPYKTIZUTYGOLE-IFADSCNNSA-L
 43 46  0  0  0  0  0  0  0  0999 V2000
    2.9229   -9.3022    0.0000 O   0  0  0  0  0  0  0  0  0  1  0  0
    3.5360   -8.7502    0.0000 C   0  0  0  0  0  0  0  0  0  2  0  0
    4.3206   -9.0051    0.0000 O   0  0  0  0  0  0  0  0  0  3  0  0
    3.3645   -7.9432    0.0000 C   0  0  0  0  0  0  0  0  0  4  0  0
    3.9776   -7.3912    0.0000 C   0  0  0  0  0  0  0  0  0  5  0  0
    3.8061   -6.5842    0.0000 C   0  0  0  0  0  0  0  0  0  6  0  0
    3.0524   -6.2487    0.0000 C   0  0  0  0  0  0  0  0  0  7  0  0
    3.1386   -5.4282    0.0000 N   0  0  0  0  0  0  0  0  0  8  0  0
    3.9456   -5.2567    0.0000 C   0  0  0  0  0  0  0  0  0  9  0  0
    4.2811   -4.5030    0.0000 C   0  0  0  0  0  0  0  0  0 10  0  0
    3.7962   -3.8356    0.0000 C   0  0  0  0  0  0  0  0  0 11  0  0
    2.9712   -3.8356    0.0000 N   0  0  0  0  0  0  0  0  0 12  0  0
    2.7163   -3.0509    0.0000 C   0  0  0  0  0  0  0  0  0 13  0  0
    1.9317   -2.7960    0.0000 O   0  0  0  0  0  0  0  0  0 14  0  0
    3.3837   -2.5660    0.0000 C   0  0  0  0  0  0  0  0  0 15  0  0
    4.0512   -3.0509    0.0000 C   0  0  0  0  0  0  0  0  0 16  0  0
    4.8358   -2.7960    0.0000 C   0  0  0  0  0  0  0  0  0 17  0  0
    5.4489   -3.3480    0.0000 C   0  0  0  0  0  0  0  0  0 18  0  0
    3.3837   -1.7410    0.0000 C   0  0  0  0  0  0  0  0  0 19  0  0
    4.3581   -5.9711    0.0000 C   0  0  0  0  0  0  0  0  0 20  0  0
    5.1786   -6.0574    0.0000 C   0  0  0  0  0  0  0  0  0 21  0  0
    2.3379   -6.6612    0.0000 C   0  0  0  0  0  0  0  0  0 22  0  0
    1.6234   -6.2487    0.0000 C   0  0  0  0  0  0  0  0  0 23  0  0
    1.5372   -5.4282    0.0000 N   0  0  0  0  0  0  0  0  0 24  0  0
    0.7302   -5.2567    0.0000 C   0  0  0  0  0  0  0  0  0 25  0  0
    0.3947   -4.5030    0.0000 C   0  0  0  0  0  0  0  0  0 26  0  0
   -0.4258   -4.4168    0.0000 C   0  0  0  0  0  0  0  0  0 27  0  0
   -0.9778   -5.0298    0.0000 N   0  0  0  0  0  0  0  0  0 28  0  0
   -1.7315   -4.6943    0.0000 C   0  0  0  0  0  0  0  0  0 29  0  0
   -2.4460   -5.1068    0.0000 O   0  0  0  0  0  0  0  0  0 30  0  0
   -1.6453   -3.8738    0.0000 C   0  0  0  0  0  0  0  0  0 31  0  0
   -2.2584   -3.3218    0.0000 C   0  0  0  0  0  0  0  0  0 32  0  0
   -3.0430   -3.5767    0.0000 C   0  0  0  0  0  0  0  0  0 33  0  0
   -0.8383   -3.7023    0.0000 C   0  0  0  0  0  0  0  0  0 34  0  0
   -0.5027   -2.9486    0.0000 C   0  0  0  0  0  0  0  0  0 35  0  0
    0.3177   -5.9711    0.0000 C   0  0  0  0  0  0  0  0  0 36  0  0
    0.8698   -6.5842    0.0000 C   0  0  0  0  0  0  0  0  0 37  0  0
    0.6982   -7.3912    0.0000 C   0  0  0  0  0  0  0  0  0 38  0  0
   -0.0864   -7.6461    0.0000 C   0  0  0  0  0  0  0  0  0 39  0  0
   -0.2579   -8.4531    0.0000 C   0  0  0  0  0  0  0  0  0 40  0  0
    0.3552   -9.0051    0.0000 O   0  0  0  0  0  0  0  0  0 41  0  0
   -1.0425   -8.7081    0.0000 O   0  0  0  0  0  0  0  0  0 42  0  0
   -0.5027   -6.0574    0.0000 C   0  0  0  0  0  0  0  0  0 43  0  0
  2  1  2  0  0  0  0
  2  3  1  0  0  0  0
  4  2  1  0  0  0  0
  5  4  1  0  0  0  0
  6  5  1  0  0  0  0
  6  7  2  0  0  0  0
 20  6  1  0  0  0  0
  7  8  1  0  0  0  0
  7 22  1  0  0  0  0
  9  8  1  0  0  0  0
 10  9  1  0  0  0  0
  9 20  2  0  0  0  0
 11 10  2  0  0  0  0
 11 12  1  0  0  0  0
 16 11  1  0  0  0  0
 12 13  1  0  0  0  0
 13 14  2  0  0  0  0
 15 13  1  0  0  0  0
 15 16  2  0  0  0  0
 19 15  1  0  0  0  0
 16 17  1  0  0  0  0
 17 18  2  0  0  0  0
 20 21  1  0  0  0  0
 22 23  1  0  0  0  0
 23 24  1  0  0  0  0
 23 37  2  0  0  0  0
 25 24  1  0  0  0  0
 25 26  1  0  0  0  0
 36 25  2  0  0  0  0
 26 27  2  0  0  0  0
 27 28  1  0  0  0  0
 27 34  1  0  0  0  0
 28 29  1  0  0  0  0
 29 30  2  0  0  0  0
 29 31  1  0  0  0  0
 31 32  1  0  0  0  0
 31 34  2  0  0  0  0
 32 33  2  0  0  0  0
 34 35  1  0  0  0  0
 37 36  1  0  0  0  0
 36 43  1  0  0  0  0
 37 38  1  0  0  0  0
 38 39  1  0  0  0  0
 39 40  1  0  0  0  0
 40 41  2  0  0  0  0
 40 42  1  0  0  0  0
M  CHG  1   3  -1
M  CHG  1  42  -1
M  END
$MOL
udpglcur[r]
  EC-BLAST  1118160158
InChIKey=HDYANYHVCAPMJV-LXQIFKJMSA-K
 37 39  0  0  0  0  0  0  0  0999 V2000
   -5.4453    0.0622    0.0000 O   0  0  0  0  0  0  0  0  0 44  0  0
   -5.6168    0.8691    0.0000 C   0  0  0  0  0  0  0  0  0 45  0  0
   -6.4015    1.1241    0.0000 O   0  0  0  0  0  0  0  0  0 46  0  0
   -5.0038    1.4212    0.0000 C   0  0  1  0  0  0  0  0  0 47  0  0
   -4.2191    1.1662    0.0000 O   0  0  0  0  0  0  0  0  0 48  0  0
   -3.6060    1.7182    0.0000 C   0  0  1  0  0  0  0  0  0 49  0  0
   -2.8214    1.4633    0.0000 O   0  0  0  0  0  0  0  0  0 50  0  0
   -2.6499    0.6563    0.0000 P   0  0  0  0  0  0  0  0  0 51  0  0
   -1.8429    0.8279    0.0000 O   0  0  0  0  0  0  0  0  0 52  0  0
   -3.4569    0.4848    0.0000 O   0  0  0  0  0  0  0  0  0 53  0  0
   -2.4784   -0.1506    0.0000 O   0  0  0  0  0  0  0  0  0 54  0  0
   -1.6937   -0.4056    0.0000 P   0  0  0  0  0  0  0  0  0 55  0  0
   -1.4388    0.3790    0.0000 O   0  0  0  0  0  0  0  0  0 56  0  0
   -1.9487   -1.1902    0.0000 O   0  0  0  0  0  0  0  0  0 57  0  0
   -0.9091   -0.6605    0.0000 O   0  0  0  0  0  0  0  0  0 58  0  0
   -0.7376   -1.4675    0.0000 C   0  0  0  0  0  0  0  0  0 59  0  0
    0.0470   -1.7224    0.0000 C   0  0  2  0  0  0  0  0  0 60  0  0
    0.3020   -2.5070    0.0000 O   0  0  0  0  0  0  0  0  0 61  0  0
    1.1270   -2.5070    0.0000 C   0  0  1  0  0  0  0  0  0 62  0  0
    1.6119   -3.1745    0.0000 N   0  0  0  0  0  0  0  0  0 63  0  0
    2.4324   -3.0882    0.0000 C   0  0  0  0  0  0  0  0  0 64  0  0
    2.9173   -3.7557    0.0000 C   0  0  0  0  0  0  0  0  0 65  0  0
    2.5817   -4.5094    0.0000 C   0  0  0  0  0  0  0  0  0 66  0  0
    3.0667   -5.1768    0.0000 O   0  0  0  0  0  0  0  0  0 67  0  0
    1.7613   -4.5956    0.0000 N   0  0  0  0  0  0  0  0  0 68  0  0
    1.2763   -3.9282    0.0000 C   0  0  0  0  0  0  0  0  0 69  0  0
    0.4559   -4.0144    0.0000 O   0  0  0  0  0  0  0  0  0 70  0  0
    1.3819   -1.7224    0.0000 C   0  0  1  0  0  0  0  0  0 71  0  0
    2.1665   -1.4675    0.0000 O   0  0  0  0  0  0  0  0  0 72  0  0
    0.7145   -1.2375    0.0000 C   0  0  1  0  0  0  0  0  0 73  0  0
    0.7145   -0.4125    0.0000 O   0  0  0  0  0  0  0  0  0 74  0  0
   -3.7776    2.5252    0.0000 C   0  0  1  0  0  0  0  0  0 75  0  0
   -3.1645    3.0773    0.0000 O   0  0  0  0  0  0  0  0  0 76  0  0
   -4.5622    2.7802    0.0000 C   0  0  2  0  0  0  0  0  0 77  0  0
   -4.7337    3.5871    0.0000 O   0  0  0  0  0  0  0  0  0 78  0  0
   -5.1753    2.2281    0.0000 C   0  0  1  0  0  0  0  0  0 79  0  0
   -5.9599    2.4831    0.0000 O   0  0  0  0  0  0  0  0  0 80  0  0
  2  1  2  0  0  0  0
  2  3  1  0  0  0  0
  4  2  1  6  0  0  0
  5  4  1  0  0  0  0
  4 36  1  0  0  0  0
  6  5  1  0  0  0  0
  6  7  1  1  0  0  4
  6 32  1  0  0  0  0
  8  7  1  0  0  0  0
  8  9  2  0  0  0  0
  8 10  1  0  0  0  0
 11  8  1  0  0  0  0
 12 11  1  0  0  0  0
 12 13  2  0  0  0  0
 12 14  1  0  0  0  0
 15 12  1  0  0  0  0
 16 15  1  0  0  0  0
 17 16  1  6  0  0  0
 18 17  1  0  0  0  0
 30 17  1  0  0  0  0
 19 18  1  0  0  0  0
 19 20  1  6  0  0  0
 28 19  1  0  0  0  0
 20 21  1  0  0  0  0
 20 26  1  0  0  0  0
 21 22  2  0  0  0  0
 22 23  1  0  0  0  0
 23 24  2  0  0  0  0
 23 25  1  0  0  0  0
 25 26  1  0  0  0  0
 26 27  2  0  0  0  0
 28 29  1  1  0  0  0
 30 28  1  0  0  0  0
 30 31  1  1  0  0  0
 32 33  1  1  0  0  0
 34 32  1  0  0  0  0
 34 35  1  6  0  0  0
 36 34  1  0  0  0  0
 36 37  1  1  0  0  0
M  CHG  1   3  -1
M  CHG  1  10  -1
M  CHG  1  14  -1
M  END
$MOL
udpglcur[r]
  EC-BLAST  1118160158
InChIKey=HDYANYHVCAPMJV-LXQIFKJMSA-K
 37 39  0  0  0  0  0  0  0  0999 V2000
   -5.4453    0.0622    0.0000 O   0  0  0  0  0  0  0  0  0 81  0  0
   -5.6168    0.8691    0.0000 C   0  0  0  0  0  0  0  0  0 82  0  0
   -6.4015    1.1241    0.0000 O   0  0  0  0  0  0  0  0  0 83  0  0
   -5.0038    1.4212    0.0000 C   0  0  1  0  0  0  0  0  0 84  0  0
   -4.2191    1.1662    0.0000 O   0  0  0  0  0  0  0  0  0 85  0  0
   -3.6060    1.7182    0.0000 C   0  0  1  0  0  0  0  0  0 86  0  0
   -2.8214    1.4633    0.0000 O   0  0  0  0  0  0  0  0  0 87  0  0
   -2.6499    0.6563    0.0000 P   0  0  0  0  0  0  0  0  0 88  0  0
   -1.8429    0.8279    0.0000 O   0  0  0  0  0  0  0  0  0 89  0  0
   -3.4569    0.4848    0.0000 O   0  0  0  0  0  0  0  0  0 90  0  0
   -2.4784   -0.1506    0.0000 O   0  0  0  0  0  0  0  0  0 91  0  0
   -1.6937   -0.4056    0.0000 P   0  0  0  0  0  0  0  0  0 92  0  0
   -1.4388    0.3790    0.0000 O   0  0  0  0  0  0  0  0  0 93  0  0
   -1.9487   -1.1902    0.0000 O   0  0  0  0  0  0  0  0  0 94  0  0
   -0.9091   -0.6605    0.0000 O   0  0  0  0  0  0  0  0  0 95  0  0
   -0.7376   -1.4675    0.0000 C   0  0  0  0  0  0  0  0  0 96  0  0
    0.0470   -1.7224    0.0000 C   0  0  2  0  0  0  0  0  0 97  0  0
    0.3020   -2.5070    0.0000 O   0  0  0  0  0  0  0  0  0 98  0  0
    1.1270   -2.5070    0.0000 C   0  0  1  0  0  0  0  0  0 99  0  0
    1.6119   -3.1745    0.0000 N   0  0  0  0  0  0  0  0  0100  0  0
    2.4324   -3.0882    0.0000 C   0  0  0  0  0  0  0  0  0101  0  0
    2.9173   -3.7557    0.0000 C   0  0  0  0  0  0  0  0  0102  0  0
    2.5817   -4.5094    0.0000 C   0  0  0  0  0  0  0  0  0103  0  0
    3.0667   -5.1768    0.0000 O   0  0  0  0  0  0  0  0  0104  0  0
    1.7613   -4.5956    0.0000 N   0  0  0  0  0  0  0  0  0105  0  0
    1.2763   -3.9282    0.0000 C   0  0  0  0  0  0  0  0  0106  0  0
    0.4559   -4.0144    0.0000 O   0  0  0  0  0  0  0  0  0107  0  0
    1.3819   -1.7224    0.0000 C   0  0  1  0  0  0  0  0  0108  0  0
    2.1665   -1.4675    0.0000 O   0  0  0  0  0  0  0  0  0109  0  0
    0.7145   -1.2375    0.0000 C   0  0  1  0  0  0  0  0  0110  0  0
    0.7145   -0.4125    0.0000 O   0  0  0  0  0  0  0  0  0111  0  0
   -3.7776    2.5252    0.0000 C   0  0  1  0  0  0  0  0  0112  0  0
   -3.1645    3.0773    0.0000 O   0  0  0  0  0  0  0  0  0113  0  0
   -4.5622    2.7802    0.0000 C   0  0  2  0  0  0  0  0  0114  0  0
   -4.7337    3.5871    0.0000 O   0  0  0  0  0  0  0  0  0115  0  0
   -5.1753    2.2281    0.0000 C   0  0  1  0  0  0  0  0  0116  0  0
   -5.9599    2.4831    0.0000 O   0  0  0  0  0  0  0  0  0117  0  0
  2  1  2  0  0  0  0
  2  3  1  0  0  0  0
  4  2  1  6  0  0  0
  5  4  1  0  0  0  0
  4 36  1  0  0  0  0
  6  5  1  0  0  0  0
  6  7  1  1  0  0  4
  6 32  1  0  0  0  0
  8  7  1  0  0  0  0
  8  9  2  0  0  0  0
  8 10  1  0  0  0  0
 11  8  1  0  0  0  0
 12 11  1  0  0  0  0
 12 13  2  0  0  0  0
 12 14  1  0  0  0  0
 15 12  1  0  0  0  0
 16 15  1  0  0  0  0
 17 16  1  6  0  0  0
 18 17  1  0  0  0  0
 30 17  1  0  0  0  0
 19 18  1  0  0  0  0
 19 20  1  6  0  0  0
 28 19  1  0  0  0  0
 20 21  1  0  0  0  0
 20 26  1  0  0  0  0
 21 22  2  0  0  0  0
 22 23  1  0  0  0  0
 23 24  2  0  0  0  0
 23 25  1  0  0  0  0
 25 26  1  0  0  0  0
 26 27  2  0  0  0  0
 28 29  1  1  0  0  0
 30 28  1  0  0  0  0
 30 31  1  1  0  0  0
 32 33  1  1  0  0  0
 34 32  1  0  0  0  0
 34 35  1  6  0  0  0
 36 34  1  0  0  0  0
 36 37  1  1  0  0  0
M  CHG  1   3  -1
M  CHG  1  10  -1
M  CHG  1  14  -1
M  END
$MOL
bildglcur[r]
  EC-BLAST  1118160158
InChIKey=SCJLWMXOOYZBTH-SDXZDYKGSA-L
 67 72  0  0  0  0  0  0  0  0999 V2000
    7.6481  -12.7597    0.0000 C   0  0  0  0  0  0  0  0  0 38  0  0
    7.9836  -13.5134    0.0000 C   0  0  0  0  0  0  0  0  0 39  0  0
    7.4987  -14.1809    0.0000 C   0  0  0  0  0  0  0  0  0 40  0  0
    6.6782  -14.0946    0.0000 O   0  0  0  0  0  0  0  0  0 41  0  0
    7.8343  -14.9345    0.0000 O   0  0  0  0  0  0  0  0  0 42  0  0
    7.3494  -15.6020    0.0000 C   0  0  2  0  0  0  0  0  0 86  0  0
    1.1670  -12.7977    0.0000 O   0  0  0  0  0  0  0  0  0 46  0  0
    1.8814  -12.3852    0.0000 C   0  0  0  0  0  0  0  0  0 45  0  0
    2.5959  -12.7977    0.0000 O   0  0  0  0  0  0  0  0  0 44  0  0
    1.8814  -11.5602    0.0000 C   0  0  1  0  0  0  0  0  0 47  0  0
    2.5959  -11.1477    0.0000 O   0  0  0  0  0  0  0  0  0 48  0  0
    2.5959  -10.3227    0.0000 C   0  0  2  0  0  0  0  0  0 49  0  0
    3.3104   -9.9102    0.0000 O   0  0  0  0  0  0  0  0  0  3  0  0
    4.0248  -10.3227    0.0000 C   0  0  0  0  0  0  0  0  0  2  0  0
    4.0248  -11.1477    0.0000 O   0  0  0  0  0  0  0  0  0  1  0  0
    4.7393   -9.9102    0.0000 C   0  0  0  0  0  0  0  0  0  4  0  0
    5.4538  -10.3227    0.0000 C   0  0  0  0  0  0  0  0  0  5  0  0
    6.1683   -9.9102    0.0000 C   0  0  0  0  0  0  0  0  0  6  0  0
    6.9219  -10.2458    0.0000 C   0  0  0  0  0  0  0  0  0  7  0  0
    7.4740   -9.6327    0.0000 N   0  0  0  0  0  0  0  0  0  8  0  0
    7.0615   -8.9182    0.0000 C   0  0  0  0  0  0  0  0  0  9  0  0
    7.3970   -8.1645    0.0000 C   0  0  0  0  0  0  0  0  0 10  0  0
    6.9121   -7.4971    0.0000 C   0  0  0  0  0  0  0  0  0 11  0  0
    6.0871   -7.4971    0.0000 N   0  0  0  0  0  0  0  0  0 12  0  0
    5.8322   -6.7125    0.0000 C   0  0  0  0  0  0  0  0  0 13  0  0
    5.0475   -6.4575    0.0000 O   0  0  0  0  0  0  0  0  0 14  0  0
    6.4996   -6.2275    0.0000 C   0  0  0  0  0  0  0  0  0 15  0  0
    7.1670   -6.7125    0.0000 C   0  0  0  0  0  0  0  0  0 16  0  0
    7.9517   -6.4575    0.0000 C   0  0  0  0  0  0  0  0  0 17  0  0
    8.5647   -7.0096    0.0000 C   0  0  0  0  0  0  0  0  0 18  0  0
    6.4996   -5.4025    0.0000 C   0  0  0  0  0  0  0  0  0 19  0  0
    6.2545   -9.0897    0.0000 C   0  0  0  0  0  0  0  0  0 20  0  0
    5.6414   -8.5377    0.0000 C   0  0  0  0  0  0  0  0  0 21  0  0
    7.0935  -11.0527    0.0000 C   0  0  0  0  0  0  0  0  0 22  0  0
    7.8781  -11.3077    0.0000 C   0  0  0  0  0  0  0  0  0 23  0  0
    8.5455  -10.8228    0.0000 N   0  0  0  0  0  0  0  0  0 24  0  0
    9.2130  -11.3077    0.0000 C   0  0  0  0  0  0  0  0  0 25  0  0
    9.9976  -11.0527    0.0000 C   0  0  0  0  0  0  0  0  0 26  0  0
   10.1691  -10.2458    0.0000 C   0  0  0  0  0  0  0  0  0 27  0  0
    9.6171   -9.6327    0.0000 N   0  0  0  0  0  0  0  0  0 28  0  0
   10.0296   -8.9182    0.0000 C   0  0  0  0  0  0  0  0  0 29  0  0
    9.6940   -8.1645    0.0000 O   0  0  0  0  0  0  0  0  0 30  0  0
   10.8365   -9.0897    0.0000 C   0  0  0  0  0  0  0  0  0 31  0  0
   11.4496   -8.5377    0.0000 C   0  0  0  0  0  0  0  0  0 32  0  0
   11.2781   -7.7307    0.0000 C   0  0  0  0  0  0  0  0  0 33  0  0
   10.9228   -9.9102    0.0000 C   0  0  0  0  0  0  0  0  0 34  0  0
   11.6372  -10.3227    0.0000 C   0  0  0  0  0  0  0  0  0 35  0  0
    8.9580  -12.0923    0.0000 C   0  0  0  0  0  0  0  0  0 36  0  0
    9.4429  -12.7597    0.0000 C   0  0  0  0  0  0  0  0  0 43  0  0
    6.1933  -14.7621    0.0000 O   0  0  0  0  0  0  0  0  0113  0  0
    6.5289  -15.5157    0.0000 C   0  0  1  0  0  0  0  0  0112  0  0
    6.0440  -16.1832    0.0000 C   0  0  2  0  0  0  0  0  0114  0  0
    5.8946  -17.6043    0.0000 O   0  0  0  0  0  0  0  0  0117  0  0
    5.2235  -16.0969    0.0000 O   0  0  0  0  0  0  0  0  0115  0  0
    1.1670  -11.1477    0.0000 C   0  0  1  0  0  0  0  0  0 79  0  0
    0.4525  -11.5602    0.0000 O   0  0  0  0  0  0  0  0  0 80  0  0
    1.1670  -10.3227    0.0000 C   0  0  2  0  0  0  0  0  0 77  0  0
    0.4525   -9.9102    0.0000 O   0  0  0  0  0  0  0  0  0 78  0  0
    1.8814   -9.9102    0.0000 C   0  0  1  0  0  0  0  0  0 75  0  0
    1.8814   -9.0852    0.0000 O   0  0  0  0  0  0  0  0  0 76  0  0
    8.1330  -12.0923    0.0000 C   0  0  0  0  0  0  0  0  0 37  0  0
    7.6849  -16.3556    0.0000 O   0  0  0  0  0  0  0  0  0 85  0  0
    7.2000  -17.0231    0.0000 C   0  0  1  0  0  0  0  0  0 84  0  0
    7.5356  -17.7768    0.0000 C   0  0  0  0  0  0  0  0  0 82  0  0
    8.3560  -17.8630    0.0000 O   0  0  0  0  0  0  0  0  0 81  0  0
    7.0506  -18.4442    0.0000 O   0  0  0  0  0  0  0  0  0 83  0  0
    6.3795  -16.9368    0.0000 C   0  0  1  0  0  0  0  0  0116  0  0
  1  2  1  0  0  0  0
 61  1  1  0  0  0  0
  2  3  1  0  0  0  0
  3  4  2  0  0  0  0
  3  5  1  0  0  0  0
  6  5  1  6  0  0  4
  6 51  1  0  0  0  0
  6 62  1  0  0  0  0
  8  7  1  0  0  0  0
  8  9  2  0  0  0  0
 10  8  1  6  0  0  0
 11 10  1  0  0  0  0
 10 55  1  0  0  0  0
 12 11  1  0  0  0  0
 12 13  1  6  0  0  4
 12 59  1  0  0  0  0
 14 13  1  0  0  0  0
 14 15  2  0  0  0  0
 16 14  1  0  0  0  0
 17 16  1  0  0  0  0
 18 17  1  0  0  0  0
 18 19  2  0  0  0  0
 32 18  1  0  0  0  0
 19 20  1  0  0  0  0
 19 34  1  0  0  0  0
 21 20  1  0  0  0  0
 22 21  1  0  0  0  0
 21 32  2  0  0  0  0
 23 22  2  0  0  0  0
 23 24  1  0  0  0  0
 28 23  1  0  0  0  0
 24 25  1  0  0  0  0
 25 26  2  0  0  0  0
 27 25  1  0  0  0  0
 27 28  2  0  0  0  0
 31 27  1  0  0  0  0
 28 29  1  0  0  0  0
 29 30  2  0  0  0  0
 32 33  1  0  0  0  0
 34 35  1  0  0  0  0
 35 36  1  0  0  0  0
 35 61  2  0  0  0  0
 37 36  1  0  0  0  0
 37 38  1  0  0  0  0
 48 37  2  0  0  0  0
 38 39  2  0  0  0  0
 39 40  1  0  0  0  0
 39 46  1  0  0  0  0
 40 41  1  0  0  0  0
 41 42  2  0  0  0  0
 41 43  1  0  0  0  0
 43 44  1  0  0  0  0
 43 46  2  0  0  0  0
 44 45  2  0  0  0  0
 46 47  1  0  0  0  0
 48 49  1  0  0  0  0
 61 48  1  0  0  0  0
 51 50  1  1  0  0  0
 52 51  1  0  0  0  0
 52 54  1  6  0  0  0
 67 52  1  0  0  0  0
 67 53  1  1  0  0  0
 55 56  1  1  0  0  0
 55 57  1  0  0  0  0
 57 58  1  6  0  0  0
 57 59  1  0  0  0  0
 59 60  1  1  0  0  0
 62 63  1  0  0  0  0
 63 64  1  6  0  0  0
 63 67  1  0  0  0  0
 64 65  2  0  0  0  0
 64 66  1  0  0  0  0
M  CHG  1   7  -1
M  CHG  1  66  -1
M  END
$MOL
udp[r]
  EC-BLAST  1118160158
InChIKey=XCCTYIAWTASOJW-XVFCMESISA-K
 25 26  0  0  0  0  0  0  0  0999 V2000
   -2.6499    0.6563    0.0000 P   0  0  0  0  0  0  0  0  0 51  0  0
   -2.4784   -0.1506    0.0000 O   0  0  0  0  0  0  0  0  0 54  0  0
   -1.9487   -1.1902    0.0000 O   0  0  0  0  0  0  0  0  0 57  0  0
   -1.4388    0.3790    0.0000 O   0  0  0  0  0  0  0  0  0 56  0  0
   -1.6937   -0.4056    0.0000 P   0  0  0  0  0  0  0  0  0 55  0  0
   -2.8214    1.4633    0.0000 O   0  0  0  0  0  0  0  0  0 50  0  0
   -3.4569    0.4848    0.0000 O   0  0  0  0  0  0  0  0  0 53  0  0
   -1.8429    0.8279    0.0000 O   0  0  0  0  0  0  0  0  0 52  0  0
   -0.9091   -0.6605    0.0000 O   0  0  0  0  0  0  0  0  0 58  0  0
   -0.7376   -1.4675    0.0000 C   0  0  0  0  0  0  0  0  0 59  0  0
    0.0470   -1.7224    0.0000 C   0  0  2  0  0  0  0  0  0 60  0  0
    0.3020   -2.5070    0.0000 O   0  0  0  0  0  0  0  0  0 61  0  0
    1.1270   -2.5070    0.0000 C   0  0  1  0  0  0  0  0  0 62  0  0
    1.2763   -3.9282    0.0000 C   0  0  0  0  0  0  0  0  0 69  0  0
    0.4559   -4.0144    0.0000 O   0  0  0  0  0  0  0  0  0 70  0  0
    1.7613   -4.5956    0.0000 N   0  0  0  0  0  0  0  0  0 68  0  0
    1.6119   -3.1745    0.0000 N   0  0  0  0  0  0  0  0  0 63  0  0
    2.5817   -4.5094    0.0000 C   0  0  0  0  0  0  0  0  0 66  0  0
    2.9173   -3.7557    0.0000 C   0  0  0  0  0  0  0  0  0 65  0  0
    3.0667   -5.1768    0.0000 O   0  0  0  0  0  0  0  0  0 67  0  0
    2.4324   -3.0882    0.0000 C   0  0  0  0  0  0  0  0  0 64  0  0
    1.3819   -1.7224    0.0000 C   0  0  1  0  0  0  0  0  0 71  0  0
    2.1665   -1.4675    0.0000 O   0  0  0  0  0  0  0  0  0 72  0  0
    0.7145   -1.2375    0.0000 C   0  0  1  0  0  0  0  0  0 73  0  0
    0.7145   -0.4125    0.0000 O   0  0  0  0  0  0  0  0  0 74  0  0
  2  1  1  0  0  0  0
  1  6  1  0  0  0  0
  1  7  1  0  0  0  0
  1  8  2  0  0  0  0
  5  2  1  0  0  0  0
  5  3  1  0  0  0  0
  5  4  2  0  0  0  0
  9  5  1  0  0  0  0
 10  9  1  0  0  0  0
 11 10  1  6  0  0  0
 12 11  1  0  0  0  0
 24 11  1  0  0  0  0
 13 12  1  0  0  0  0
 13 17  1  6  0  0  0
 22 13  1  0  0  0  0
 14 15  2  0  0  0  0
 16 14  1  0  0  0  0
 17 14  1  0  0  0  0
 18 16  1  0  0  0  0
 17 21  1  0  0  0  0
 19 18  1  0  0  0  0
 18 20  2  0  0  0  0
 21 19  2  0  0  0  0
 22 23  1  1  0  0  0
 24 22  1  0  0  0  0
 24 25  1  1  0  0  0
M  CHG  1   3  -1
M  CHG  1   6  -1
M  CHG  1   7  -1
M  END
$MOL
udp[r]
  EC-BLAST  1118160158
InChIKey=XCCTYIAWTASOJW-XVFCMESISA-K
 25 26  0  0  0  0  0  0  0  0999 V2000
   -2.6499    0.6563    0.0000 P   0  0  0  0  0  0  0  0  0 88  0  0
   -2.4784   -0.1506    0.0000 O   0  0  0  0  0  0  0  0  0 91  0  0
   -1.9487   -1.1902    0.0000 O   0  0  0  0  0  0  0  0  0 94  0  0
   -1.4388    0.3790    0.0000 O   0  0  0  0  0  0  0  0  0 93  0  0
   -1.6937   -0.4056    0.0000 P   0  0  0  0  0  0  0  0  0 92  0  0
   -2.8214    1.4633    0.0000 O   0  0  0  0  0  0  0  0  0 87  0  0
   -3.4569    0.4848    0.0000 O   0  0  0  0  0  0  0  0  0 90  0  0
   -1.8429    0.8279    0.0000 O   0  0  0  0  0  0  0  0  0 89  0  0
   -0.9091   -0.6605    0.0000 O   0  0  0  0  0  0  0  0  0 95  0  0
   -0.7376   -1.4675    0.0000 C   0  0  0  0  0  0  0  0  0 96  0  0
    0.0470   -1.7224    0.0000 C   0  0  2  0  0  0  0  0  0 97  0  0
    0.3020   -2.5070    0.0000 O   0  0  0  0  0  0  0  0  0 98  0  0
    1.1270   -2.5070    0.0000 C   0  0  1  0  0  0  0  0  0 99  0  0
    1.2763   -3.9282    0.0000 C   0  0  0  0  0  0  0  0  0106  0  0
    0.4559   -4.0144    0.0000 O   0  0  0  0  0  0  0  0  0107  0  0
    1.7613   -4.5956    0.0000 N   0  0  0  0  0  0  0  0  0105  0  0
    1.6119   -3.1745    0.0000 N   0  0  0  0  0  0  0  0  0100  0  0
    2.5817   -4.5094    0.0000 C   0  0  0  0  0  0  0  0  0103  0  0
    2.9173   -3.7557    0.0000 C   0  0  0  0  0  0  0  0  0102  0  0
    3.0667   -5.1768    0.0000 O   0  0  0  0  0  0  0  0  0104  0  0
    2.4324   -3.0882    0.0000 C   0  0  0  0  0  0  0  0  0101  0  0
    1.3819   -1.7224    0.0000 C   0  0  1  0  0  0  0  0  0108  0  0
    2.1665   -1.4675    0.0000 O   0  0  0  0  0  0  0  0  0109  0  0
    0.7145   -1.2375    0.0000 C   0  0  1  0  0  0  0  0  0110  0  0
    0.7145   -0.4125    0.0000 O   0  0  0  0  0  0  0  0  0111  0  0
  2  1  1  0  0  0  0
  1  6  1  0  0  0  0
  1  7  1  0  0  0  0
  1  8  2  0  0  0  0
  5  2  1  0  0  0  0
  5  3  1  0  0  0  0
  5  4  2  0  0  0  0
  9  5  1  0  0  0  0
 10  9  1  0  0  0  0
 11 10  1  6  0  0  0
 12 11  1  0  0  0  0
 24 11  1  0  0  0  0
 13 12  1  0  0  0  0
 13 17  1  6  0  0  0
 22 13  1  0  0  0  0
 14 15  2  0  0  0  0
 16 14  1  0  0  0  0
 17 14  1  0  0  0  0
 18 16  1  0  0  0  0
 17 21  1  0  0  0  0
 19 18  1  0  0  0  0
 18 20  2  0  0  0  0
 21 19  2  0  0  0  0
 22 23  1  1  0  0  0
 24 22  1  0  0  0  0
 24 25  1  1  0  0  0
M  CHG  1   3  -1
M  CHG  1   6  -1
M  CHG  1   7  -1
M  END
