# Supplementary material for: Comparative evaluation of atom mapping algorithms for balanced metabolic reactions: application to Recon 3D
Source: J Cheminform. 2017 Jun 14;9:39. doi: 10.1186/s13321-017-0223-1 (PMC5471289; doi:10.1186/s13321-017-0223-1)
Supplement: Supplementary file 3 — Additional file 3. Contains two folders, one contains the predictions obtained from each algorithm in RXN format (Folder: algorithmicPredictions), the other contains manually curated atom mappings, (Folder:standardisedPredictions). [file 13321_2017_223_MOESM3_ESM.zip › algorithmicPredictions/RDT/ARACHCPT2.rxn]

$RXN

  EC-BLAST     ARACHCPT2

  2  2
$MOL
coa[m]
  EC-BLAST  1117162224
InChIKey=RGJOEKWQDUBAIZ-IBOSZNHHSA-N
 48 50  0  0  0  0  0  0  0  0999 V2000
   10.6058   -5.8832    0.0000 O   0  0  0  0  0  0  0  0  0  1  0  0
   10.6058   -6.7082    0.0000 C   0  0  0  0  0  0  0  0  0  2  0  0
   11.3202   -7.1207    0.0000 N   0  0  0  0  0  0  0  0  0  3  0  0
   12.0347   -6.7082    0.0000 C   0  0  0  0  0  0  0  0  0  4  0  0
   12.7492   -7.1207    0.0000 C   0  0  0  0  0  0  0  0  0  5  0  0
   13.4637   -6.7082    0.0000 S   0  0  0  0  0  0  0  0  0  6  0  0
    9.8913   -7.1207    0.0000 C   0  0  0  0  0  0  0  0  0  7  0  0
    9.1768   -6.7082    0.0000 C   0  0  0  0  0  0  0  0  0  8  0  0
    8.4624   -7.1207    0.0000 N   0  0  0  0  0  0  0  0  0  9  0  0
    7.7479   -6.7082    0.0000 C   0  0  0  0  0  0  0  0  0 10  0  0
    7.7479   -5.8832    0.0000 O   0  0  0  0  0  0  0  0  0 11  0  0
    7.0334   -7.1207    0.0000 C   0  0  1  0  0  0  0  0  0 12  0  0
    7.0334   -7.9457    0.0000 O   0  0  0  0  0  0  0  0  0 13  0  0
    6.3190   -6.7082    0.0000 C   0  0  0  0  0  0  0  0  0 14  0  0
    5.9065   -7.4227    0.0000 C   0  0  0  0  0  0  0  0  0 15  0  0
    6.7315   -5.9937    0.0000 C   0  0  0  0  0  0  0  0  0 16  0  0
    5.6045   -6.2957    0.0000 C   0  0  0  0  0  0  0  0  0 17  0  0
    4.8900   -6.7082    0.0000 O   0  0  0  0  0  0  0  0  0 18  0  0
    4.1755   -6.2957    0.0000 P   0  0  0  0  0  0  0  0  0 19  0  0
    4.5880   -5.5812    0.0000 O   0  0  0  0  0  0  0  0  0 20  0  0
    3.7630   -7.0102    0.0000 O   0  0  0  0  0  0  0  0  0 21  0  0
    3.4611   -5.8832    0.0000 O   0  0  0  0  0  0  0  0  0 22  0  0
    2.7466   -6.2957    0.0000 P   0  0  0  0  0  0  0  0  0 23  0  0
    2.3341   -5.5812    0.0000 O   0  0  0  0  0  0  0  0  0 24  0  0
    3.1591   -7.0102    0.0000 O   0  0  0  0  0  0  0  0  0 25  0  0
    2.0321   -6.7082    0.0000 O   0  0  0  0  0  0  0  0  0 26  0  0
    1.3177   -6.2957    0.0000 C   0  0  0  0  0  0  0  0  0 27  0  0
    0.6032   -6.7082    0.0000 C   0  0  1  0  0  0  0  0  0 28  0  0
    0.5169   -7.5287    0.0000 O   0  0  0  0  0  0  0  0  0 29  0  0
   -0.2900   -7.7002    0.0000 C   0  0  2  0  0  0  0  0  0 30  0  0
   -0.6256   -8.4539    0.0000 N   0  0  0  0  0  0  0  0  0 31  0  0
   -0.2131   -9.1684    0.0000 C   0  0  0  0  0  0  0  0  0 32  0  0
   -0.7651   -9.7815    0.0000 N   0  0  0  0  0  0  0  0  0 33  0  0
   -1.5188   -9.4459    0.0000 C   0  0  0  0  0  0  0  0  0 34  0  0
   -2.2725   -9.7815    0.0000 C   0  0  0  0  0  0  0  0  0 35  0  0
   -2.9399   -9.2965    0.0000 N   0  0  0  0  0  0  0  0  0 36  0  0
   -2.8537   -8.4761    0.0000 C   0  0  0  0  0  0  0  0  0 37  0  0
   -2.1000   -8.1405    0.0000 N   0  0  0  0  0  0  0  0  0 38  0  0
   -1.4326   -8.6254    0.0000 C   0  0  0  0  0  0  0  0  0 39  0  0
   -2.3587  -10.6019    0.0000 N   0  0  0  0  0  0  0  0  0 40  0  0
   -0.7025   -6.9857    0.0000 C   0  0  2  0  0  0  0  0  0 41  0  0
   -1.5230   -6.8995    0.0000 O   0  0  0  0  0  0  0  0  0 42  0  0
   -0.1505   -6.3727    0.0000 C   0  0  2  0  0  0  0  0  0 43  0  0
   -0.3220   -5.5657    0.0000 O   0  0  0  0  0  0  0  0  0 44  0  0
    0.2911   -5.0136    0.0000 P   0  0  0  0  0  0  0  0  0 45  0  0
    0.9042   -4.4616    0.0000 O   0  0  0  0  0  0  0  0  0 46  0  0
    0.8431   -5.6267    0.0000 O   0  0  0  0  0  0  0  0  0 47  0  0
   -0.2610   -4.4006    0.0000 O   0  0  0  0  0  0  0  0  0 48  0  0
  2  1  2  0  0  0  0
  2  3  1  0  0  0  0
  7  2  1  0  0  0  0
  3  4  1  0  0  0  0
  4  5  1  0  0  0  0
  5  6  1  0  0  0  0
  8  7  1  0  0  0  0
  9  8  1  0  0  0  0
 10  9  1  0  0  0  0
 10 11  2  0  0  0  0
 12 10  1  0  0  0  0
 12 13  1  6  0  0  0
 14 12  1  0  0  0  0
 15 14  1  0  0  0  0
 14 16  1  0  0  0  0
 14 17  1  0  0  0  0
 17 18  1  0  0  0  0
 18 19  1  0  0  0  0
 19 20  2  0  0  0  0
 19 21  1  0  0  0  0
 19 22  1  0  0  0  0
 22 23  1  0  0  0  0
 23 24  2  0  0  0  0
 23 25  1  0  0  0  0
 23 26  1  0  0  0  0
 26 27  1  0  0  0  0
 28 27  1  1  0  0  0
 28 29  1  0  0  0  0
 28 43  1  0  0  0  0
 29 30  1  0  0  0  0
 30 31  1  1  0  0  0
 30 41  1  0  0  0  0
 31 32  1  0  0  0  0
 31 39  1  0  0  0  0
 32 33  2  0  0  0  0
 33 34  1  0  0  0  0
 34 35  2  0  0  0  0
 34 39  1  0  0  0  0
 35 36  1  0  0  0  0
 35 40  1  0  0  0  0
 36 37  2  0  0  0  0
 37 38  1  0  0  0  0
 38 39  2  0  0  0  0
 41 42  1  6  0  0  0
 41 43  1  0  0  0  0
 43 44  1  6  0  0  0
 44 45  1  0  0  0  0
 45 46  2  0  0  0  0
 45 47  1  0  0  0  0
 45 48  1  0  0  0  0
M  CHG  1  21  -1
M  CHG  1  25  -1
M  CHG  1  47  -1
M  CHG  1  48  -1
M  END
$MOL
arachcrn[m]
  EC-BLAST  1117162224
InChIKey=SVJLJQBGUITFLI-UHFFFAOYSA-N
 32 31  0  0  0  0  0  0  0  0999 V2000
   24.7124   -5.1927    0.0000 O   0  0  0  0  0  0  0  0  0 49  0  0
   25.4269   -5.6052    0.0000 C   0  0  0  0  0  0  0  0  0 50  0  0
   26.1414   -5.1927    0.0000 O   0  0  0  0  0  0  0  0  0 51  0  0
   25.4269   -6.4302    0.0000 C   0  0  0  0  0  0  0  0  0 52  0  0
   24.7124   -6.8427    0.0000 C   0  0  0  0  0  0  0  0  0 53  0  0
   23.9980   -6.4302    0.0000 O   0  0  0  0  0  0  0  0  0 54  0  0
   23.2835   -6.8427    0.0000 C   0  0  0  0  0  0  0  0  0 55  0  0
   23.2835   -7.6677    0.0000 O   0  0  0  0  0  0  0  0  0 56  0  0
   22.5690   -6.4302    0.0000 C   0  0  0  0  0  0  0  0  0 57  0  0
   21.8546   -6.8427    0.0000 C   0  0  0  0  0  0  0  0  0 58  0  0
   21.1401   -6.4302    0.0000 C   0  0  0  0  0  0  0  0  0 59  0  0
   20.4256   -6.8427    0.0000 C   0  0  0  0  0  0  0  0  0 60  0  0
   19.7112   -6.4302    0.0000 C   0  0  0  0  0  0  0  0  0 61  0  0
   18.9967   -6.8427    0.0000 C   0  0  0  0  0  0  0  0  0 62  0  0
   18.2822   -6.4302    0.0000 C   0  0  0  0  0  0  0  0  0 63  0  0
   17.5677   -6.8427    0.0000 C   0  0  0  0  0  0  0  0  0 64  0  0
   16.8533   -6.4302    0.0000 C   0  0  0  0  0  0  0  0  0 65  0  0
   16.1388   -6.8427    0.0000 C   0  0  0  0  0  0  0  0  0 66  0  0
   15.4243   -6.4302    0.0000 C   0  0  0  0  0  0  0  0  0 67  0  0
   14.7099   -6.8427    0.0000 C   0  0  0  0  0  0  0  0  0 68  0  0
   13.9954   -6.4302    0.0000 C   0  0  0  0  0  0  0  0  0 69  0  0
   13.2809   -6.8427    0.0000 C   0  0  0  0  0  0  0  0  0 70  0  0
   12.5664   -6.4302    0.0000 C   0  0  0  0  0  0  0  0  0 71  0  0
   11.8520   -6.8427    0.0000 C   0  0  0  0  0  0  0  0  0 72  0  0
   11.1375   -6.4302    0.0000 C   0  0  0  0  0  0  0  0  0 73  0  0
   10.4230   -6.8427    0.0000 C   0  0  0  0  0  0  0  0  0 74  0  0
    9.7086   -6.4302    0.0000 C   0  0  0  0  0  0  0  0  0 75  0  0
   24.7124   -7.6677    0.0000 C   0  0  0  0  0  0  0  0  0 76  0  0
   25.4269   -8.0802    0.0000 N   0  0  0  0  0  0  0  0  0 77  0  0
   25.0144   -8.7947    0.0000 C   0  0  0  0  0  0  0  0  0 78  0  0
   25.8394   -7.3658    0.0000 C   0  0  0  0  0  0  0  0  0 79  0  0
   26.1414   -8.4927    0.0000 C   0  0  0  0  0  0  0  0  0 80  0  0
  2  1  2  0  0  0  0
  2  3  1  0  0  0  0
  4  2  1  0  0  0  0
  5  4  1  0  0  0  0
  6  5  1  0  0  0  0
  5 28  1  0  0  0  0
  7  6  1  0  0  0  4
  7  8  2  0  0  0  0
  9  7  1  0  0  0  0
 10  9  1  0  0  0  0
 11 10  1  0  0  0  0
 12 11  1  0  0  0  0
 13 12  1  0  0  0  0
 14 13  1  0  0  0  0
 15 14  1  0  0  0  0
 16 15  1  0  0  0  0
 17 16  1  0  0  0  0
 18 17  1  0  0  0  0
 19 18  1  0  0  0  0
 20 19  1  0  0  0  0
 21 20  1  0  0  0  0
 22 21  1  0  0  0  0
 23 22  1  0  0  0  0
 24 23  1  0  0  0  0
 25 24  1  0  0  0  0
 26 25  1  0  0  0  0
 27 26  1  0  0  0  0
 28 29  1  0  0  0  0
 29 30  1  0  0  0  0
 29 31  1  0  0  0  0
 29 32  1  0  0  0  0
M  CHG  1   3  -1
M  CHG  1  29   1
M  END
$MOL
arachcoa[m]
  EC-BLAST  1117162224
InChIKey=JYLSVNBJLYCSSW-IBYUJNRCSA-J
 69 71  0  0  0  0  0  0  0  0999 V2000
   55.2931    1.1638    0.0000 O   0  0  0  0  0  0  0  0  0 48  0  0
   55.8029    2.7330    0.0000 O   0  0  0  0  0  0  0  0  0 47  0  0
   46.1424    2.6535    0.0000 N   0  0  0  0  0  0  0  0  0  3  0  0
   45.4280    3.0660    0.0000 C   0  0  0  0  0  0  0  0  0  4  0  0
   44.7135    2.6535    0.0000 C   0  0  0  0  0  0  0  0  0  5  0  0
   43.9990    3.0660    0.0000 S   0  0  0  0  0  0  0  0  0  6  0  0
   43.2845    2.6535    0.0000 C   0  0  0  0  0  0  0  0  0 55  0  0
   43.2845    1.8285    0.0000 O   0  0  0  0  0  0  0  0  0 56  0  0
   46.8569    3.0660    0.0000 C   0  0  0  0  0  0  0  0  0  2  0  0
   46.8569    3.8910    0.0000 O   0  0  0  0  0  0  0  0  0  1  0  0
   47.5714    2.6535    0.0000 C   0  0  0  0  0  0  0  0  0  7  0  0
   48.2858    3.0660    0.0000 C   0  0  0  0  0  0  0  0  0  8  0  0
   49.0003    2.6535    0.0000 N   0  0  0  0  0  0  0  0  0  9  0  0
   49.7148    3.0660    0.0000 C   0  0  0  0  0  0  0  0  0 10  0  0
   49.7148    3.8910    0.0000 O   0  0  0  0  0  0  0  0  0 11  0  0
   50.4293    2.6535    0.0000 C   0  0  2  0  0  0  0  0  0 12  0  0
   50.4293    1.8285    0.0000 O   0  0  0  0  0  0  0  0  0 13  0  0
   51.1437    3.0660    0.0000 C   0  0  0  0  0  0  0  0  0 14  0  0
   51.5562    2.3515    0.0000 C   0  0  0  0  0  0  0  0  0 15  0  0
   50.7312    3.7804    0.0000 C   0  0  0  0  0  0  0  0  0 16  0  0
   51.8582    3.4785    0.0000 C   0  0  0  0  0  0  0  0  0 17  0  0
   52.5727    3.0660    0.0000 O   0  0  0  0  0  0  0  0  0 18  0  0
   53.2871    3.4785    0.0000 P   0  0  0  0  0  0  0  0  0 19  0  0
   52.8746    4.1929    0.0000 O   0  0  0  0  0  0  0  0  0 20  0  0
   53.6996    2.7640    0.0000 O   0  0  0  0  0  0  0  0  0 21  0  0
   54.0016    3.8910    0.0000 O   0  0  0  0  0  0  0  0  0 22  0  0
   54.7161    3.4785    0.0000 P   0  0  0  0  0  0  0  0  0 23  0  0
   55.1286    4.1929    0.0000 O   0  0  0  0  0  0  0  0  0 24  0  0
   54.3036    2.7640    0.0000 O   0  0  0  0  0  0  0  0  0 25  0  0
   55.4305    3.0660    0.0000 O   0  0  0  0  0  0  0  0  0 26  0  0
   56.1450    3.4785    0.0000 C   0  0  0  0  0  0  0  0  0 27  0  0
   56.8595    3.0660    0.0000 C   0  0  1  0  0  0  0  0  0 28  0  0
   57.6132    3.4015    0.0000 O   0  0  0  0  0  0  0  0  0 29  0  0
   58.1652    2.7884    0.0000 C   0  0  2  0  0  0  0  0  0 30  0  0
   58.9857    2.8747    0.0000 N   0  0  0  0  0  0  0  0  0 31  0  0
   59.3982    3.5891    0.0000 C   0  0  0  0  0  0  0  0  0 32  0  0
   60.2052    3.4176    0.0000 N   0  0  0  0  0  0  0  0  0 33  0  0
   60.2914    2.5971    0.0000 C   0  0  0  0  0  0  0  0  0 34  0  0
   60.9588    2.1122    0.0000 C   0  0  0  0  0  0  0  0  0 35  0  0
   60.8726    1.2917    0.0000 N   0  0  0  0  0  0  0  0  0 36  0  0
   60.1189    0.9562    0.0000 C   0  0  0  0  0  0  0  0  0 37  0  0
   59.4515    1.4411    0.0000 N   0  0  0  0  0  0  0  0  0 38  0  0
   59.5377    2.2616    0.0000 C   0  0  0  0  0  0  0  0  0 39  0  0
   61.7125    2.4478    0.0000 N   0  0  0  0  0  0  0  0  0 40  0  0
   57.7527    2.0739    0.0000 C   0  0  2  0  0  0  0  0  0 41  0  0
   58.0883    1.3203    0.0000 O   0  0  0  0  0  0  0  0  0 42  0  0
   56.9457    2.2455    0.0000 C   0  0  2  0  0  0  0  0  0 43  0  0
   56.3326    1.6934    0.0000 O   0  0  0  0  0  0  0  0  0 44  0  0
   55.5480    1.9484    0.0000 P   0  0  0  0  0  0  0  0  0 45  0  0
   54.7634    2.2033    0.0000 O   0  0  0  0  0  0  0  0  0 46  0  0
   42.5701    3.0660    0.0000 C   0  0  0  0  0  0  0  0  0 57  0  0
   41.8556    2.6535    0.0000 C   0  0  0  0  0  0  0  0  0 58  0  0
   41.1411    3.0660    0.0000 C   0  0  0  0  0  0  0  0  0 59  0  0
   40.4267    2.6535    0.0000 C   0  0  0  0  0  0  0  0  0 60  0  0
   39.7122    3.0660    0.0000 C   0  0  0  0  0  0  0  0  0 61  0  0
   38.9977    2.6535    0.0000 C   0  0  0  0  0  0  0  0  0 62  0  0
   38.2832    3.0660    0.0000 C   0  0  0  0  0  0  0  0  0 63  0  0
   37.5688    2.6535    0.0000 C   0  0  0  0  0  0  0  0  0 64  0  0
   36.8543    3.0660    0.0000 C   0  0  0  0  0  0  0  0  0 65  0  0
   36.1398    2.6535    0.0000 C   0  0  0  0  0  0  0  0  0 66  0  0
   35.4254    3.0660    0.0000 C   0  0  0  0  0  0  0  0  0 67  0  0
   34.7109    2.6535    0.0000 C   0  0  0  0  0  0  0  0  0 68  0  0
   33.9964    3.0660    0.0000 C   0  0  0  0  0  0  0  0  0 69  0  0
   33.2819    2.6535    0.0000 C   0  0  0  0  0  0  0  0  0 70  0  0
   32.5675    3.0660    0.0000 C   0  0  0  0  0  0  0  0  0 71  0  0
   31.8530    2.6535    0.0000 C   0  0  0  0  0  0  0  0  0 72  0  0
   31.1385    3.0660    0.0000 C   0  0  0  0  0  0  0  0  0 73  0  0
   30.4241    2.6535    0.0000 C   0  0  0  0  0  0  0  0  0 74  0  0
   29.7096    3.0660    0.0000 C   0  0  0  0  0  0  0  0  0 75  0  0
 49  1  1  0  0  0  0
 49  2  1  0  0  0  0
  4  3  1  0  0  0  0
  3  9  1  0  0  0  0
  5  4  1  0  0  0  0
  6  5  1  0  0  0  0
  7  6  1  0  0  0  4
  7  8  2  0  0  0  0
 51  7  1  0  0  0  0
  9 10  2  0  0  0  0
  9 11  1  0  0  0  0
 11 12  1  0  0  0  0
 12 13  1  0  0  0  0
 13 14  1  0  0  0  0
 14 15  2  0  0  0  0
 14 16  1  0  0  0  0
 16 17  1  1  0  0  0
 16 18  1  0  0  0  0
 18 19  1  0  0  0  0
 18 20  1  0  0  0  0
 18 21  1  0  0  0  0
 21 22  1  0  0  0  0
 22 23  1  0  0  0  0
 23 24  2  0  0  0  0
 23 25  1  0  0  0  0
 23 26  1  0  0  0  0
 26 27  1  0  0  0  0
 27 28  2  0  0  0  0
 27 29  1  0  0  0  0
 27 30  1  0  0  0  0
 30 31  1  0  0  0  0
 32 31  1  1  0  0  0
 32 33  1  0  0  0  0
 32 47  1  0  0  0  0
 33 34  1  0  0  0  0
 34 35  1  1  0  0  0
 34 45  1  0  0  0  0
 35 36  1  0  0  0  0
 35 43  1  0  0  0  0
 36 37  2  0  0  0  0
 37 38  1  0  0  0  0
 38 39  2  0  0  0  0
 38 43  1  0  0  0  0
 39 40  1  0  0  0  0
 39 44  1  0  0  0  0
 40 41  2  0  0  0  0
 41 42  1  0  0  0  0
 42 43  2  0  0  0  0
 45 46  1  6  0  0  0
 45 47  1  0  0  0  0
 47 48  1  6  0  0  0
 48 49  1  0  0  0  0
 49 50  2  0  0  0  0
 52 51  1  0  0  0  0
 53 52  1  0  0  0  0
 54 53  1  0  0  0  0
 55 54  1  0  0  0  0
 56 55  1  0  0  0  0
 57 56  1  0  0  0  0
 58 57  1  0  0  0  0
 59 58  1  0  0  0  0
 60 59  1  0  0  0  0
 61 60  1  0  0  0  0
 62 61  1  0  0  0  0
 63 62  1  0  0  0  0
 64 63  1  0  0  0  0
 65 64  1  0  0  0  0
 66 65  1  0  0  0  0
 67 66  1  0  0  0  0
 68 67  1  0  0  0  0
 69 68  1  0  0  0  0
M  CHG  1   1  -1
M  CHG  1   2  -1
M  CHG  1  25  -1
M  CHG  1  29  -1
M  END
$MOL
crn[m]
  EC-BLAST  1117162224
InChIKey=PHIQHXFUZVPYII-ZCFIWIBFSA-N
 11 10  0  0  0  0  0  0  0  0999 V2000
    0.0000    0.0000    0.0000 O   0  0  0  0  0  0  0  0  0 49  0  0
    0.8250    0.0000    0.0000 C   0  0  0  0  0  0  0  0  0 50  0  0
    1.2375   -0.7145    0.0000 O   0  0  0  0  0  0  0  0  0 51  0  0
    1.2375    0.7145    0.0000 C   0  0  0  0  0  0  0  0  0 52  0  0
    0.8250    1.4289    0.0000 C   0  0  2  0  0  0  0  0  0 53  0  0
    0.0000    1.4289    0.0000 O   0  0  0  0  0  0  0  0  0 54  0  0
    1.2375    2.1434    0.0000 C   0  0  0  0  0  0  0  0  0 76  0  0
    0.8250    2.8579    0.0000 N   0  0  0  0  0  0  0  0  0 77  0  0
    0.4125    3.5724    0.0000 C   0  0  0  0  0  0  0  0  0 78  0  0
    0.1105    2.4454    0.0000 C   0  0  0  0  0  0  0  0  0 79  0  0
    1.5395    3.2704    0.0000 C   0  0  0  0  0  0  0  0  0 80  0  0
  2  1  2  0  0  0  0
  2  3  1  0  0  0  0
  4  2  1  0  0  0  0
  5  4  1  0  0  0  0
  5  6  1  1  0  0  0
  7  5  1  0  0  0  0
  8  7  1  0  0  0  0
  9  8  1  0  0  0  0
  8 10  1  0  0  0  0
  8 11  1  0  0  0  0
M  CHG  1   3  -1
M  CHG  1   8   1
M  END
