# Supplementary material for: Comparative evaluation of atom mapping algorithms for balanced metabolic reactions: application to Recon 3D
Source: J Cheminform. 2017 Jun 14;9:39. doi: 10.1186/s13321-017-0223-1 (PMC5471289; doi:10.1186/s13321-017-0223-1)
Supplement: Supplementary file 3 — Additional file 3. Contains two folders, one contains the predictions obtained from each algorithm in RXN format (Folder: algorithmicPredictions), the other contains manually curated atom mappings, (Folder:standardisedPredictions). [file 13321_2017_223_MOESM3_ESM.zip › algorithmicPredictions/RDT/RE3053C.rxn]

$RXN

  EC-BLAST     RE3053C

  1  1
$MOL
uppg3[c]
  EC-BLAST  1118160137
InChIKey=HUHWZXWWOFSFKF-UHFFFAOYSA-F
 60 64  0  0  0  0  0  0  0  0999 V2000
    3.0647    0.2260    0.0000 O   0  0  0  0  0  0  0  0  0  1  0  0
    3.3624    0.9954    0.0000 C   0  0  0  0  0  0  0  0  0  2  0  0
    4.1776    1.1224    0.0000 O   0  0  0  0  0  0  0  0  0  3  0  0
    2.8449    1.6379    0.0000 C   0  0  0  0  0  0  0  0  0  4  0  0
    2.0297    1.5110    0.0000 C   0  0  0  0  0  0  0  0  0  5  0  0
    1.6265    0.7462    0.0000 C   0  0  0  0  0  0  0  0  0  6  0  0
    0.8643    0.8567    0.0000 N   0  0  0  0  0  0  0  0  0  7  0  0
    0.7107    1.6752    0.0000 C   0  0  0  0  0  0  0  0  0  8  0  0
    1.4686    2.0624    0.0000 C   0  0  0  0  0  0  0  0  0  9  0  0
    1.5937    2.8779    0.0000 C   0  0  0  0  0  0  0  0  0 10  0  0
    2.3624    3.1773    0.0000 C   0  0  0  0  0  0  0  0  0 11  0  0
    2.4875    3.9928    0.0000 C   0  0  0  0  0  0  0  0  0 12  0  0
    3.2562    4.2922    0.0000 O   0  0  0  0  0  0  0  0  0 13  0  0
    1.8438    4.5088    0.0000 O   0  0  0  0  0  0  0  0  0 14  0  0
    0.0047    2.0496    0.0000 C   0  0  0  0  0  0  0  0  0 15  0  0
   -0.7239    1.6627    0.0000 C   0  0  0  0  0  0  0  0  0 16  0  0
   -0.8926    0.8706    0.0000 N   0  0  0  0  0  0  0  0  0 17  0  0
   -1.6818    0.7174    0.0000 C   0  0  0  0  0  0  0  0  0 18  0  0
   -2.0393    1.4169    0.0000 C   0  0  0  0  0  0  0  0  0 19  0  0
   -1.4588    2.0076    0.0000 C   0  0  0  0  0  0  0  0  0 20  0  0
   -1.6046    2.8196    0.0000 C   0  0  0  0  0  0  0  0  0 21  0  0
   -0.9743    3.3519    0.0000 C   0  0  0  0  0  0  0  0  0 22  0  0
   -0.1981    3.0721    0.0000 O   0  0  0  0  0  0  0  0  0 23  0  0
   -1.1201    4.1639    0.0000 O   0  0  0  0  0  0  0  0  0 24  0  0
   -2.8548    1.5419    0.0000 C   0  0  0  0  0  0  0  0  0 25  0  0
   -3.1543    2.3106    0.0000 C   0  0  0  0  0  0  0  0  0 26  0  0
   -3.9697    2.4356    0.0000 C   0  0  0  0  0  0  0  0  0 27  0  0
   -4.2692    3.2044    0.0000 O   0  0  0  0  0  0  0  0  0 28  0  0
   -4.4857    1.7919    0.0000 O   0  0  0  0  0  0  0  0  0 29  0  0
   -2.0558   -0.0472    0.0000 C   0  0  0  0  0  0  0  0  0 30  0  0
   -1.6690   -0.7465    0.0000 C   0  0  0  0  0  0  0  0  0 31  0  0
   -0.8480   -0.8857    0.0000 N   0  0  0  0  0  0  0  0  0 32  0  0
   -0.7243   -1.6459    0.0000 C   0  0  0  0  0  0  0  0  0 33  0  0
   -1.4819   -2.0624    0.0000 C   0  0  0  0  0  0  0  0  0 34  0  0
   -2.0430   -1.5110    0.0000 C   0  0  0  0  0  0  0  0  0 35  0  0
   -2.8562   -1.6502    0.0000 C   0  0  0  0  0  0  0  0  0 36  0  0
   -3.3833   -1.0156    0.0000 C   0  0  0  0  0  0  0  0  0 37  0  0
   -3.0973   -0.2418    0.0000 O   0  0  0  0  0  0  0  0  0 38  0  0
   -4.1965   -1.1548    0.0000 O   0  0  0  0  0  0  0  0  0 39  0  0
   -1.5946   -2.8797    0.0000 C   0  0  0  0  0  0  0  0  0 40  0  0
   -2.3587   -3.1907    0.0000 C   0  0  0  0  0  0  0  0  0 41  0  0
   -2.4714   -4.0080    0.0000 C   0  0  0  0  0  0  0  0  0 42  0  0
   -3.2355   -4.3190    0.0000 O   0  0  0  0  0  0  0  0  0 43  0  0
   -1.8199   -4.5142    0.0000 O   0  0  0  0  0  0  0  0  0 44  0  0
    0.0112   -2.0494    0.0000 C   0  0  0  0  0  0  0  0  0 45  0  0
    0.7106   -1.6627    0.0000 C   0  0  0  0  0  0  0  0  0 46  0  0
    0.8501   -0.8709    0.0000 N   0  0  0  0  0  0  0  0  0 47  0  0
    1.6683   -0.6881    0.0000 C   0  0  0  0  0  0  0  0  0 48  0  0
    2.0558   -1.4752    0.0000 C   0  0  0  0  0  0  0  0  0 49  0  0
    1.5044   -2.0364    0.0000 C   0  0  0  0  0  0  0  0  0 50  0  0
    1.6497   -2.8485    0.0000 C   0  0  0  0  0  0  0  0  0 51  0  0
    1.0191   -3.3804    0.0000 C   0  0  0  0  0  0  0  0  0 52  0  0
    1.1645   -4.1925    0.0000 C   0  0  0  0  0  0  0  0  0 53  0  0
    0.5339   -4.7244    0.0000 O   0  0  0  0  0  0  0  0  0 54  0  0
    1.9404   -4.4727    0.0000 O   0  0  0  0  0  0  0  0  0 55  0  0
    2.8703   -1.6063    0.0000 C   0  0  0  0  0  0  0  0  0 56  0  0
    3.1641   -2.3772    0.0000 C   0  0  0  0  0  0  0  0  0 57  0  0
    2.6433   -3.0171    0.0000 O   0  0  0  0  0  0  0  0  0 58  0  0
    3.9786   -2.5083    0.0000 O   0  0  0  0  0  0  0  0  0 59  0  0
    2.0427    0.0179    0.0000 C   0  0  0  0  0  0  0  0  0 60  0  0
  2  1  2  0  0  0  0
  2  3  1  0  0  0  0
  4  2  1  0  0  0  0
  5  4  1  0  0  0  0
  6  5  2  0  0  0  0
  5  9  1  0  0  0  0
  6  7  1  0  0  0  0
 60  6  1  0  0  0  0
  8  7  1  0  0  0  0
  9  8  2  0  0  0  0
  8 15  1  0  0  0  0
  9 10  1  0  0  0  0
 10 11  1  0  0  0  0
 11 12  1  0  0  0  0
 12 13  2  0  0  0  0
 12 14  1  0  0  0  0
 15 16  1  0  0  0  0
 16 17  1  0  0  0  0
 16 20  2  0  0  0  0
 18 17  1  0  0  0  0
 19 18  2  0  0  0  0
 18 30  1  0  0  0  0
 20 19  1  0  0  0  0
 19 25  1  0  0  0  0
 20 21  1  0  0  0  0
 21 22  1  0  0  0  0
 22 23  2  0  0  0  0
 22 24  1  0  0  0  0
 25 26  1  0  0  0  0
 26 27  1  0  0  0  0
 27 28  2  0  0  0  0
 27 29  1  0  0  0  0
 30 31  1  0  0  0  0
 31 32  1  0  0  0  0
 31 35  2  0  0  0  0
 33 32  1  0  0  0  0
 34 33  2  0  0  0  0
 33 45  1  0  0  0  0
 34 35  1  0  0  0  0
 40 34  1  0  0  0  0
 35 36  1  0  0  0  0
 36 37  1  0  0  0  0
 37 38  2  0  0  0  0
 37 39  1  0  0  0  0
 41 40  1  0  0  0  0
 42 41  1  0  0  0  0
 42 43  2  0  0  0  0
 44 42  1  0  0  0  0
 45 46  1  0  0  0  0
 46 47  1  0  0  0  0
 46 50  2  0  0  0  0
 48 47  1  0  0  0  0
 49 48  2  0  0  0  0
 48 60  1  0  0  0  0
 50 49  1  0  0  0  0
 49 56  1  0  0  0  0
 50 51  1  0  0  0  0
 51 52  1  0  0  0  0
 52 53  1  0  0  0  0
 53 54  2  0  0  0  0
 53 55  1  0  0  0  0
 56 57  1  0  0  0  0
 57 58  2  0  0  0  0
 57 59  1  0  0  0  0
M  CHG  1   3  -1
M  CHG  1  14  -1
M  CHG  1  24  -1
M  CHG  1  29  -1
M  CHG  1  39  -1
M  CHG  1  44  -1
M  CHG  1  55  -1
M  CHG  1  59  -1
M  END
$MOL
C02469[c]
  EC-BLAST  1118160137
InChIKey=VZVFNUAIRVUCEW-UJJXFSCMSA-F
 60 64  0  0  0  0  0  0  0  0999 V2000
   -3.9697    2.4356    0.0000 C   0  0  0  0  0  0  0  0  0 53  0  0
   -3.1543    2.3106    0.0000 C   0  0  0  0  0  0  0  0  0 52  0  0
   -4.2692    3.2044    0.0000 O   0  0  0  0  0  0  0  0  0 54  0  0
   -2.8548    1.5419    0.0000 C   0  0  0  0  0  0  0  0  0 51  0  0
   -4.4825   -1.9287    0.0000 O   0  0  0  0  0  0  0  0  0 43  0  0
   -4.1965   -1.1548    0.0000 C   0  0  0  0  0  0  0  0  0 42  0  0
   -3.3833   -1.0156    0.0000 C   0  0  0  0  0  0  0  0  0 41  0  0
   -2.8562   -1.6502    0.0000 C   0  0  0  0  0  0  0  0  0 40  0  0
   -2.0430   -1.5110    0.0000 C   0  0  0  0  0  0  0  0  0 34  0  0
    2.0558   -1.4752    0.0000 C   0  0  0  0  0  0  0  0  0 20  0  0
    2.4875    3.9928    0.0000 O   0  0  0  0  0  0  0  0  0  3  0  0
    3.0061    2.6612    0.0000 O   0  0  0  0  0  0  0  0  0  1  0  0
    2.3624    3.1773    0.0000 C   0  0  0  0  0  0  0  0  0  2  0  0
    1.6265    0.7462    0.0000 C   0  0  0  0  0  0  0  0  0  8  0  0
    2.0427    0.0179    0.0000 C   0  0  0  0  0  0  0  0  0 15  0  0
    1.6683   -0.6881    0.0000 C   0  0  0  0  0  0  0  0  0 16  0  0
    0.8501   -0.8709    0.0000 N   0  0  0  0  0  0  0  0  0 17  0  0
   -1.6818    0.7174    0.0000 C   0  0  0  0  0  0  0  0  0 46  0  0
   -0.8926    0.8706    0.0000 N   0  0  0  0  0  0  0  0  0 47  0  0
   -0.7239    1.6627    0.0000 C   0  0  0  0  0  0  0  0  0 48  0  0
   -4.4857    1.7919    0.0000 O   0  0  0  0  0  0  0  0  0 55  0  0
   -1.4588    2.0076    0.0000 C   0  0  0  0  0  0  0  0  0 49  0  0
   -2.0558   -0.0472    0.0000 C   0  0  0  0  0  0  0  0  0 45  0  0
   -1.6690   -0.7465    0.0000 C   0  0  0  0  0  0  0  0  0 33  0  0
   -0.8480   -0.8857    0.0000 N   0  0  0  0  0  0  0  0  0 32  0  0
   -0.7243   -1.6459    0.0000 C   0  0  0  0  0  0  0  0  0 31  0  0
    0.0112   -2.0494    0.0000 C   0  0  0  0  0  0  0  0  0 30  0  0
    0.7106   -1.6627    0.0000 C   0  0  0  0  0  0  0  0  0 18  0  0
   -1.6046    2.8196    0.0000 C   0  0  0  0  0  0  0  0  0 56  0  0
   -0.9743    3.3519    0.0000 C   0  0  0  0  0  0  0  0  0 57  0  0
   -0.1981    3.0721    0.0000 O   0  0  0  0  0  0  0  0  0 58  0  0
   -1.1201    4.1639    0.0000 O   0  0  0  0  0  0  0  0  0 59  0  0
    0.7107    1.6752    0.0000 C   0  0  0  0  0  0  0  0  0  6  0  0
    0.8643    0.8567    0.0000 N   0  0  0  0  0  0  0  0  0  7  0  0
    3.3624    0.9954    0.0000 C   0  0  0  0  0  0  0  0  0 11  0  0
    4.1776    1.1224    0.0000 C   0  0  0  0  0  0  0  0  0 12  0  0
    4.4752    1.8918    0.0000 O   0  0  0  0  0  0  0  0  0 13  0  0
    4.6951    0.4799    0.0000 O   0  0  0  0  0  0  0  0  0 14  0  0
    1.5937    2.8779    0.0000 C   0  0  0  0  0  0  0  0  0  4  0  0
    0.0047    2.0496    0.0000 C   0  0  0  0  0  0  0  0  0 60  0  0
    1.4686    2.0624    0.0000 C   0  0  0  0  0  0  0  0  0  5  0  0
    2.0297    1.5110    0.0000 C   0  0  0  0  0  0  0  0  0  9  0  0
    2.8449    1.6379    0.0000 C   0  0  0  0  0  0  0  0  0 10  0  0
    1.6497   -2.8485    0.0000 C   0  0  0  0  0  0  0  0  0 25  0  0
    1.5044   -2.0364    0.0000 C   0  0  0  0  0  0  0  0  0 19  0  0
    2.8703   -1.6063    0.0000 C   0  0  0  0  0  0  0  0  0 21  0  0
    3.1641   -2.3772    0.0000 C   0  0  0  0  0  0  0  0  0 22  0  0
    2.6433   -3.0171    0.0000 O   0  0  0  0  0  0  0  0  0 23  0  0
    3.9786   -2.5083    0.0000 O   0  0  0  0  0  0  0  0  0 24  0  0
   -1.4819   -2.0624    0.0000 C   0  0  0  0  0  0  0  0  0 35  0  0
    1.0191   -3.3804    0.0000 C   0  0  0  0  0  0  0  0  0 26  0  0
    1.1645   -4.1925    0.0000 C   0  0  0  0  0  0  0  0  0 27  0  0
    0.5339   -4.7244    0.0000 O   0  0  0  0  0  0  0  0  0 28  0  0
    1.9404   -4.4727    0.0000 O   0  0  0  0  0  0  0  0  0 29  0  0
   -4.7236   -0.5202    0.0000 O   0  0  0  0  0  0  0  0  0 44  0  0
   -1.5946   -2.8797    0.0000 C   0  0  0  0  0  0  0  0  0 36  0  0
   -2.3587   -3.1907    0.0000 C   0  0  0  0  0  0  0  0  0 37  0  0
   -3.0101   -2.6845    0.0000 O   0  0  0  0  0  0  0  0  0 38  0  0
   -2.4714   -4.0080    0.0000 O   0  0  0  0  0  0  0  0  0 39  0  0
   -2.0393    1.4169    0.0000 C   0  0  0  0  0  0  0  0  0 50  0  0
  2  1  1  0  0  0  0
  1  3  2  0  0  0  0
  1 21  1  0  0  0  0
  4  2  1  0  0  0  0
 60  4  1  0  0  0  0
  6  5  2  0  0  0  0
  6  7  1  0  0  0  0
 55  6  1  0  0  0  0
  7  8  1  0  0  0  0
  8  9  1  0  0  0  0
  9 24  1  0  0  0  0
  9 50  2  0  0  0  0
 16 10  1  0  0  0  0
 10 45  2  0  0  0  0
 10 46  1  0  0  0  0
 13 11  1  0  0  0  0
 13 12  2  0  0  0  0
 39 13  1  0  0  0  0
 15 14  1  0  0  0  0
 14 34  1  0  0  0  0
 14 42  2  0  0  0  0
 16 15  2  0  0  0  0
 17 16  1  0  0  0  0
 28 17  2  0  0  0  0
 19 18  2  0  0  0  0
 18 23  1  0  0  0  0
 18 60  1  0  0  0  0
 20 19  1  0  0  0  0
 20 22  1  0  0  0  0
 40 20  2  0  0  0  0
 22 29  1  0  0  0  0
 60 22  2  0  0  0  0
 23 24  2  0  0  0  0
 24 25  1  0  0  0  0
 26 25  1  0  0  0  0
 26 27  2  0  0  0  0
 50 26  1  0  0  0  0
 27 28  1  0  0  0  0
 28 45  1  0  0  0  0
 29 30  1  0  0  0  0
 30 31  2  0  0  0  0
 30 32  1  0  0  0  0
 33 34  1  0  0  0  0
 33 40  1  0  0  0  0
 41 33  2  0  0  0  0
 35 36  1  0  0  0  0
 43 35  1  0  0  0  0
 36 37  2  0  0  0  0
 36 38  1  0  0  0  0
 41 39  1  0  0  0  0
 42 41  1  0  0  0  0
 42 43  1  0  0  0  0
 45 44  1  0  0  0  0
 44 51  1  0  0  0  0
 46 47  1  0  0  0  0
 47 48  2  0  0  0  0
 47 49  1  0  0  0  0
 50 56  1  0  0  0  0
 51 52  1  0  0  0  0
 52 53  2  0  0  0  0
 52 54  1  0  0  0  0
 56 57  1  0  0  0  0
 57 58  2  0  0  0  0
 57 59  1  0  0  0  0
M  CHG  1  11  -1
M  CHG  1  21  -1
M  CHG  1  32  -1
M  CHG  1  38  -1
M  CHG  1  49  -1
M  CHG  1  54  -1
M  CHG  1  55  -1
M  CHG  1  59  -1
M  END
