# Supplementary material for: Comparative evaluation of atom mapping algorithms for balanced metabolic reactions: application to Recon 3D
Source: J Cheminform. 2017 Jun 14;9:39. doi: 10.1186/s13321-017-0223-1 (PMC5471289; doi:10.1186/s13321-017-0223-1)
Supplement: Supplementary file 3 — Additional file 3. Contains two folders, one contains the predictions obtained from each algorithm in RXN format (Folder: algorithmicPredictions), the other contains manually curated atom mappings, (Folder:standardisedPredictions). [file 13321_2017_223_MOESM3_ESM.zip › algorithmicPredictions/RDT/RE1860C.rxn]

$RXN

  EC-BLAST     RE1860C

  2  1
$MOL
23cump[c]
  EC-BLAST  1118160129
InChIKey=HWDMHJDYMFRXOX-XVFCMESISA-M
 20 22  0  0  0  0  0  0  0  0999 V2000
    0.2498    3.5510    0.0000 O   0  0  0  0  0  0  0  0  0  1  0  0
    0.5047    2.7664    0.0000 C   0  0  0  0  0  0  0  0  0  2  0  0
   -0.0473    2.1533    0.0000 C   0  0  0  0  0  0  0  0  0  3  0  0
    0.2076    1.3686    0.0000 C   0  0  0  0  0  0  0  0  0  4  0  0
    1.0146    1.1971    0.0000 N   0  0  0  0  0  0  0  0  0  5  0  0
    1.5666    1.8102    0.0000 C   0  0  0  0  0  0  0  0  0  6  0  0
    2.3736    1.6387    0.0000 O   0  0  0  0  0  0  0  0  0  7  0  0
    1.3117    2.5948    0.0000 N   0  0  0  0  0  0  0  0  0  8  0  0
    1.2695    0.4125    0.0000 C   0  0  2  0  0  0  0  0  0  9  0  0
    0.7846   -0.2549    0.0000 O   0  0  0  0  0  0  0  0  0 10  0  0
    1.2695   -0.9224    0.0000 C   0  0  1  0  0  0  0  0  0 11  0  0
    1.0146   -1.7070    0.0000 C   0  0  0  0  0  0  0  0  0 12  0  0
    1.5666   -2.3201    0.0000 O   0  0  0  0  0  0  0  0  0 13  0  0
    2.0542   -0.6674    0.0000 C   0  0  2  0  0  0  0  0  0 14  0  0
    2.8388   -0.9224    0.0000 O   0  0  0  0  0  0  0  0  0 15  0  0
    3.3237   -0.2549    0.0000 P   0  0  0  0  0  0  0  0  0 16  0  0
    3.9368   -0.8070    0.0000 O   0  0  0  0  0  0  0  0  0 17  0  0
    3.9368    0.2971    0.0000 O   0  0  0  0  0  0  0  0  0 18  0  0
    2.8388    0.4125    0.0000 O   0  0  0  0  0  0  0  0  0 19  0  0
    2.0542    0.1576    0.0000 C   0  0  2  0  0  0  0  0  0 20  0  0
  2  1  2  0  0  0  0
  3  2  1  0  0  0  0
  2  8  1  0  0  0  0
  4  3  2  0  0  0  0
  5  4  1  0  0  0  0
  5  6  1  0  0  0  0
  9  5  1  1  0  0  0
  6  7  2  0  0  0  0
  8  6  1  0  0  0  0
 10  9  1  0  0  0  0
  9 20  1  0  0  0  0
 11 10  1  0  0  0  0
 11 12  1  1  0  0  0
 11 14  1  0  0  0  0
 13 12  1  0  0  0  0
 14 15  1  6  0  0  0
 20 14  1  0  0  0  0
 16 15  1  0  0  0  0
 16 17  2  0  0  0  0
 16 18  1  0  0  0  0
 19 16  1  0  0  0  4
 20 19  1  6  0  0  0
M  CHG  1  18  -1
M  END
$MOL
h2o[c]
  EC-BLAST  1118160129
InChIKey=XLYOFNOQVPJJNP-UHFFFAOYSA-N
  1  0  0  0  0  0  0  0  0  0999 V2000
    0.0000    0.0000    0.0000 O   0  0  0  0  0  0  0  0  0 21  0  0
M  END
$MOL
3ump[c]
  EC-BLAST  1118160129
InChIKey=FOGRQMPFHUHIGU-XVFCMESISA-L
 21 22  0  0  0  0  0  0  0  0999 V2000
    3.0667   -5.1768    0.0000 O   0  0  0  0  0  0  0  0  0  1  0  0
    2.5817   -4.5094    0.0000 C   0  0  0  0  0  0  0  0  0  2  0  0
    2.9173   -3.7557    0.0000 C   0  0  0  0  0  0  0  0  0  3  0  0
    2.4324   -3.0882    0.0000 C   0  0  0  0  0  0  0  0  0  4  0  0
    1.6119   -3.1745    0.0000 N   0  0  0  0  0  0  0  0  0  5  0  0
    1.2763   -3.9282    0.0000 C   0  0  0  0  0  0  0  0  0  6  0  0
    0.4559   -4.0144    0.0000 O   0  0  0  0  0  0  0  0  0  7  0  0
    1.7613   -4.5956    0.0000 N   0  0  0  0  0  0  0  0  0  8  0  0
    1.1270   -2.5070    0.0000 C   0  0  2  0  0  0  0  0  0  9  0  0
    1.3819   -1.7224    0.0000 O   0  0  0  0  0  0  0  0  0 10  0  0
    0.7145   -1.2375    0.0000 C   0  0  1  0  0  0  0  0  0 11  0  0
    0.7145   -0.4125    0.0000 C   0  0  0  0  0  0  0  0  0 12  0  0
    0.0000    0.0000    0.0000 O   0  0  0  0  0  0  0  0  0 13  0  0
    0.0470   -1.7224    0.0000 C   0  0  2  0  0  0  0  0  0 14  0  0
   -0.7376   -1.4675    0.0000 O   0  0  0  0  0  0  0  0  0 15  0  0
   -0.9091   -0.6605    0.0000 P   0  0  0  0  0  0  0  0  0 16  0  0
   -0.1021   -0.4890    0.0000 O   0  0  0  0  0  0  0  0  0 17  0  0
   -0.1830   -3.1745    0.0000 O   0  0  0  0  0  0  0  0  0 19  0  0
   -1.0806    0.1465    0.0000 O   0  0  0  0  0  0  0  0  0 21  0  0
    0.3020   -2.5070    0.0000 C   0  0  2  0  0  0  0  0  0 20  0  0
   -1.7161   -0.8320    0.0000 O   0  0  0  0  0  0  0  0  0 18  0  0
  2  1  2  0  0  0  0
  3  2  1  0  0  0  0
  2  8  1  0  0  0  0
  4  3  2  0  0  0  0
  5  4  1  0  0  0  0
  5  6  1  0  0  0  0
  9  5  1  1  0  0  0
  6  7  2  0  0  0  0
  8  6  1  0  0  0  0
 10  9  1  0  0  0  0
  9 20  1  0  0  0  0
 11 10  1  0  0  0  0
 11 12  1  1  0  0  0
 11 14  1  0  0  0  0
 13 12  1  0  0  0  0
 14 15  1  6  0  0  0
 20 14  1  0  0  0  0
 15 16  1  0  0  0  0
 16 17  2  0  0  0  0
 16 19  1  0  0  0  4
 16 21  1  0  0  0  0
 20 18  1  6  0  0  0
M  CHG  1  19  -1
M  CHG  1  21  -1
M  END
