# Supplementary material for: Comparative evaluation of atom mapping algorithms for balanced metabolic reactions: application to Recon 3D
Source: J Cheminform. 2017 Jun 14;9:39. doi: 10.1186/s13321-017-0223-1 (PMC5471289; doi:10.1186/s13321-017-0223-1)
Supplement: Supplementary file 3 — Additional file 3. Contains two folders, one contains the predictions obtained from each algorithm in RXN format (Folder: algorithmicPredictions), the other contains manually curated atom mappings, (Folder:standardisedPredictions). [file 13321_2017_223_MOESM3_ESM.zip › algorithmicPredictions/RDT/r1497.rxn]

$RXN

  EC-BLAST     r1497

  3  3
$MOL
tdchola[e]
  EC-BLAST  1118160107
InChIKey=BHTRKEVKTKCXOH-BJLOMENOSA-N
 34 37  0  0  0  0  0  0  0  0999 V2000
    7.1358   -2.8555    0.0000 O   0  0  0  0  0  0  0  0  0  1  0  0
    7.1358   -2.0305    0.0000 C   0  0  0  0  0  0  0  0  0  2  0  0
    7.8503   -1.6180    0.0000 N   0  0  0  0  0  0  0  0  0  3  0  0
    8.5648   -2.0305    0.0000 C   0  0  0  0  0  0  0  0  0  4  0  0
    9.2792   -1.6180    0.0000 C   0  0  0  0  0  0  0  0  0  5  0  0
    9.9937   -2.0305    0.0000 S   0  0  0  0  0  0  0  0  0  6  0  0
   10.4062   -1.3160    0.0000 O   0  0  0  0  0  0  0  0  0  7  0  0
    9.5812   -2.7450    0.0000 O   0  0  0  0  0  0  0  0  0  8  0  0
   10.7082   -2.4430    0.0000 O   0  0  0  0  0  0  0  0  0  9  0  0
    6.4214   -1.6180    0.0000 C   0  0  0  0  0  0  0  0  0 10  0  0
    5.7069   -2.0305    0.0000 C   0  0  0  0  0  0  0  0  0 11  0  0
    4.9924   -1.6180    0.0000 C   0  0  2  0  0  0  0  0  0 12  0  0
    4.9924   -0.7930    0.0000 C   0  0  0  0  0  0  0  0  0 13  0  0
    4.2780   -2.0305    0.0000 C   0  0  0  0  0  0  0  0  0 14  0  0
    4.1917   -2.8510    0.0000 C   0  0  0  0  0  0  0  0  0 15  0  0
    3.3847   -3.0225    0.0000 C   0  0  0  0  0  0  0  0  0 16  0  0
    2.9722   -2.3080    0.0000 C   0  0  0  0  0  0  0  0  0 17  0  0
    2.1653   -2.1365    0.0000 C   0  0  0  0  0  0  0  0  0 18  0  0
    1.6132   -2.7496    0.0000 C   0  0  2  0  0  0  0  0  0 19  0  0
    1.8682   -3.5342    0.0000 O   0  0  0  0  0  0  0  0  0 20  0  0
    0.8063   -2.5781    0.0000 C   0  0  0  0  0  0  0  0  0 21  0  0
    0.5513   -1.7935    0.0000 C   0  0  0  0  0  0  0  0  0 22  0  0
   -0.2556   -1.6219    0.0000 C   0  0  0  0  0  0  0  0  0 23  0  0
   -0.5106   -0.8373    0.0000 C   0  0  2  0  0  0  0  0  0 24  0  0
   -1.3176   -0.6658    0.0000 O   0  0  0  0  0  0  0  0  0 25  0  0
    0.0414   -0.2242    0.0000 C   0  0  0  0  0  0  0  0  0 26  0  0
    0.8484   -0.3957    0.0000 C   0  0  0  0  0  0  0  0  0 27  0  0
    1.1034   -1.1804    0.0000 C   0  0  1  0  0  0  0  0  0 28  0  0
    1.6554   -0.5673    0.0000 C   0  0  0  0  0  0  0  0  0 29  0  0
    1.9103   -1.3519    0.0000 C   0  0  0  0  0  0  0  0  0 30  0  0
    2.4624   -0.7388    0.0000 C   0  0  0  0  0  0  0  0  0 31  0  0
    3.2693   -0.9103    0.0000 C   0  0  0  0  0  0  0  0  0 32  0  0
    3.5243   -1.6949    0.0000 C   0  0  2  0  0  0  0  0  0 33  0  0
    4.1374   -1.1429    0.0000 C   0  0  0  0  0  0  0  0  0 34  0  0
  2  1  2  0  0  0  0
  2  3  1  0  0  0  0
 10  2  1  0  0  0  0
  3  4  1  0  0  0  0
  4  5  1  0  0  0  0
  5  6  1  0  0  0  0
  6  7  2  0  0  0  0
  6  8  2  0  0  0  0
  6  9  1  0  0  0  0
 11 10  1  0  0  0  0
 12 11  1  0  0  0  0
 12 13  1  6  0  0  0
 12 14  1  0  0  0  0
 14 15  1  0  0  0  0
 14 33  1  0  0  0  0
 15 16  1  0  0  0  0
 16 17  1  0  0  0  0
 17 18  1  0  0  0  0
 17 33  1  0  0  0  0
 18 19  1  0  0  0  0
 18 30  1  0  0  0  0
 19 20  1  6  0  0  0
 19 21  1  0  0  0  0
 21 22  1  0  0  0  0
 22 23  1  0  0  0  0
 22 28  1  0  0  0  0
 23 24  1  0  0  0  0
 24 25  1  6  0  0  0
 24 26  1  0  0  0  0
 26 27  1  0  0  0  0
 27 28  1  0  0  0  0
 28 29  1  1  0  0  0
 28 30  1  0  0  0  0
 30 31  1  0  0  0  0
 31 32  1  0  0  0  0
 32 33  1  0  0  0  0
 33 34  1  1  0  0  0
M  END
$MOL
na1[e]
  EC-BLAST  1118160107
InChIKey=FKNQFGJONOIPTF-UHFFFAOYSA-N
  1  0  0  0  0  0  0  0  0  0999 V2000
    0.0000    0.0000    0.0000 Na  0  0  0  0  0  0  0  0  0 35  0  0
M  CHG  1   1   1
M  END
$MOL
na1[e]
  EC-BLAST  1118160107
InChIKey=FKNQFGJONOIPTF-UHFFFAOYSA-N
  1  0  0  0  0  0  0  0  0  0999 V2000
    0.0000    0.0000    0.0000 Na  0  0  0  0  0  0  0  0  0 36  0  0
M  CHG  1   1   1
M  END
$MOL
tdchola[c]
  EC-BLAST  1118160107
InChIKey=BHTRKEVKTKCXOH-BJLOMENOSA-N
 34 37  0  0  0  0  0  0  0  0999 V2000
    7.1358   -2.8555    0.0000 O   0  0  0  0  0  0  0  0  0  1  0  0
    7.1358   -2.0305    0.0000 C   0  0  0  0  0  0  0  0  0  2  0  0
    7.8503   -1.6180    0.0000 N   0  0  0  0  0  0  0  0  0  3  0  0
    8.5648   -2.0305    0.0000 C   0  0  0  0  0  0  0  0  0  4  0  0
    9.2792   -1.6180    0.0000 C   0  0  0  0  0  0  0  0  0  5  0  0
    9.9937   -2.0305    0.0000 S   0  0  0  0  0  0  0  0  0  6  0  0
   10.4062   -1.3160    0.0000 O   0  0  0  0  0  0  0  0  0  7  0  0
    9.5812   -2.7450    0.0000 O   0  0  0  0  0  0  0  0  0  8  0  0
   10.7082   -2.4430    0.0000 O   0  0  0  0  0  0  0  0  0  9  0  0
    6.4214   -1.6180    0.0000 C   0  0  0  0  0  0  0  0  0 10  0  0
    5.7069   -2.0305    0.0000 C   0  0  0  0  0  0  0  0  0 11  0  0
    4.9924   -1.6180    0.0000 C   0  0  2  0  0  0  0  0  0 12  0  0
    4.9924   -0.7930    0.0000 C   0  0  0  0  0  0  0  0  0 13  0  0
    4.2780   -2.0305    0.0000 C   0  0  0  0  0  0  0  0  0 14  0  0
    4.1917   -2.8510    0.0000 C   0  0  0  0  0  0  0  0  0 15  0  0
    3.3847   -3.0225    0.0000 C   0  0  0  0  0  0  0  0  0 16  0  0
    2.9722   -2.3080    0.0000 C   0  0  0  0  0  0  0  0  0 17  0  0
    2.1653   -2.1365    0.0000 C   0  0  0  0  0  0  0  0  0 18  0  0
    1.6132   -2.7496    0.0000 C   0  0  2  0  0  0  0  0  0 19  0  0
    1.8682   -3.5342    0.0000 O   0  0  0  0  0  0  0  0  0 20  0  0
    0.8063   -2.5781    0.0000 C   0  0  0  0  0  0  0  0  0 21  0  0
    0.5513   -1.7935    0.0000 C   0  0  0  0  0  0  0  0  0 22  0  0
   -0.2556   -1.6219    0.0000 C   0  0  0  0  0  0  0  0  0 23  0  0
   -0.5106   -0.8373    0.0000 C   0  0  2  0  0  0  0  0  0 24  0  0
   -1.3176   -0.6658    0.0000 O   0  0  0  0  0  0  0  0  0 25  0  0
    0.0414   -0.2242    0.0000 C   0  0  0  0  0  0  0  0  0 26  0  0
    0.8484   -0.3957    0.0000 C   0  0  0  0  0  0  0  0  0 27  0  0
    1.1034   -1.1804    0.0000 C   0  0  1  0  0  0  0  0  0 28  0  0
    1.6554   -0.5673    0.0000 C   0  0  0  0  0  0  0  0  0 29  0  0
    1.9103   -1.3519    0.0000 C   0  0  0  0  0  0  0  0  0 30  0  0
    2.4624   -0.7388    0.0000 C   0  0  0  0  0  0  0  0  0 31  0  0
    3.2693   -0.9103    0.0000 C   0  0  0  0  0  0  0  0  0 32  0  0
    3.5243   -1.6949    0.0000 C   0  0  2  0  0  0  0  0  0 33  0  0
    4.1374   -1.1429    0.0000 C   0  0  0  0  0  0  0  0  0 34  0  0
  2  1  2  0  0  0  0
  2  3  1  0  0  0  0
 10  2  1  0  0  0  0
  3  4  1  0  0  0  0
  4  5  1  0  0  0  0
  5  6  1  0  0  0  0
  6  7  2  0  0  0  0
  6  8  2  0  0  0  0
  6  9  1  0  0  0  0
 11 10  1  0  0  0  0
 12 11  1  0  0  0  0
 12 13  1  6  0  0  0
 12 14  1  0  0  0  0
 14 15  1  0  0  0  0
 14 33  1  0  0  0  0
 15 16  1  0  0  0  0
 16 17  1  0  0  0  0
 17 18  1  0  0  0  0
 17 33  1  0  0  0  0
 18 19  1  0  0  0  0
 18 30  1  0  0  0  0
 19 20  1  6  0  0  0
 19 21  1  0  0  0  0
 21 22  1  0  0  0  0
 22 23  1  0  0  0  0
 22 28  1  0  0  0  0
 23 24  1  0  0  0  0
 24 25  1  6  0  0  0
 24 26  1  0  0  0  0
 26 27  1  0  0  0  0
 27 28  1  0  0  0  0
 28 29  1  1  0  0  0
 28 30  1  0  0  0  0
 30 31  1  0  0  0  0
 31 32  1  0  0  0  0
 32 33  1  0  0  0  0
 33 34  1  1  0  0  0
M  END
$MOL
na1[c]
  EC-BLAST  1118160107
InChIKey=FKNQFGJONOIPTF-UHFFFAOYSA-N
  1  0  0  0  0  0  0  0  0  0999 V2000
    0.0000    0.0000    0.0000 Na  0  0  0  0  0  0  0  0  0 35  0  0
M  CHG  1   1   1
M  END
$MOL
na1[c]
  EC-BLAST  1118160107
InChIKey=FKNQFGJONOIPTF-UHFFFAOYSA-N
  1  0  0  0  0  0  0  0  0  0999 V2000
    0.0000    0.0000    0.0000 Na  0  0  0  0  0  0  0  0  0 36  0  0
M  CHG  1   1   1
M  END
