# Supplementary material for: Comparative evaluation of atom mapping algorithms for balanced metabolic reactions: application to Recon 3D
Source: J Cheminform. 2017 Jun 14;9:39. doi: 10.1186/s13321-017-0223-1 (PMC5471289; doi:10.1186/s13321-017-0223-1)
Supplement: Supplementary file 3 — Additional file 3. Contains two folders, one contains the predictions obtained from each algorithm in RXN format (Folder: algorithmicPredictions), the other contains manually curated atom mappings, (Folder:standardisedPredictions). [file 13321_2017_223_MOESM3_ESM.zip › algorithmicPredictions/RDT/ARGtm.rxn]

$RXN

  EC-BLAST     ARGtm

  1  1
$MOL
arg_L[c]
  EC-BLAST  1117162225
InChIKey=ODKSFYDXXFIFQN-BYPYZUCNSA-O
 12 11  0  0  0  0  0  0  0  0999 V2000
    7.9993    1.3184    0.0000 O   0  0  0  0  0  0  0  0  0  1  0  0
    7.9993    2.1434    0.0000 C   0  0  0  0  0  0  0  0  0  2  0  0
    8.7138    2.5559    0.0000 O   0  0  0  0  0  0  0  0  0  3  0  0
    7.2849    2.5559    0.0000 C   0  0  2  0  0  0  0  0  0  4  0  0
    7.2849    3.3809    0.0000 N   0  0  0  0  0  0  0  0  0  5  0  0
    6.5704    2.1434    0.0000 C   0  0  0  0  0  0  0  0  0  6  0  0
    5.8559    2.5559    0.0000 C   0  0  0  0  0  0  0  0  0  7  0  0
    5.1414    2.1434    0.0000 C   0  0  0  0  0  0  0  0  0  8  0  0
    4.4270    2.5559    0.0000 N   0  0  0  0  0  0  0  0  0  9  0  0
    3.7125    2.1434    0.0000 C   0  0  0  0  0  0  0  0  0 10  0  0
    2.9980    2.5559    0.0000 N   0  0  0  0  0  0  0  0  0 11  0  0
    3.7125    1.3184    0.0000 N   0  0  0  0  0  0  0  0  0 12  0  0
  2  1  2  0  0  0  0
  2  3  1  0  0  0  0
  4  2  1  0  0  0  0
  4  5  1  6  0  0  0
  6  4  1  0  0  0  0
  7  6  1  0  0  0  0
  8  7  1  0  0  0  0
  9  8  1  0  0  0  0
 10  9  1  0  0  0  0
 11 10  1  0  0  0  0
 10 12  2  0  0  0  0
M  CHG  1   3  -1
M  CHG  1   5   1
M  CHG  1  12   1
M  END
$MOL
arg_L[m]
  EC-BLAST  1117162225
InChIKey=ODKSFYDXXFIFQN-BYPYZUCNSA-O
 12 11  0  0  0  0  0  0  0  0999 V2000
    7.9993    1.3184    0.0000 O   0  0  0  0  0  0  0  0  0  1  0  0
    7.9993    2.1434    0.0000 C   0  0  0  0  0  0  0  0  0  2  0  0
    8.7138    2.5559    0.0000 O   0  0  0  0  0  0  0  0  0  3  0  0
    7.2849    2.5559    0.0000 C   0  0  2  0  0  0  0  0  0  4  0  0
    7.2849    3.3809    0.0000 N   0  0  0  0  0  0  0  0  0  5  0  0
    6.5704    2.1434    0.0000 C   0  0  0  0  0  0  0  0  0  6  0  0
    5.8559    2.5559    0.0000 C   0  0  0  0  0  0  0  0  0  7  0  0
    5.1414    2.1434    0.0000 C   0  0  0  0  0  0  0  0  0  8  0  0
    4.4270    2.5559    0.0000 N   0  0  0  0  0  0  0  0  0  9  0  0
    3.7125    2.1434    0.0000 C   0  0  0  0  0  0  0  0  0 10  0  0
    2.9980    2.5559    0.0000 N   0  0  0  0  0  0  0  0  0 11  0  0
    3.7125    1.3184    0.0000 N   0  0  0  0  0  0  0  0  0 12  0  0
  2  1  2  0  0  0  0
  2  3  1  0  0  0  0
  4  2  1  0  0  0  0
  4  5  1  6  0  0  0
  6  4  1  0  0  0  0
  7  6  1  0  0  0  0
  8  7  1  0  0  0  0
  9  8  1  0  0  0  0
 10  9  1  0  0  0  0
 11 10  1  0  0  0  0
 10 12  2  0  0  0  0
M  CHG  1   3  -1
M  CHG  1   5   1
M  CHG  1  12   1
M  END
