# Supplementary material for: Comparative evaluation of atom mapping algorithms for balanced metabolic reactions: application to Recon 3D
Source: J Cheminform. 2017 Jun 14;9:39. doi: 10.1186/s13321-017-0223-1 (PMC5471289; doi:10.1186/s13321-017-0223-1)
Supplement: Supplementary file 3 — Additional file 3. Contains two folders, one contains the predictions obtained from each algorithm in RXN format (Folder: algorithmicPredictions), the other contains manually curated atom mappings, (Folder:standardisedPredictions). [file 13321_2017_223_MOESM3_ESM.zip › algorithmicPredictions/RDT/RE0908G.rxn]

$RXN

  EC-BLAST     RE0908G

  2  2
$MOL
CE2870[g]
  EC-BLAST  1118160124
InChIKey=NBAZIIRGURJZJA-LBPRGKRZSA-M
 26 27  0  0  0  0  0  0  0  0999 V2000
    2.1434    1.2375    0.0000 O   0  0  0  0  0  0  0  0  0  1  0  0
    1.4289    0.8250    0.0000 C   0  0  0  0  0  0  0  0  0  2  0  0
    0.7145    1.2375    0.0000 O   0  0  0  0  0  0  0  0  0  3  0  0
    1.4289    0.0000    0.0000 C   0  0  1  0  0  0  0  0  0  4  0  0
    0.7145   -0.4125    0.0000 N   0  0  0  0  0  0  0  0  0  5  0  0
    2.1434   -0.4125    0.0000 C   0  0  0  0  0  0  0  0  0  6  0  0
    2.1434   -1.2375    0.0000 C   0  0  0  0  0  0  0  0  0  7  0  0
    2.8579   -1.6500    0.0000 C   0  0  0  0  0  0  0  0  0  8  0  0
    2.8579   -2.4750    0.0000 C   0  0  0  0  0  0  0  0  0  9  0  0
    2.1434   -2.8875    0.0000 C   0  0  0  0  0  0  0  0  0 10  0  0
    2.1434   -3.7125    0.0000 O   0  0  0  0  0  0  0  0  0 11  0  0
    1.4289   -4.1250    0.0000 C   0  0  0  0  0  0  0  0  0 12  0  0
    1.4289   -4.9500    0.0000 C   0  0  0  0  0  0  0  0  0 13  0  0
    0.7145   -5.3625    0.0000 C   0  0  0  0  0  0  0  0  0 14  0  0
    0.0000   -4.9500    0.0000 C   0  0  0  0  0  0  0  0  0 15  0  0
   -0.7145   -5.3625    0.0000 O   0  0  0  0  0  0  0  0  0 16  0  0
   -1.4289   -4.9500    0.0000 S   0  0  0  0  0  0  0  0  0 17  0  0
   -1.8414   -5.6645    0.0000 O   0  0  0  0  0  0  0  0  0 18  0  0
   -1.0164   -4.2355    0.0000 O   0  0  0  0  0  0  0  0  0 19  0  0
   -2.1434   -4.5375    0.0000 O   0  0  0  0  0  0  0  0  0 20  0  0
    0.0000   -4.1250    0.0000 C   0  0  0  0  0  0  0  0  0 21  0  0
   -0.7145   -3.7125    0.0000 I   0  0  0  0  0  0  0  0  0 22  0  0
    0.7145   -3.7125    0.0000 C   0  0  0  0  0  0  0  0  0 23  0  0
    1.4289   -2.4750    0.0000 C   0  0  0  0  0  0  0  0  0 24  0  0
    0.7145   -2.8875    0.0000 I   0  0  0  0  0  0  0  0  0 25  0  0
    1.4289   -1.6500    0.0000 C   0  0  0  0  0  0  0  0  0 26  0  0
  2  1  2  0  0  0  0
  2  3  1  0  0  0  0
  4  2  1  0  0  0  0
  4  5  1  6  0  0  0
  4  6  1  0  0  0  0
  6  7  1  0  0  0  0
  7  8  2  0  0  0  0
  7 26  1  0  0  0  0
  8  9  1  0  0  0  0
  9 10  2  0  0  0  0
 10 11  1  0  0  0  0
 10 24  1  0  0  0  0
 11 12  1  0  0  0  0
 12 13  2  0  0  0  0
 12 23  1  0  0  0  0
 13 14  1  0  0  0  0
 14 15  2  0  0  0  0
 15 16  1  0  0  0  0
 15 21  1  0  0  0  0
 16 17  1  0  0  0  4
 17 18  2  0  0  0  0
 17 19  2  0  0  0  0
 17 20  1  0  0  0  0
 21 22  1  0  0  0  0
 21 23  2  0  0  0  0
 24 25  1  0  0  0  0
 24 26  2  0  0  0  0
M  CHG  1  20  -1
M  END
$MOL
h2o[g]
  EC-BLAST  1118160124
InChIKey=XLYOFNOQVPJJNP-UHFFFAOYSA-N
  1  0  0  0  0  0  0  0  0  0999 V2000
    0.0000    0.0000    0.0000 O   0  0  0  0  0  0  0  0  0 27  0  0
M  END
$MOL
CE2866[g]
  EC-BLAST  1118160124
InChIKey=CPCJBZABTUOGNM-LBPRGKRZSA-N
 22 23  0  0  0  0  0  0  0  0999 V2000
    2.1434    1.2375    0.0000 O   0  0  0  0  0  0  0  0  0  1  0  0
    1.4289    0.8250    0.0000 C   0  0  0  0  0  0  0  0  0  2  0  0
    0.7145    1.2375    0.0000 O   0  0  0  0  0  0  0  0  0  3  0  0
    1.4289    0.0000    0.0000 C   0  0  1  0  0  0  0  0  0  4  0  0
    0.7145   -0.4125    0.0000 N   0  0  0  0  0  0  0  0  0  5  0  0
    2.1434   -0.4125    0.0000 C   0  0  0  0  0  0  0  0  0  6  0  0
    2.1434   -1.2375    0.0000 C   0  0  0  0  0  0  0  0  0  7  0  0
    1.4289   -1.6500    0.0000 C   0  0  0  0  0  0  0  0  0  8  0  0
    1.4289   -2.4750    0.0000 C   0  0  0  0  0  0  0  0  0  9  0  0
    2.1434   -2.8875    0.0000 C   0  0  0  0  0  0  0  0  0 10  0  0
    2.1434   -3.7125    0.0000 O   0  0  0  0  0  0  0  0  0 11  0  0
    1.4289   -4.1250    0.0000 C   0  0  0  0  0  0  0  0  0 12  0  0
    0.7145   -3.7125    0.0000 C   0  0  0  0  0  0  0  0  0 13  0  0
    0.0000   -4.1250    0.0000 C   0  0  0  0  0  0  0  0  0 14  0  0
    0.0000   -4.9500    0.0000 C   0  0  0  0  0  0  0  0  0 15  0  0
   -0.7145   -5.3625    0.0000 O   0  0  0  0  0  0  0  0  0 16  0  0
    0.7145   -5.3625    0.0000 C   0  0  0  0  0  0  0  0  0 21  0  0
    0.7145   -6.1875    0.0000 I   0  0  0  0  0  0  0  0  0 22  0  0
    1.4289   -4.9500    0.0000 C   0  0  0  0  0  0  0  0  0 23  0  0
    2.8579   -2.4750    0.0000 C   0  0  0  0  0  0  0  0  0 24  0  0
    3.5724   -2.8875    0.0000 I   0  0  0  0  0  0  0  0  0 25  0  0
    2.8579   -1.6500    0.0000 C   0  0  0  0  0  0  0  0  0 26  0  0
  2  1  2  0  0  0  0
  2  3  1  0  0  0  0
  4  2  1  0  0  0  0
  4  5  1  6  0  0  0
  4  6  1  0  0  0  0
  6  7  1  0  0  0  0
  7  8  1  0  0  0  0
  7 22  2  0  0  0  0
  9  8  2  0  0  0  0
 10  9  1  0  0  0  0
 10 11  1  0  0  0  0
 20 10  2  0  0  0  0
 11 12  1  0  0  0  0
 12 13  1  0  0  0  0
 12 19  2  0  0  0  0
 14 13  2  0  0  0  0
 15 14  1  0  0  0  0
 15 16  1  0  0  0  0
 17 15  2  0  0  0  0
 17 18  1  0  0  0  0
 19 17  1  0  0  0  0
 20 21  1  0  0  0  0
 22 20  1  0  0  0  0
M  CHG  1   3  -1
M  CHG  1   5   1
M  END
$MOL
so4[g]
  EC-BLAST  1118160124
InChIKey=QAOWNCQODCNURD-UHFFFAOYSA-L
  5  4  0  0  0  0  0  0  0  0999 V2000
    0.8250    0.0000    0.0000 S   0  0  0  0  0  0  0  0  0 17  0  0
    1.6500    0.0000    0.0000 O   0  0  0  0  0  0  0  0  0 18  0  0
    0.0000    0.0000    0.0000 O   0  0  0  0  0  0  0  0  0 19  0  0
    0.8250    0.8250    0.0000 O   0  0  0  0  0  0  0  0  0 20  0  0
    0.8250   -0.8250    0.0000 O   0  0  0  0  0  0  0  0  0 27  0  0
  1  2  2  0  0  0  0
  1  3  2  0  0  0  0
  1  4  1  0  0  0  0
  5  1  1  0  0  0  4
M  CHG  1   4  -1
M  CHG  1   5  -1
M  END
