# Supplementary material for: Comparative evaluation of atom mapping algorithms for balanced metabolic reactions: application to Recon 3D
Source: J Cheminform. 2017 Jun 14;9:39. doi: 10.1186/s13321-017-0223-1 (PMC5471289; doi:10.1186/s13321-017-0223-1)
Supplement: Supplementary file 3 — Additional file 3. Contains two folders, one contains the predictions obtained from each algorithm in RXN format (Folder: algorithmicPredictions), the other contains manually curated atom mappings, (Folder:standardisedPredictions). [file 13321_2017_223_MOESM3_ESM.zip › algorithmicPredictions/RDT/r2328.rxn]

$RXN

  EC-BLAST     r2328

  3  3
$MOL
prostge1[e]
  EC-BLAST  1118160120
InChIKey=GMVPRGQOIOIIMI-DWKJAMRDSA-M
 25 25  0  0  0  0  0  0  0  0999 V2000
    6.3814   -0.4125    0.0000 O   0  0  0  0  0  0  0  0  0  1  0  0
    6.3814    0.4125    0.0000 C   0  0  0  0  0  0  0  0  0  2  0  0
    7.0958    0.8250    0.0000 O   0  0  0  0  0  0  0  0  0  3  0  0
    5.6669    0.8250    0.0000 C   0  0  0  0  0  0  0  0  0  4  0  0
    4.9524    0.4125    0.0000 C   0  0  0  0  0  0  0  0  0  5  0  0
    4.2380    0.8250    0.0000 C   0  0  0  0  0  0  0  0  0  6  0  0
    3.5235    0.4125    0.0000 C   0  0  0  0  0  0  0  0  0  7  0  0
    2.8090    0.8250    0.0000 C   0  0  0  0  0  0  0  0  0  8  0  0
    2.0945    0.4125    0.0000 C   0  0  0  0  0  0  0  0  0  9  0  0
    1.3801    0.8250    0.0000 C   0  0  2  0  0  0  0  0  0 10  0  0
    1.2938    1.6455    0.0000 C   0  0  0  0  0  0  0  0  0 11  0  0
    1.9069    2.1975    0.0000 O   0  0  0  0  0  0  0  0  0 12  0  0
    0.4869    1.8170    0.0000 C   0  0  0  0  0  0  0  0  0 13  0  0
    0.0744    1.1025    0.0000 C   0  0  2  0  0  0  0  0  0 14  0  0
   -0.7461    1.0163    0.0000 O   0  0  0  0  0  0  0  0  0 15  0  0
    0.6264    0.4894    0.0000 C   0  0  1  0  0  0  0  0  0 16  0  0
    0.4549   -0.3175    0.0000 C   0  0  0  0  0  0  0  0  0 17  0  0
   -0.3298   -0.5725    0.0000 C   0  0  0  0  0  0  0  0  0 18  0  0
   -0.5013   -1.3794    0.0000 C   0  0  2  0  0  0  0  0  0 19  0  0
    0.1118   -1.9315    0.0000 O   0  0  0  0  0  0  0  0  0 20  0  0
   -1.2859   -1.6344    0.0000 C   0  0  0  0  0  0  0  0  0 21  0  0
   -1.4574   -2.4414    0.0000 C   0  0  0  0  0  0  0  0  0 22  0  0
   -2.2420   -2.6963    0.0000 C   0  0  0  0  0  0  0  0  0 23  0  0
   -2.4136   -3.5033    0.0000 C   0  0  0  0  0  0  0  0  0 24  0  0
   -3.1982   -3.7582    0.0000 C   0  0  0  0  0  0  0  0  0 25  0  0
  2  1  2  0  0  0  0
  2  3  1  0  0  0  0
  4  2  1  0  0  0  0
  5  4  1  0  0  0  0
  6  5  1  0  0  0  0
  7  6  1  0  0  0  0
  8  7  1  0  0  0  4
  9  8  1  0  0  0  0
 10  9  1  6  0  0  0
 11 10  1  0  0  0  0
 16 10  1  0  0  0  0
 11 12  2  0  0  0  0
 13 11  1  0  0  0  0
 14 13  1  0  0  0  0
 14 15  1  6  0  0  0
 16 14  1  0  0  0  0
 16 17  1  1  0  0  0
 18 17  2  0  0  0  0
 19 18  1  0  0  0  0
 19 20  1  1  0  0  0
 21 19  1  0  0  0  0
 22 21  1  0  0  0  0
 23 22  1  0  0  0  0
 24 23  1  0  0  0  0
 25 24  1  0  0  0  0
M  CHG  1   3  -1
M  END
$MOL
gthrd[c]
  EC-BLAST  1118160120
InChIKey=RWSXRVCMGQZWBV-WDSKDSINSA-M
 20 19  0  0  0  0  0  0  0  0999 V2000
    6.1875    2.7474    0.0000 O   0  0  0  0  0  0  0  0  0 26  0  0
    6.1875    3.5724    0.0000 C   0  0  0  0  0  0  0  0  0 27  0  0
    5.4730    3.9849    0.0000 O   0  0  0  0  0  0  0  0  0 28  0  0
    6.9020    3.9849    0.0000 C   0  0  0  0  0  0  0  0  0 29  0  0
    7.6164    3.5724    0.0000 N   0  0  0  0  0  0  0  0  0 30  0  0
    8.3309    3.9849    0.0000 C   0  0  0  0  0  0  0  0  0 31  0  0
    8.3309    4.8099    0.0000 O   0  0  0  0  0  0  0  0  0 32  0  0
    9.0454    3.5724    0.0000 C   0  0  1  0  0  0  0  0  0 33  0  0
    9.7599    3.9849    0.0000 N   0  0  0  0  0  0  0  0  0 34  0  0
   10.4743    3.5724    0.0000 C   0  0  0  0  0  0  0  0  0 35  0  0
   10.4743    2.7474    0.0000 O   0  0  0  0  0  0  0  0  0 36  0  0
   11.1888    3.9849    0.0000 C   0  0  0  0  0  0  0  0  0 37  0  0
   11.9033    3.5724    0.0000 C   0  0  0  0  0  0  0  0  0 38  0  0
   12.6177    3.9849    0.0000 C   0  0  1  0  0  0  0  0  0 39  0  0
   13.3322    3.5724    0.0000 C   0  0  0  0  0  0  0  0  0 40  0  0
   13.3322    2.7474    0.0000 O   0  0  0  0  0  0  0  0  0 41  0  0
   14.0467    3.9849    0.0000 O   0  0  0  0  0  0  0  0  0 42  0  0
   12.6177    4.8099    0.0000 N   0  0  0  0  0  0  0  0  0 43  0  0
    9.0454    2.7474    0.0000 C   0  0  0  0  0  0  0  0  0 44  0  0
    8.3309    2.3349    0.0000 S   0  0  0  0  0  0  0  0  0 45  0  0
  2  1  2  0  0  0  0
  2  3  1  0  0  0  0
  4  2  1  0  0  0  0
  5  4  1  0  0  0  0
  6  5  1  0  0  0  0
  6  7  2  0  0  0  0
  8  6  1  0  0  0  0
  8  9  1  1  0  0  0
  8 19  1  0  0  0  0
 10  9  1  0  0  0  4
 10 11  2  0  0  0  4
 12 10  1  0  0  0  0
 13 12  1  0  0  0  0
 14 13  1  0  0  0  0
 14 15  1  0  0  0  0
 14 18  1  6  0  0  4
 15 16  2  0  0  0  0
 15 17  1  0  0  0  0
 19 20  1  0  0  0  0
M  CHG  1   3  -1
M  CHG  1  17  -1
M  CHG  1  18   1
M  END
$MOL
hco3[c]
  EC-BLAST  1118160120
InChIKey=BVKZGUZCCUSVTD-UHFFFAOYSA-M
  4  3  0  0  0  0  0  0  0  0999 V2000
    0.0000    0.0000    0.0000 O   0  0  0  0  0  0  0  0  0 46  0  0
    0.8250    0.0000    0.0000 C   0  0  0  0  0  0  0  0  0 47  0  0
    1.2375   -0.7145    0.0000 O   0  0  0  0  0  0  0  0  0 48  0  0
    1.2375    0.7145    0.0000 O   0  0  0  0  0  0  0  0  0 49  0  0
  2  1  2  0  0  0  0
  2  3  1  0  0  0  0
  4  2  1  0  0  0  0
M  CHG  1   3  -1
M  END
$MOL
prostge1[c]
  EC-BLAST  1118160120
InChIKey=GMVPRGQOIOIIMI-DWKJAMRDSA-M
 25 25  0  0  0  0  0  0  0  0999 V2000
   -2.4136   -3.5033    0.0000 C   0  0  0  0  0  0  0  0  0 24  0  0
   -2.2420   -2.6963    0.0000 C   0  0  0  0  0  0  0  0  0 23  0  0
   -3.1982   -3.7582    0.0000 C   0  0  0  0  0  0  0  0  0 25  0  0
   -1.4574   -2.4414    0.0000 C   0  0  0  0  0  0  0  0  0 22  0  0
   -1.2859   -1.6344    0.0000 C   0  0  0  0  0  0  0  0  0 21  0  0
    0.1118   -1.9315    0.0000 O   0  0  0  0  0  0  0  0  0 20  0  0
   -0.5013   -1.3794    0.0000 C   0  0  2  0  0  0  0  0  0 19  0  0
    6.3814   -0.4125    0.0000 O   0  0  0  0  0  0  0  0  0 41  0  0
    6.3814    0.4125    0.0000 C   0  0  0  0  0  0  0  0  0 40  0  0
    7.0958    0.8250    0.0000 O   0  0  0  0  0  0  0  0  0 42  0  0
    5.6669    0.8250    0.0000 C   0  0  0  0  0  0  0  0  0 39  0  0
    4.9524    0.4125    0.0000 C   0  0  0  0  0  0  0  0  0 38  0  0
    4.2380    0.8250    0.0000 C   0  0  0  0  0  0  0  0  0 37  0  0
    3.5235    0.4125    0.0000 C   0  0  0  0  0  0  0  0  0 35  0  0
    2.8090    0.8250    0.0000 C   0  0  0  0  0  0  0  0  0  8  0  0
    2.0945    0.4125    0.0000 C   0  0  0  0  0  0  0  0  0  9  0  0
    1.3801    0.8250    0.0000 C   0  0  2  0  0  0  0  0  0 10  0  0
    1.2938    1.6455    0.0000 C   0  0  0  0  0  0  0  0  0 11  0  0
    1.9069    2.1975    0.0000 O   0  0  0  0  0  0  0  0  0 12  0  0
    0.4869    1.8170    0.0000 C   0  0  0  0  0  0  0  0  0 13  0  0
    0.0744    1.1025    0.0000 C   0  0  2  0  0  0  0  0  0 14  0  0
   -0.7461    1.0163    0.0000 O   0  0  0  0  0  0  0  0  0 15  0  0
    0.6264    0.4894    0.0000 C   0  0  1  0  0  0  0  0  0 16  0  0
    0.4549   -0.3175    0.0000 C   0  0  0  0  0  0  0  0  0 17  0  0
   -0.3298   -0.5725    0.0000 C   0  0  0  0  0  0  0  0  0 18  0  0
  1  2  1  0  0  0  0
  3  1  1  0  0  0  0
  2  4  1  0  0  0  0
  4  5  1  0  0  0  0
  5  7  1  0  0  0  0
  7  6  1  1  0  0  0
  7 25  1  0  0  0  0
  9  8  2  0  0  0  0
  9 10  1  0  0  0  0
 11  9  1  0  0  0  0
 12 11  1  0  0  0  0
 13 12  1  0  0  0  0
 14 13  1  0  0  0  0
 15 14  1  0  0  0  4
 16 15  1  0  0  0  0
 17 16  1  6  0  0  0
 18 17  1  0  0  0  0
 23 17  1  0  0  0  0
 18 19  2  0  0  0  0
 20 18  1  0  0  0  0
 21 20  1  0  0  0  0
 21 22  1  6  0  0  0
 23 21  1  0  0  0  0
 23 24  1  1  0  0  0
 25 24  2  0  0  0  0
M  CHG  1  10  -1
M  END
$MOL
gthrd[e]
  EC-BLAST  1118160120
InChIKey=RWSXRVCMGQZWBV-WDSKDSINSA-M
 20 19  0  0  0  0  0  0  0  0999 V2000
    9.0454    3.5724    0.0000 C   0  0  1  0  0  0  0  0  0 33  0  0
    9.7599    3.9849    0.0000 N   0  0  0  0  0  0  0  0  0 34  0  0
   10.4743    3.5724    0.0000 C   0  0  0  0  0  0  0  0  0  7  0  0
   10.4743    2.7474    0.0000 O   0  0  0  0  0  0  0  0  0 36  0  0
   11.1888    3.9849    0.0000 C   0  0  0  0  0  0  0  0  0  6  0  0
   11.9033    3.5724    0.0000 C   0  0  0  0  0  0  0  0  0  5  0  0
   12.6177    3.9849    0.0000 C   0  0  1  0  0  0  0  0  0  4  0  0
   13.3322    3.5724    0.0000 C   0  0  0  0  0  0  0  0  0  2  0  0
   13.3322    2.7474    0.0000 O   0  0  0  0  0  0  0  0  0  1  0  0
    8.3309    4.8099    0.0000 O   0  0  0  0  0  0  0  0  0 32  0  0
   14.0467    3.9849    0.0000 O   0  0  0  0  0  0  0  0  0  3  0  0
    8.3309    3.9849    0.0000 C   0  0  0  0  0  0  0  0  0 31  0  0
    7.6164    3.5724    0.0000 N   0  0  0  0  0  0  0  0  0 30  0  0
    6.9020    3.9849    0.0000 C   0  0  0  0  0  0  0  0  0 29  0  0
    6.1875    3.5724    0.0000 C   0  0  0  0  0  0  0  0  0 27  0  0
    6.1875    2.7474    0.0000 O   0  0  0  0  0  0  0  0  0 26  0  0
    5.4730    3.9849    0.0000 O   0  0  0  0  0  0  0  0  0 28  0  0
   12.6177    4.8099    0.0000 N   0  0  0  0  0  0  0  0  0 43  0  0
    9.0454    2.7474    0.0000 C   0  0  0  0  0  0  0  0  0 44  0  0
    8.3309    2.3349    0.0000 S   0  0  0  0  0  0  0  0  0 45  0  0
  1  2  1  1  0  0  0
  1 12  1  0  0  0  0
  1 19  1  0  0  0  0
  3  2  1  0  0  0  4
  3  4  2  0  0  0  4
  5  3  1  0  0  0  0
  6  5  1  0  0  0  0
  7  6  1  0  0  0  0
  7  8  1  0  0  0  0
  7 18  1  6  0  0  4
  8  9  2  0  0  0  0
  8 11  1  0  0  0  0
 12 10  2  0  0  0  0
 12 13  1  0  0  0  0
 13 14  1  0  0  0  0
 14 15  1  0  0  0  0
 15 16  2  0  0  0  0
 15 17  1  0  0  0  0
 19 20  1  0  0  0  0
M  CHG  1  11  -1
M  CHG  1  17  -1
M  CHG  1  18   1
M  END
$MOL
hco3[e]
  EC-BLAST  1118160120
InChIKey=BVKZGUZCCUSVTD-UHFFFAOYSA-M
  4  3  0  0  0  0  0  0  0  0999 V2000
    0.0000    0.0000    0.0000 O   0  0  0  0  0  0  0  0  0 46  0  0
    0.8250    0.0000    0.0000 C   0  0  0  0  0  0  0  0  0 47  0  0
    1.2375   -0.7145    0.0000 O   0  0  0  0  0  0  0  0  0 48  0  0
    1.2375    0.7145    0.0000 O   0  0  0  0  0  0  0  0  0 49  0  0
  2  1  2  0  0  0  0
  2  3  1  0  0  0  0
  4  2  1  0  0  0  0
M  CHG  1   3  -1
M  END
