# Supplementary material for: Comparative evaluation of atom mapping algorithms for balanced metabolic reactions: application to Recon 3D
Source: J Cheminform. 2017 Jun 14;9:39. doi: 10.1186/s13321-017-0223-1 (PMC5471289; doi:10.1186/s13321-017-0223-1)
Supplement: Supplementary file 3 — Additional file 3. Contains two folders, one contains the predictions obtained from each algorithm in RXN format (Folder: algorithmicPredictions), the other contains manually curated atom mappings, (Folder:standardisedPredictions). [file 13321_2017_223_MOESM3_ESM.zip › algorithmicPredictions/RDT/TYRLEUARGt.rxn]

$RXN

  EC-BLAST     TYRLEUARGt

  1  1
$MOL
tyrleuarg[e]
  EC-BLAST  1118160157
InChIKey=QSFJHIRIHOJRKS-ZACQAIPSSA-O
 32 32  0  0  0  0  0  0  0  0999 V2000
    5.0013    0.4125    0.0000 O   0  0  0  0  0  0  0  0  0  1  0  0
    5.7158    0.0000    0.0000 C   0  0  0  0  0  0  0  0  0  2  0  0
    6.4302    0.4125    0.0000 O   0  0  0  0  0  0  0  0  0  3  0  0
    5.7158   -0.8250    0.0000 C   0  0  2  0  0  0  0  0  0  4  0  0
    5.0013   -1.2375    0.0000 N   0  0  0  0  0  0  0  0  0  5  0  0
    4.2868   -0.8250    0.0000 C   0  0  0  0  0  0  0  0  0  6  0  0
    4.2868    0.0000    0.0000 O   0  0  0  0  0  0  0  0  0  7  0  0
    3.5724   -1.2375    0.0000 C   0  0  2  0  0  0  0  0  0  8  0  0
    2.8579   -0.8250    0.0000 N   0  0  0  0  0  0  0  0  0  9  0  0
    2.1434   -1.2375    0.0000 C   0  0  0  0  0  0  0  0  0 10  0  0
    2.1434   -2.0625    0.0000 O   0  0  0  0  0  0  0  0  0 11  0  0
    1.4289   -0.8250    0.0000 C   0  0  2  0  0  0  0  0  0 12  0  0
    1.4289    0.0000    0.0000 N   0  0  0  0  0  0  0  0  0 13  0  0
    0.7145   -1.2375    0.0000 C   0  0  0  0  0  0  0  0  0 14  0  0
    0.0000   -0.8250    0.0000 C   0  0  0  0  0  0  0  0  0 15  0  0
   -0.7145   -1.2375    0.0000 C   0  0  0  0  0  0  0  0  0 16  0  0
   -1.4289   -0.8250    0.0000 C   0  0  0  0  0  0  0  0  0 17  0  0
   -1.4289    0.0000    0.0000 C   0  0  0  0  0  0  0  0  0 18  0  0
   -2.1434    0.4125    0.0000 O   0  0  0  0  0  0  0  0  0 19  0  0
   -0.7145    0.4125    0.0000 C   0  0  0  0  0  0  0  0  0 20  0  0
    0.0000    0.0000    0.0000 C   0  0  0  0  0  0  0  0  0 21  0  0
    3.5724   -2.0625    0.0000 C   0  0  0  0  0  0  0  0  0 22  0  0
    4.2868   -2.4750    0.0000 C   0  0  0  0  0  0  0  0  0 23  0  0
    4.2868   -3.3000    0.0000 C   0  0  0  0  0  0  0  0  0 24  0  0
    5.0013   -2.0625    0.0000 C   0  0  0  0  0  0  0  0  0 25  0  0
    6.4302   -1.2375    0.0000 C   0  0  0  0  0  0  0  0  0 26  0  0
    7.1447   -0.8250    0.0000 C   0  0  0  0  0  0  0  0  0 27  0  0
    7.8592   -1.2375    0.0000 C   0  0  0  0  0  0  0  0  0 28  0  0
    8.5737   -0.8250    0.0000 N   0  0  0  0  0  0  0  0  0 29  0  0
    9.2881   -1.2375    0.0000 C   0  0  0  0  0  0  0  0  0 30  0  0
   10.0026   -0.8250    0.0000 N   0  0  0  0  0  0  0  0  0 31  0  0
    9.2881   -2.0625    0.0000 N   0  0  0  0  0  0  0  0  0 32  0  0
  2  1  2  0  0  0  0
  2  3  1  0  0  0  0
  4  2  1  0  0  0  0
  4  5  1  1  0  0  0
  4 26  1  0  0  0  0
  6  5  1  0  0  0  0
  6  7  2  0  0  0  0
  8  6  1  0  0  0  0
  8  9  1  6  0  0  0
 22  8  1  0  0  0  0
  9 10  1  0  0  0  0
 10 11  2  0  0  0  0
 10 12  1  0  0  0  0
 12 13  1  1  0  0  0
 12 14  1  0  0  0  0
 14 15  1  0  0  0  0
 15 16  2  0  0  0  0
 15 21  1  0  0  0  0
 16 17  1  0  0  0  0
 17 18  2  0  0  0  0
 18 19  1  0  0  0  0
 18 20  1  0  0  0  0
 20 21  2  0  0  0  0
 23 22  1  0  0  0  0
 24 23  1  0  0  0  0
 23 25  1  0  0  0  0
 26 27  1  0  0  0  0
 27 28  1  0  0  0  0
 28 29  1  0  0  0  0
 29 30  1  0  0  0  0
 30 31  1  0  0  0  0
 30 32  2  0  0  0  0
M  CHG  1  32   1
M  END
$MOL
tyrleuarg[c]
  EC-BLAST  1118160157
InChIKey=QSFJHIRIHOJRKS-ZACQAIPSSA-O
 32 32  0  0  0  0  0  0  0  0999 V2000
    5.0013    0.4125    0.0000 O   0  0  0  0  0  0  0  0  0  1  0  0
    5.7158    0.0000    0.0000 C   0  0  0  0  0  0  0  0  0  2  0  0
    6.4302    0.4125    0.0000 O   0  0  0  0  0  0  0  0  0  3  0  0
    5.7158   -0.8250    0.0000 C   0  0  2  0  0  0  0  0  0  4  0  0
    5.0013   -1.2375    0.0000 N   0  0  0  0  0  0  0  0  0  5  0  0
    4.2868   -0.8250    0.0000 C   0  0  0  0  0  0  0  0  0  6  0  0
    4.2868    0.0000    0.0000 O   0  0  0  0  0  0  0  0  0  7  0  0
    3.5724   -1.2375    0.0000 C   0  0  2  0  0  0  0  0  0  8  0  0
    2.8579   -0.8250    0.0000 N   0  0  0  0  0  0  0  0  0  9  0  0
    2.1434   -1.2375    0.0000 C   0  0  0  0  0  0  0  0  0 10  0  0
    2.1434   -2.0625    0.0000 O   0  0  0  0  0  0  0  0  0 11  0  0
    1.4289   -0.8250    0.0000 C   0  0  2  0  0  0  0  0  0 12  0  0
    1.4289    0.0000    0.0000 N   0  0  0  0  0  0  0  0  0 13  0  0
    0.7145   -1.2375    0.0000 C   0  0  0  0  0  0  0  0  0 14  0  0
    0.0000   -0.8250    0.0000 C   0  0  0  0  0  0  0  0  0 15  0  0
   -0.7145   -1.2375    0.0000 C   0  0  0  0  0  0  0  0  0 16  0  0
   -1.4289   -0.8250    0.0000 C   0  0  0  0  0  0  0  0  0 17  0  0
   -1.4289    0.0000    0.0000 C   0  0  0  0  0  0  0  0  0 18  0  0
   -2.1434    0.4125    0.0000 O   0  0  0  0  0  0  0  0  0 19  0  0
   -0.7145    0.4125    0.0000 C   0  0  0  0  0  0  0  0  0 20  0  0
    0.0000    0.0000    0.0000 C   0  0  0  0  0  0  0  0  0 21  0  0
    3.5724   -2.0625    0.0000 C   0  0  0  0  0  0  0  0  0 22  0  0
    4.2868   -2.4750    0.0000 C   0  0  0  0  0  0  0  0  0 23  0  0
    4.2868   -3.3000    0.0000 C   0  0  0  0  0  0  0  0  0 24  0  0
    5.0013   -2.0625    0.0000 C   0  0  0  0  0  0  0  0  0 25  0  0
    6.4302   -1.2375    0.0000 C   0  0  0  0  0  0  0  0  0 26  0  0
    7.1447   -0.8250    0.0000 C   0  0  0  0  0  0  0  0  0 27  0  0
    7.8592   -1.2375    0.0000 C   0  0  0  0  0  0  0  0  0 28  0  0
    8.5737   -0.8250    0.0000 N   0  0  0  0  0  0  0  0  0 29  0  0
    9.2881   -1.2375    0.0000 C   0  0  0  0  0  0  0  0  0 30  0  0
   10.0026   -0.8250    0.0000 N   0  0  0  0  0  0  0  0  0 31  0  0
    9.2881   -2.0625    0.0000 N   0  0  0  0  0  0  0  0  0 32  0  0
  2  1  2  0  0  0  0
  2  3  1  0  0  0  0
  4  2  1  0  0  0  0
  4  5  1  1  0  0  0
  4 26  1  0  0  0  0
  6  5  1  0  0  0  0
  6  7  2  0  0  0  0
  8  6  1  0  0  0  0
  8  9  1  6  0  0  0
 22  8  1  0  0  0  0
  9 10  1  0  0  0  0
 10 11  2  0  0  0  0
 10 12  1  0  0  0  0
 12 13  1  1  0  0  0
 12 14  1  0  0  0  0
 14 15  1  0  0  0  0
 15 16  2  0  0  0  0
 15 21  1  0  0  0  0
 16 17  1  0  0  0  0
 17 18  2  0  0  0  0
 18 19  1  0  0  0  0
 18 20  1  0  0  0  0
 20 21  2  0  0  0  0
 23 22  1  0  0  0  0
 24 23  1  0  0  0  0
 23 25  1  0  0  0  0
 26 27  1  0  0  0  0
 27 28  1  0  0  0  0
 28 29  1  0  0  0  0
 29 30  1  0  0  0  0
 30 31  1  0  0  0  0
 30 32  2  0  0  0  0
M  CHG  1  32   1
M  END
