# Supplementary material for: Comparative evaluation of atom mapping algorithms for balanced metabolic reactions: application to Recon 3D
Source: J Cheminform. 2017 Jun 14;9:39. doi: 10.1186/s13321-017-0223-1 (PMC5471289; doi:10.1186/s13321-017-0223-1)
Supplement: Supplementary file 3 — Additional file 3. Contains two folders, one contains the predictions obtained from each algorithm in RXN format (Folder: algorithmicPredictions), the other contains manually curated atom mappings, (Folder:standardisedPredictions). [file 13321_2017_223_MOESM3_ESM.zip › algorithmicPredictions/RDT/APPNNte.rxn]

$RXN

  EC-BLAST     APPNNte

  1  1
$MOL
appnn[e]
  EC-BLAST  1117162224
InChIKey=GRWFGVWFFZKLTI-UHFFFAOYSA-N
 12 13  0  0  0  0  0  0  0  0999 V2000
   -0.3680    1.2708    0.0000 C   0  0  0  0  0  0  0  0  0  1  0  0
    0.3604   -0.5455    0.0000 H   0  0  0  0  0  0  0  0  0 11  0  0
    0.7729    0.1690    0.0000 C   0  0  0  0  0  0  0  0  0  2  0  0
    1.5979    0.1690    0.0000 C   0  0  0  0  0  0  0  0  0  3  0  0
    2.0104    0.8835    0.0000 C   0  0  0  0  0  0  0  0  0  4  0  0
    1.5979    1.5979    0.0000 C   0  0  0  0  0  0  0  0  0  5  0  0
    2.0104   -0.5455    0.0000 C   0  0  0  0  0  0  0  0  0  6  0  0
    0.7729    1.5979    0.0000 C   0  0  0  0  0  0  0  0  0  7  0  0
    0.3604    2.3124    0.0000 H   0  0  0  0  0  0  0  0  0 12  0  0
    0.9516    0.8835    0.0000 C   0  0  0  0  0  0  0  0  0  8  0  0
    0.3604    0.8835    0.0000 C   0  0  0  0  0  0  0  0  0  9  0  0
   -0.3680    0.4962    0.0000 C   0  0  0  0  0  0  0  0  0 10  0  0
 11  1  1  0  0  0  0
  3  2  1  0  0  0  0
  3  4  1  0  0  0  0
 10  3  1  0  0  0  0
  3 11  1  0  0  0  0
  4  5  2  0  0  0  0
  4  7  1  0  0  0  0
  5  6  1  0  0  0  0
  8  6  1  0  0  0  0
  9  8  1  0  0  0  0
  8 10  1  0  0  0  0
  8 11  1  0  0  0  0
 11 12  1  0  0  0  0
M  END
$MOL
appnn[c]
  EC-BLAST  1117162224
InChIKey=GRWFGVWFFZKLTI-UHFFFAOYSA-N
 12 13  0  0  0  0  0  0  0  0999 V2000
   -0.3680    1.2708    0.0000 C   0  0  0  0  0  0  0  0  0  1  0  0
    0.3604    0.8835    0.0000 C   0  0  0  0  0  0  0  0  0  9  0  0
    0.3604   -0.5455    0.0000 H   0  0  0  0  0  0  0  0  0 11  0  0
    0.7729    0.1690    0.0000 C   0  0  0  0  0  0  0  0  0  2  0  0
    1.5979    0.1690    0.0000 C   0  0  0  0  0  0  0  0  0  3  0  0
    2.0104    0.8835    0.0000 C   0  0  0  0  0  0  0  0  0  4  0  0
    1.5979    1.5979    0.0000 C   0  0  0  0  0  0  0  0  0  5  0  0
    2.0104   -0.5455    0.0000 C   0  0  0  0  0  0  0  0  0  6  0  0
   -0.3680    0.4962    0.0000 C   0  0  0  0  0  0  0  0  0 10  0  0
    0.7729    1.5979    0.0000 C   0  0  0  0  0  0  0  0  0  7  0  0
    0.3604    2.3124    0.0000 H   0  0  0  0  0  0  0  0  0 12  0  0
    0.9516    0.8835    0.0000 C   0  0  0  0  0  0  0  0  0  8  0  0
  2  1  1  0  0  0  0
  4  2  1  0  0  0  0
  2  9  1  0  0  0  0
 10  2  1  0  0  0  0
  4  3  1  0  0  0  0
  4  5  1  0  0  0  0
 12  4  1  0  0  0  0
  5  6  2  0  0  0  0
  5  8  1  0  0  0  0
  6  7  1  0  0  0  0
 10  7  1  0  0  0  0
 11 10  1  0  0  0  0
 10 12  1  0  0  0  0
M  END
