# Supplementary material for: Comparative evaluation of atom mapping algorithms for balanced metabolic reactions: application to Recon 3D
Source: J Cheminform. 2017 Jun 14;9:39. doi: 10.1186/s13321-017-0223-1 (PMC5471289; doi:10.1186/s13321-017-0223-1)
Supplement: Supplementary file 3 — Additional file 3. Contains two folders, one contains the predictions obtained from each algorithm in RXN format (Folder: algorithmicPredictions), the other contains manually curated atom mappings, (Folder:standardisedPredictions). [file 13321_2017_223_MOESM3_ESM.zip › algorithmicPredictions/RDT/NEU25.rxn]

$RXN

  EC-BLAST     NEU25

  2  2
$MOL
gm2_hs[c]
  EC-BLAST  1118160044
InChIKey=
 80 83  0  0  0  0  0  0  0  0999 V2000
   -7.6117    6.1419    0.0000 R   0  0  0  0  0  0  0  0  0  1  0  0
   -7.6117    6.9669    0.0000 C   0  0  0  0  0  0  0  0  0  2  0  0
   -8.3262    7.3794    0.0000 O   0  0  0  0  0  0  0  0  0  3  0  0
   -6.8972    7.3794    0.0000 N   0  0  0  0  0  0  0  0  0  4  0  0
   -6.1828    6.9669    0.0000 C   0  0  2  0  0  0  0  0  0  5  0  0
   -5.4683    7.3794    0.0000 C   0  0  0  0  0  0  0  0  0  6  0  0
   -5.4683    8.2044    0.0000 O   0  0  0  0  0  0  0  0  0  7  0  0
   -4.7538    8.6169    0.0000 C   0  0  2  0  0  0  0  0  0  8  0  0
   -4.7538    9.4419    0.0000 O   0  0  0  0  0  0  0  0  0  9  0  0
   -4.0394    9.8544    0.0000 C   0  0  2  0  0  0  0  0  0 10  0  0
   -4.0394   10.6794    0.0000 C   0  0  0  0  0  0  0  0  0 11  0  0
   -3.3249   11.0919    0.0000 O   0  0  0  0  0  0  0  0  0 12  0  0
   -3.3249    9.4419    0.0000 C   0  0  1  0  0  0  0  0  0 13  0  0
   -2.6104    9.8544    0.0000 O   0  0  0  0  0  0  0  0  0 14  0  0
   -1.8959    9.4419    0.0000 C   0  0  2  0  0  0  0  0  0 15  0  0
   -1.8959    8.6169    0.0000 O   0  0  0  0  0  0  0  0  0 16  0  0
   -1.1815    8.2044    0.0000 C   0  0  2  0  0  0  0  0  0 17  0  0
   -1.1815    7.3794    0.0000 C   0  0  0  0  0  0  0  0  0 18  0  0
   -1.8959    6.9669    0.0000 O   0  0  0  0  0  0  0  0  0 19  0  0
   -0.4670    8.6169    0.0000 C   0  0  2  0  0  0  0  0  0 20  0  0
    0.2475    8.2044    0.0000 O   0  0  0  0  0  0  0  0  0 21  0  0
    0.2475    7.3794    0.0000 C   0  0  2  0  0  0  0  0  0 22  0  0
   -0.4670    6.9669    0.0000 O   0  0  0  0  0  0  0  0  0 23  0  0
   -0.4670    6.1419    0.0000 C   0  0  2  0  0  0  0  0  0 24  0  0
   -1.1815    5.7294    0.0000 C   0  0  0  0  0  0  0  0  0 25  0  0
   -1.1815    4.9044    0.0000 O   0  0  0  0  0  0  0  0  0 26  0  0
    0.2475    5.7294    0.0000 C   0  0  2  0  0  0  0  0  0 27  0  0
    0.2475    4.9044    0.0000 O   0  0  0  0  0  0  0  0  0 28  0  0
    0.9619    6.1419    0.0000 C   0  0  2  0  0  0  0  0  0 29  0  0
    1.6764    5.7294    0.0000 O   0  0  0  0  0  0  0  0  0 30  0  0
    0.9619    6.9669    0.0000 C   0  0  1  0  0  0  0  0  0 31  0  0
    1.6764    7.3794    0.0000 N   0  0  0  0  0  0  0  0  0 32  0  0
    2.3909    6.9669    0.0000 C   0  0  0  0  0  0  0  0  0 33  0  0
    3.1053    7.3794    0.0000 O   0  0  0  0  0  0  0  0  0 34  0  0
    2.3909    6.1419    0.0000 C   0  0  0  0  0  0  0  0  0 35  0  0
   -0.4670    9.4419    0.0000 C   0  0  2  0  0  0  0  0  0 36  0  0
    0.2475    9.8544    0.0000 O   0  0  0  0  0  0  0  0  0 37  0  0
    0.2475   10.6794    0.0000 C   0  0  2  0  0  0  0  0  0 38  0  0
    0.5296   11.4547    0.0000 O   0  0  0  0  0  0  0  0  0 39  0  0
   -0.0007   12.0866    0.0000 C   0  0  1  0  0  0  0  0  0 40  0  0
    0.2815   12.8619    0.0000 C   0  0  2  0  0  0  0  0  0 41  0  0
   -0.2488   13.4939    0.0000 O   0  0  0  0  0  0  0  0  0 42  0  0
    1.0940   13.0052    0.0000 C   0  0  2  0  0  0  0  0  0 43  0  0
    1.6243   12.3732    0.0000 O   0  0  0  0  0  0  0  0  0 44  0  0
    1.3761   13.7804    0.0000 C   0  0  0  0  0  0  0  0  0 45  0  0
    2.1886   13.9237    0.0000 O   0  0  0  0  0  0  0  0  0 46  0  0
   -0.8131   11.9434    0.0000 C   0  0  1  0  0  0  0  0  0 47  0  0
   -1.3434   12.5754    0.0000 N   0  0  0  0  0  0  0  0  0 48  0  0
   -2.1559   12.4321    0.0000 C   0  0  0  0  0  0  0  0  0 49  0  0
   -2.4381   11.6569    0.0000 O   0  0  0  0  0  0  0  0  0 50  0  0
   -2.6862   13.0641    0.0000 C   0  0  0  0  0  0  0  0  0 51  0  0
   -1.0953   11.1681    0.0000 C   0  0  2  0  0  0  0  0  0 52  0  0
   -1.9078   11.0249    0.0000 O   0  0  0  0  0  0  0  0  0 53  0  0
   -0.5650   10.5362    0.0000 C   0  0  0  0  0  0  0  0  0 54  0  0
    1.0599   10.5362    0.0000 C   0  0  0  0  0  0  0  0  0 55  0  0
    1.3421    9.7609    0.0000 O   0  0  0  0  0  0  0  0  0 56  0  0
    1.5902   11.1681    0.0000 O   0  0  0  0  0  0  0  0  0 57  0  0
   -1.1815    9.8544    0.0000 C   0  0  1  0  0  0  0  0  0 58  0  0
   -1.1815   10.6794    0.0000 O   0  0  0  0  0  0  0  0  0 59  0  0
   -3.3249    8.6169    0.0000 C   0  0  2  0  0  0  0  0  0 60  0  0
   -2.6104    8.2044    0.0000 O   0  0  0  0  0  0  0  0  0 61  0  0
   -4.0394    8.2044    0.0000 C   0  0  1  0  0  0  0  0  0 62  0  0
   -4.0394    7.3794    0.0000 O   0  0  0  0  0  0  0  0  0 63  0  0
   -6.1828    6.1419    0.0000 C   0  0  1  0  0  0  0  0  0 64  0  0
   -5.4683    5.7294    0.0000 O   0  0  0  0  0  0  0  0  0 65  0  0
   -6.8972    5.7294    0.0000 C   0  0  0  0  0  0  0  0  0 66  0  0
   -6.8972    4.9044    0.0000 C   0  0  0  0  0  0  0  0  0 67  0  0
   -7.6117    4.4919    0.0000 C   0  0  0  0  0  0  0  0  0 68  0  0
   -8.3262    4.9044    0.0000 C   0  0  0  0  0  0  0  0  0 69  0  0
   -9.0407    4.4919    0.0000 C   0  0  0  0  0  0  0  0  0 70  0  0
   -9.7551    4.9044    0.0000 C   0  0  0  0  0  0  0  0  0 71  0  0
  -10.4696    4.4919    0.0000 C   0  0  0  0  0  0  0  0  0 72  0  0
  -11.1841    4.9044    0.0000 C   0  0  0  0  0  0  0  0  0 73  0  0
  -11.8985    4.4919    0.0000 C   0  0  0  0  0  0  0  0  0 74  0  0
  -12.6130    4.9044    0.0000 C   0  0  0  0  0  0  0  0  0 75  0  0
  -13.3275    4.4919    0.0000 C   0  0  0  0  0  0  0  0  0 76  0  0
  -14.0420    4.9044    0.0000 C   0  0  0  0  0  0  0  0  0 77  0  0
  -14.7564    4.4919    0.0000 C   0  0  0  0  0  0  0  0  0 78  0  0
  -15.4709    4.9044    0.0000 C   0  0  0  0  0  0  0  0  0 79  0  0
  -16.1854    4.4919    0.0000 C   0  0  0  0  0  0  0  0  0 80  0  0
  2  1  1  0  0  0  0
  2  3  2  0  0  0  0
  4  2  1  0  0  0  0
  5  4  1  1  0  0  0
  5  6  1  0  0  0  0
 64  5  1  0  0  0  0
  6  7  1  0  0  0  0
  8  7  1  6  0  0  0
  8  9  1  0  0  0  0
  8 62  1  0  0  0  0
  9 10  1  0  0  0  0
 10 11  1  6  0  0  0
 10 13  1  0  0  0  0
 11 12  1  0  0  0  0
 13 14  1  1  0  0  0
 13 60  1  0  0  0  0
 15 14  1  1  0  0  0
 15 16  1  0  0  0  0
 15 58  1  0  0  0  0
 16 17  1  0  0  0  0
 17 18  1  1  0  0  0
 17 20  1  0  0  0  0
 18 19  1  0  0  0  0
 20 21  1  1  0  0  0
 20 36  1  0  0  0  0
 22 21  1  1  0  0  0
 22 23  1  0  0  0  0
 22 31  1  0  0  0  0
 23 24  1  0  0  0  0
 24 25  1  1  0  0  0
 24 27  1  0  0  0  0
 25 26  1  0  0  0  0
 27 28  1  1  0  0  0
 27 29  1  0  0  0  0
 29 30  1  1  0  0  0
 29 31  1  0  0  0  0
 31 32  1  6  0  0  0
 32 33  1  0  0  0  0
 33 34  2  0  0  0  0
 33 35  1  0  0  0  0
 36 37  1  1  0  0  0
 36 58  1  0  0  0  0
 38 37  1  6  0  0  4
 38 39  1  0  0  0  0
 38 54  1  0  0  0  0
 38 55  1  1  0  0  0
 40 39  1  0  0  0  0
 40 41  1  6  0  0  0
 47 40  1  0  0  0  0
 41 42  1  6  0  0  0
 41 43  1  0  0  0  0
 43 44  1  1  0  0  0
 43 45  1  0  0  0  0
 45 46  1  0  0  0  0
 47 48  1  1  0  0  0
 52 47  1  0  0  0  0
 48 49  1  0  0  0  0
 49 50  2  0  0  0  0
 49 51  1  0  0  0  0
 52 53  1  6  0  0  0
 54 52  1  0  0  0  0
 55 56  2  0  0  0  0
 55 57  1  0  0  0  0
 58 59  1  6  0  0  0
 60 61  1  6  0  0  0
 60 62  1  0  0  0  0
 62 63  1  1  0  0  0
 64 65  1  6  0  0  0
 66 64  1  0  0  0  0
 67 66  2  0  0  0  0
 68 67  1  0  0  0  0
 69 68  1  0  0  0  0
 70 69  1  0  0  0  0
 71 70  1  0  0  0  0
 72 71  1  0  0  0  0
 73 72  1  0  0  0  0
 74 73  1  0  0  0  0
 75 74  1  0  0  0  0
 76 75  1  0  0  0  0
 77 76  1  0  0  0  0
 78 77  1  0  0  0  0
 79 78  1  0  0  0  0
 80 79  1  0  0  0  0
M  CHG  1  57  -1
M  END
$MOL
h2o[c]
  EC-BLAST  1118160044
InChIKey=XLYOFNOQVPJJNP-UHFFFAOYSA-N
  1  0  0  0  0  0  0  0  0  0999 V2000
    0.0000    0.0000    0.0000 O   0  0  0  0  0  0  0  0  0 81  0  0
M  END
$MOL
ga2_hs[c]
  EC-BLAST  1118160044
InChIKey=
 60 62  0  0  0  0  0  0  0  0999 V2000
   -7.1447    0.8250    0.0000 R   0  0  0  0  0  0  0  0  0  1  0  0
   -7.1447    0.0000    0.0000 C   0  0  0  0  0  0  0  0  0  2  0  0
   -7.8592   -0.4125    0.0000 O   0  0  0  0  0  0  0  0  0  3  0  0
   -6.4302   -0.4125    0.0000 N   0  0  0  0  0  0  0  0  0  4  0  0
   -5.7158    0.0000    0.0000 C   0  0  2  0  0  0  0  0  0  5  0  0
   -5.0013   -0.4125    0.0000 C   0  0  0  0  0  0  0  0  0  6  0  0
   -5.0013   -1.2375    0.0000 O   0  0  0  0  0  0  0  0  0  7  0  0
   -4.2868   -1.6500    0.0000 C   0  0  2  0  0  0  0  0  0  8  0  0
   -4.2868   -2.4750    0.0000 O   0  0  0  0  0  0  0  0  0  9  0  0
   -3.5724   -2.8875    0.0000 C   0  0  2  0  0  0  0  0  0 10  0  0
   -3.5724   -3.7125    0.0000 C   0  0  0  0  0  0  0  0  0 11  0  0
   -2.8579   -4.1250    0.0000 O   0  0  0  0  0  0  0  0  0 12  0  0
   -2.8579   -2.4750    0.0000 C   0  0  1  0  0  0  0  0  0 13  0  0
   -2.1434   -2.8875    0.0000 O   0  0  0  0  0  0  0  0  0 14  0  0
   -1.4289   -2.4750    0.0000 C   0  0  2  0  0  0  0  0  0 15  0  0
   -1.4289   -1.6500    0.0000 O   0  0  0  0  0  0  0  0  0 16  0  0
   -0.7145   -1.2375    0.0000 C   0  0  2  0  0  0  0  0  0 17  0  0
   -0.7145   -0.4125    0.0000 C   0  0  0  0  0  0  0  0  0 18  0  0
   -1.4289    0.0000    0.0000 O   0  0  0  0  0  0  0  0  0 19  0  0
    0.0000   -1.6500    0.0000 C   0  0  2  0  0  0  0  0  0 20  0  0
    0.7145   -1.2375    0.0000 O   0  0  0  0  0  0  0  0  0 21  0  0
    0.7145   -0.4125    0.0000 C   0  0  2  0  0  0  0  0  0 22  0  0
    0.0000    0.0000    0.0000 O   0  0  0  0  0  0  0  0  0 23  0  0
    0.0000    0.8250    0.0000 C   0  0  2  0  0  0  0  0  0 24  0  0
   -0.7145    1.2375    0.0000 C   0  0  0  0  0  0  0  0  0 25  0  0
   -1.4289    0.8250    0.0000 O   0  0  0  0  0  0  0  0  0 26  0  0
    0.7145    1.2375    0.0000 C   0  0  2  0  0  0  0  0  0 27  0  0
    0.7145    2.0625    0.0000 O   0  0  0  0  0  0  0  0  0 28  0  0
    1.4289    0.8250    0.0000 C   0  0  2  0  0  0  0  0  0 29  0  0
    2.1434    1.2375    0.0000 O   0  0  0  0  0  0  0  0  0 30  0  0
    1.4289    0.0000    0.0000 C   0  0  1  0  0  0  0  0  0 31  0  0
    2.1434   -0.4125    0.0000 N   0  0  0  0  0  0  0  0  0 32  0  0
    2.8579    0.0000    0.0000 C   0  0  0  0  0  0  0  0  0 33  0  0
    2.8579    0.8250    0.0000 O   0  0  0  0  0  0  0  0  0 34  0  0
    3.5724   -0.4125    0.0000 C   0  0  0  0  0  0  0  0  0 35  0  0
    0.0000   -2.4750    0.0000 C   0  0  2  0  0  0  0  0  0 36  0  0
    0.7145   -2.8875    0.0000 O   0  0  0  0  0  0  0  0  0 37  0  0
   -0.7145   -2.8875    0.0000 C   0  0  1  0  0  0  0  0  0 58  0  0
   -0.7145   -3.7125    0.0000 O   0  0  0  0  0  0  0  0  0 59  0  0
   -2.8579   -1.6500    0.0000 C   0  0  2  0  0  0  0  0  0 60  0  0
   -2.1434   -1.2375    0.0000 O   0  0  0  0  0  0  0  0  0 61  0  0
   -3.5724   -1.2375    0.0000 C   0  0  1  0  0  0  0  0  0 62  0  0
   -3.5724   -0.4125    0.0000 O   0  0  0  0  0  0  0  0  0 63  0  0
   -5.7158    0.8250    0.0000 C   0  0  1  0  0  0  0  0  0 64  0  0
   -5.0013    1.2375    0.0000 O   0  0  0  0  0  0  0  0  0 65  0  0
   -6.4302    1.2375    0.0000 C   0  0  0  0  0  0  0  0  0 66  0  0
   -6.4302    2.0625    0.0000 C   0  0  0  0  0  0  0  0  0 67  0  0
   -7.1447    2.4750    0.0000 C   0  0  0  0  0  0  0  0  0 68  0  0
   -7.8592    2.0625    0.0000 C   0  0  0  0  0  0  0  0  0 69  0  0
   -8.5737    2.4750    0.0000 C   0  0  0  0  0  0  0  0  0 70  0  0
   -9.2881    2.0625    0.0000 C   0  0  0  0  0  0  0  0  0 71  0  0
  -10.0026    2.4750    0.0000 C   0  0  0  0  0  0  0  0  0 72  0  0
  -10.7171    2.0625    0.0000 C   0  0  0  0  0  0  0  0  0 73  0  0
  -11.4315    2.4750    0.0000 C   0  0  0  0  0  0  0  0  0 74  0  0
  -12.1460    2.0625    0.0000 C   0  0  0  0  0  0  0  0  0 75  0  0
  -12.8605    2.4750    0.0000 C   0  0  0  0  0  0  0  0  0 76  0  0
  -13.5749    2.0625    0.0000 C   0  0  0  0  0  0  0  0  0 77  0  0
  -14.2894    2.4750    0.0000 C   0  0  0  0  0  0  0  0  0 78  0  0
  -15.0039    2.0625    0.0000 C   0  0  0  0  0  0  0  0  0 79  0  0
  -15.7184    2.4750    0.0000 C   0  0  0  0  0  0  0  0  0 80  0  0
  2  1  1  0  0  0  0
  2  3  2  0  0  0  0
  4  2  1  0  0  0  0
  5  4  1  6  0  0  0
  5  6  1  0  0  0  0
 44  5  1  0  0  0  0
  6  7  1  0  0  0  0
  8  7  1  1  0  0  0
  8  9  1  0  0  0  0
  8 42  1  0  0  0  0
  9 10  1  0  0  0  0
 10 11  1  1  0  0  0
 10 13  1  0  0  0  0
 11 12  1  0  0  0  0
 13 14  1  6  0  0  0
 13 40  1  0  0  0  0
 15 14  1  6  0  0  0
 15 16  1  0  0  0  0
 15 38  1  0  0  0  0
 16 17  1  0  0  0  0
 17 18  1  6  0  0  0
 17 20  1  0  0  0  0
 18 19  1  0  0  0  0
 20 21  1  6  0  0  0
 20 36  1  0  0  0  0
 22 21  1  6  0  0  0
 22 23  1  0  0  0  0
 22 31  1  0  0  0  0
 23 24  1  0  0  0  0
 24 25  1  6  0  0  0
 24 27  1  0  0  0  0
 25 26  1  0  0  0  0
 27 28  1  6  0  0  0
 27 29  1  0  0  0  0
 29 30  1  6  0  0  0
 29 31  1  0  0  0  0
 31 32  1  1  0  0  0
 32 33  1  0  0  0  0
 33 34  2  0  0  0  0
 33 35  1  0  0  0  0
 36 37  1  6  0  0  0
 36 38  1  0  0  0  0
 38 39  1  1  0  0  0
 40 41  1  1  0  0  0
 40 42  1  0  0  0  0
 42 43  1  6  0  0  0
 44 45  1  1  0  0  0
 46 44  1  0  0  0  0
 47 46  2  0  0  0  0
 48 47  1  0  0  0  0
 49 48  1  0  0  0  0
 50 49  1  0  0  0  0
 51 50  1  0  0  0  0
 52 51  1  0  0  0  0
 53 52  1  0  0  0  0
 54 53  1  0  0  0  0
 55 54  1  0  0  0  0
 56 55  1  0  0  0  0
 57 56  1  0  0  0  0
 58 57  1  0  0  0  0
 59 58  1  0  0  0  0
 60 59  1  0  0  0  0
M  END
$MOL
acnam[c]
  EC-BLAST  1118160044
InChIKey=SQVRNKJHWKZAKO-PFQGKNLYSA-M
 21 21  0  0  0  0  0  0  0  0999 V2000
    0.0000    0.0000    0.0000 C   0  0  1  0  0  0  0  0  0 52  0  0
    0.0000   -2.4750    0.0000 C   0  0  0  0  0  0  0  0  0 51  0  0
   -0.7145   -0.4125    0.0000 O   0  0  0  0  0  0  0  0  0 53  0  0
    0.9626    2.6447    0.0000 O   0  0  0  0  0  0  0  0  0 56  0  0
    0.0000    0.8250    0.0000 C   0  0  0  0  0  0  0  0  0 54  0  0
    1.2448    1.8695    0.0000 C   0  0  0  0  0  0  0  0  0 55  0  0
    2.0572    1.7262    0.0000 O   0  0  0  0  0  0  0  0  0 57  0  0
    0.7145    1.2375    0.0000 C   0  0  2  0  0  0  0  0  0 38  0  0
    0.1842    1.8695    0.0000 O   0  0  0  0  0  0  0  0  0 81  0  0
    1.4289    0.8250    0.0000 O   0  0  0  0  0  0  0  0  0 39  0  0
    1.4289    0.0000    0.0000 C   0  0  1  0  0  0  0  0  0 40  0  0
    2.1434   -0.4125    0.0000 C   0  0  2  0  0  0  0  0  0 41  0  0
    2.1434   -1.2375    0.0000 O   0  0  0  0  0  0  0  0  0 42  0  0
    2.8579    0.0000    0.0000 C   0  0  2  0  0  0  0  0  0 43  0  0
    2.8579    0.8250    0.0000 O   0  0  0  0  0  0  0  0  0 44  0  0
    3.5724   -0.4125    0.0000 C   0  0  0  0  0  0  0  0  0 45  0  0
    4.2868    0.0000    0.0000 O   0  0  0  0  0  0  0  0  0 46  0  0
    0.7145   -0.4125    0.0000 C   0  0  2  0  0  0  0  0  0 47  0  0
    0.7145   -1.2375    0.0000 N   0  0  0  0  0  0  0  0  0 48  0  0
    0.0000   -1.6500    0.0000 C   0  0  0  0  0  0  0  0  0 49  0  0
   -0.7145   -1.2375    0.0000 O   0  0  0  0  0  0  0  0  0 50  0  0
  1  3  1  1  0  0  0
  1  5  1  0  0  0  0
 18  1  1  0  0  0  0
  2 20  1  0  0  0  0
  6  4  2  0  0  0  0
  5  8  1  0  0  0  0
  6  7  1  0  0  0  0
  8  6  1  1  0  0  0
  8  9  1  6  0  0  4
  8 10  1  0  0  0  0
 10 11  1  0  0  0  0
 11 12  1  1  0  0  0
 18 11  1  0  0  0  0
 12 13  1  1  0  0  0
 12 14  1  0  0  0  0
 14 15  1  6  0  0  0
 14 16  1  0  0  0  0
 16 17  1  0  0  0  0
 18 19  1  6  0  0  0
 20 19  1  0  0  0  0
 20 21  2  0  0  0  0
M  CHG  1   7  -1
M  END
