# Supplementary material for: Comparative evaluation of atom mapping algorithms for balanced metabolic reactions: application to Recon 3D
Source: J Cheminform. 2017 Jun 14;9:39. doi: 10.1186/s13321-017-0223-1 (PMC5471289; doi:10.1186/s13321-017-0223-1)
Supplement: Supplementary file 3 — Additional file 3. Contains two folders, one contains the predictions obtained from each algorithm in RXN format (Folder: algorithmicPredictions), the other contains manually curated atom mappings, (Folder:standardisedPredictions). [file 13321_2017_223_MOESM3_ESM.zip › algorithmicPredictions/RDT/r1892.rxn]

$RXN

  EC-BLAST     r1892

  3  3
$MOL
hom_L[e]
  EC-BLAST  1118160113
InChIKey=UKAUYVFTDYCKQA-VKHMYHEASA-N
  8  7  0  0  0  0  0  0  0  0999 V2000
    2.6664   -0.1105    0.0000 O   0  0  0  0  0  0  0  0  0  1  0  0
    2.6664    0.7145    0.0000 C   0  0  0  0  0  0  0  0  0  2  0  0
    3.3809    1.1270    0.0000 O   0  0  0  0  0  0  0  0  0  3  0  0
    1.9520    1.1270    0.0000 C   0  0  1  0  0  0  0  0  0  4  0  0
    1.9520    1.9520    0.0000 N   0  0  0  0  0  0  0  0  0  5  0  0
    1.2375    0.7145    0.0000 C   0  0  0  0  0  0  0  0  0  6  0  0
    0.5230    1.1270    0.0000 C   0  0  0  0  0  0  0  0  0  7  0  0
   -0.1914    0.7145    0.0000 O   0  0  0  0  0  0  0  0  0  8  0  0
  2  1  2  0  0  0  0
  2  3  1  0  0  0  0
  4  2  1  0  0  0  0
  4  5  1  6  0  0  0
  4  6  1  0  0  0  0
  6  7  1  0  0  0  0
  7  8  1  0  0  0  0
M  CHG  1   3  -1
M  CHG  1   5   1
M  END
$MOL
pro_L[c]
  EC-BLAST  1118160113
InChIKey=ONIBWKKTOPOVIA-BYPYZUCNSA-N
  8  8  0  0  0  0  0  0  0  0999 V2000
    1.2822    2.3518    0.0000 O   0  0  0  0  0  0  0  0  0  9  0  0
    0.5678    1.9393    0.0000 C   0  0  0  0  0  0  0  0  0 10  0  0
   -0.1467    2.3518    0.0000 O   0  0  0  0  0  0  0  0  0 11  0  0
    0.5678    1.1143    0.0000 C   0  0  2  0  0  0  0  0  0 12  0  0
    1.2352    0.6294    0.0000 C   0  0  0  0  0  0  0  0  0 13  0  0
    0.9803   -0.1553    0.0000 C   0  0  0  0  0  0  0  0  0 14  0  0
    0.1553   -0.1553    0.0000 C   0  0  0  0  0  0  0  0  0 15  0  0
   -0.0997    0.6294    0.0000 N   0  0  0  0  0  0  0  0  0 16  0  0
  2  1  2  0  0  0  0
  3  2  1  0  0  0  0
  4  2  1  6  0  0  0
  4  5  1  0  0  0  0
  4  8  1  0  0  0  0
  5  6  1  0  0  0  0
  6  7  1  0  0  0  0
  7  8  1  0  0  0  0
M  CHG  1   3  -1
M  CHG  1   8   1
M  END
$MOL
na1[e]
  EC-BLAST  1118160113
InChIKey=FKNQFGJONOIPTF-UHFFFAOYSA-N
  1  0  0  0  0  0  0  0  0  0999 V2000
    0.0000    0.0000    0.0000 Na  0  0  0  0  0  0  0  0  0 17  0  0
M  CHG  1   1   1
M  END
$MOL
hom_L[c]
  EC-BLAST  1118160113
InChIKey=UKAUYVFTDYCKQA-VKHMYHEASA-N
  8  7  0  0  0  0  0  0  0  0999 V2000
    2.6664   -0.1105    0.0000 O   0  0  0  0  0  0  0  0  0  1  0  0
    2.6664    0.7145    0.0000 C   0  0  0  0  0  0  0  0  0  2  0  0
    3.3809    1.1270    0.0000 O   0  0  0  0  0  0  0  0  0  3  0  0
    1.9520    1.1270    0.0000 C   0  0  1  0  0  0  0  0  0  4  0  0
    1.9520    1.9520    0.0000 N   0  0  0  0  0  0  0  0  0  5  0  0
    1.2375    0.7145    0.0000 C   0  0  0  0  0  0  0  0  0  6  0  0
    0.5230    1.1270    0.0000 C   0  0  0  0  0  0  0  0  0  7  0  0
   -0.1914    0.7145    0.0000 O   0  0  0  0  0  0  0  0  0  8  0  0
  2  1  2  0  0  0  0
  2  3  1  0  0  0  0
  4  2  1  0  0  0  0
  4  5  1  6  0  0  0
  4  6  1  0  0  0  0
  6  7  1  0  0  0  0
  7  8  1  0  0  0  0
M  CHG  1   3  -1
M  CHG  1   5   1
M  END
$MOL
pro_L[e]
  EC-BLAST  1118160113
InChIKey=ONIBWKKTOPOVIA-BYPYZUCNSA-N
  8  8  0  0  0  0  0  0  0  0999 V2000
    1.2822    2.3518    0.0000 O   0  0  0  0  0  0  0  0  0  9  0  0
    0.5678    1.9393    0.0000 C   0  0  0  0  0  0  0  0  0 10  0  0
   -0.1467    2.3518    0.0000 O   0  0  0  0  0  0  0  0  0 11  0  0
    0.5678    1.1143    0.0000 C   0  0  2  0  0  0  0  0  0 12  0  0
    1.2352    0.6294    0.0000 C   0  0  0  0  0  0  0  0  0 13  0  0
    0.9803   -0.1553    0.0000 C   0  0  0  0  0  0  0  0  0 14  0  0
    0.1553   -0.1553    0.0000 C   0  0  0  0  0  0  0  0  0 15  0  0
   -0.0997    0.6294    0.0000 N   0  0  0  0  0  0  0  0  0 16  0  0
  2  1  2  0  0  0  0
  3  2  1  0  0  0  0
  4  2  1  6  0  0  0
  4  5  1  0  0  0  0
  4  8  1  0  0  0  0
  5  6  1  0  0  0  0
  6  7  1  0  0  0  0
  7  8  1  0  0  0  0
M  CHG  1   3  -1
M  CHG  1   8   1
M  END
$MOL
na1[c]
  EC-BLAST  1118160113
InChIKey=FKNQFGJONOIPTF-UHFFFAOYSA-N
  1  0  0  0  0  0  0  0  0  0999 V2000
    0.0000    0.0000    0.0000 Na  0  0  0  0  0  0  0  0  0 17  0  0
M  CHG  1   1   1
M  END
