# Supplementary material for: Comparative evaluation of atom mapping algorithms for balanced metabolic reactions: application to Recon 3D
Source: J Cheminform. 2017 Jun 14;9:39. doi: 10.1186/s13321-017-0223-1 (PMC5471289; doi:10.1186/s13321-017-0223-1)
Supplement: Supplementary file 3 — Additional file 3. Contains two folders, one contains the predictions obtained from each algorithm in RXN format (Folder: algorithmicPredictions), the other contains manually curated atom mappings, (Folder:standardisedPredictions). [file 13321_2017_223_MOESM3_ESM.zip › algorithmicPredictions/RDT/SUCCOAPET.rxn]

$RXN

  EC-BLAST     SUCCOAPET

  2  2
$MOL
succoa[x]
  EC-BLAST  1118160151
InChIKey=VNOYUJKHFWYWIR-ITIYDSSPSA-I
 55 57  0  0  0  0  0  0  0  0999 V2000
   19.8480   -0.4488    0.0000 O   0  0  0  0  0  0  0  0  0  1  0  0
   19.8480    0.3762    0.0000 C   0  0  0  0  0  0  0  0  0  2  0  0
   20.5624    0.7887    0.0000 O   0  0  0  0  0  0  0  0  0  3  0  0
   19.1335    0.7887    0.0000 C   0  0  0  0  0  0  0  0  0  4  0  0
   18.4190    0.3762    0.0000 C   0  0  0  0  0  0  0  0  0  5  0  0
   17.7046    0.7887    0.0000 C   0  0  0  0  0  0  0  0  0  6  0  0
   17.7046    1.6137    0.0000 O   0  0  0  0  0  0  0  0  0  7  0  0
   16.9901    0.3762    0.0000 S   0  0  0  0  0  0  0  0  0  8  0  0
   16.2756    0.7887    0.0000 C   0  0  0  0  0  0  0  0  0  9  0  0
   15.5611    0.3762    0.0000 C   0  0  0  0  0  0  0  0  0 10  0  0
   14.8467    0.7887    0.0000 N   0  0  0  0  0  0  0  0  0 11  0  0
   14.1322    0.3762    0.0000 C   0  0  0  0  0  0  0  0  0 12  0  0
   14.1322   -0.4488    0.0000 O   0  0  0  0  0  0  0  0  0 13  0  0
   13.4177    0.7887    0.0000 C   0  0  0  0  0  0  0  0  0 14  0  0
   12.7033    0.3762    0.0000 C   0  0  0  0  0  0  0  0  0 15  0  0
   11.9888    0.7887    0.0000 N   0  0  0  0  0  0  0  0  0 16  0  0
   11.2743    0.3762    0.0000 C   0  0  0  0  0  0  0  0  0 17  0  0
   11.2743   -0.4488    0.0000 O   0  0  0  0  0  0  0  0  0 18  0  0
   10.5598    0.7887    0.0000 C   0  0  1  0  0  0  0  0  0 19  0  0
   10.5598    1.6137    0.0000 O   0  0  0  0  0  0  0  0  0 20  0  0
    9.8454    0.3762    0.0000 C   0  0  0  0  0  0  0  0  0 21  0  0
   10.2579   -0.3383    0.0000 C   0  0  0  0  0  0  0  0  0 22  0  0
    9.4329    1.0906    0.0000 C   0  0  0  0  0  0  0  0  0 23  0  0
    9.1309   -0.0363    0.0000 C   0  0  0  0  0  0  0  0  0 24  0  0
    8.4164    0.3762    0.0000 O   0  0  0  0  0  0  0  0  0 25  0  0
    7.7020   -0.0363    0.0000 P   0  0  0  0  0  0  0  0  0 26  0  0
    7.2895    0.6781    0.0000 O   0  0  0  0  0  0  0  0  0 27  0  0
    8.1145   -0.7508    0.0000 O   0  0  0  0  0  0  0  0  0 28  0  0
    6.9875   -0.4488    0.0000 O   0  0  0  0  0  0  0  0  0 29  0  0
    6.2730   -0.0363    0.0000 P   0  0  0  0  0  0  0  0  0 30  0  0
    6.6855    0.6781    0.0000 O   0  0  0  0  0  0  0  0  0 31  0  0
    5.8605   -0.7508    0.0000 O   0  0  0  0  0  0  0  0  0 32  0  0
    5.5585    0.3762    0.0000 O   0  0  0  0  0  0  0  0  0 33  0  0
    4.8441   -0.0363    0.0000 C   0  0  0  0  0  0  0  0  0 34  0  0
    4.1296    0.3762    0.0000 C   0  0  1  0  0  0  0  0  0 35  0  0
    3.3759    0.0406    0.0000 O   0  0  0  0  0  0  0  0  0 36  0  0
    2.8239    0.6537    0.0000 C   0  0  2  0  0  0  0  0  0 37  0  0
    2.0034    0.5675    0.0000 N   0  0  0  0  0  0  0  0  0 38  0  0
    1.5909   -0.1470    0.0000 C   0  0  0  0  0  0  0  0  0 39  0  0
    0.7839    0.0245    0.0000 N   0  0  0  0  0  0  0  0  0 40  0  0
    0.6977    0.8450    0.0000 C   0  0  0  0  0  0  0  0  0 41  0  0
    0.0303    1.3299    0.0000 C   0  0  0  0  0  0  0  0  0 42  0  0
    0.1165    2.1504    0.0000 N   0  0  0  0  0  0  0  0  0 43  0  0
    0.8702    2.4860    0.0000 C   0  0  0  0  0  0  0  0  0 44  0  0
    1.5376    2.0010    0.0000 N   0  0  0  0  0  0  0  0  0 45  0  0
    1.4514    1.1805    0.0000 C   0  0  0  0  0  0  0  0  0 46  0  0
   -0.7234    0.9944    0.0000 N   0  0  0  0  0  0  0  0  0 47  0  0
    3.2364    1.3682    0.0000 C   0  0  2  0  0  0  0  0  0 48  0  0
    2.9008    2.1218    0.0000 O   0  0  0  0  0  0  0  0  0 49  0  0
    4.0434    1.1966    0.0000 C   0  0  2  0  0  0  0  0  0 50  0  0
    4.6565    1.7487    0.0000 O   0  0  0  0  0  0  0  0  0 51  0  0
    5.4411    1.4937    0.0000 P   0  0  0  0  0  0  0  0  0 52  0  0
    6.2257    1.2388    0.0000 O   0  0  0  0  0  0  0  0  0 53  0  0
    5.1861    0.7091    0.0000 O   0  0  0  0  0  0  0  0  0 54  0  0
    5.6960    2.2783    0.0000 O   0  0  0  0  0  0  0  0  0 55  0  0
  2  1  2  0  0  0  0
  2  3  1  0  0  0  0
  4  2  1  0  0  0  0
  5  4  1  0  0  0  0
  6  5  1  0  0  0  0
  6  7  2  0  0  0  0
  8  6  1  0  0  0  4
  9  8  1  0  0  0  0
 10  9  1  0  0  0  0
 11 10  1  0  0  0  0
 12 11  1  0  0  0  0
 12 13  2  0  0  0  0
 14 12  1  0  0  0  0
 15 14  1  0  0  0  0
 16 15  1  0  0  0  0
 17 16  1  0  0  0  0
 17 18  2  0  0  0  0
 19 17  1  0  0  0  0
 19 20  1  1  0  0  0
 21 19  1  0  0  0  0
 22 21  1  0  0  0  0
 21 23  1  0  0  0  0
 21 24  1  0  0  0  0
 24 25  1  0  0  0  0
 25 26  1  0  0  0  0
 26 27  2  0  0  0  0
 26 28  1  0  0  0  0
 26 29  1  0  0  0  0
 29 30  1  0  0  0  0
 30 31  2  0  0  0  0
 30 32  1  0  0  0  0
 30 33  1  0  0  0  0
 33 34  1  0  0  0  0
 35 34  1  1  0  0  0
 35 36  1  0  0  0  0
 35 50  1  0  0  0  0
 36 37  1  0  0  0  0
 37 38  1  1  0  0  0
 37 48  1  0  0  0  0
 38 39  1  0  0  0  0
 38 46  1  0  0  0  0
 39 40  2  0  0  0  0
 40 41  1  0  0  0  0
 41 42  2  0  0  0  0
 41 46  1  0  0  0  0
 42 43  1  0  0  0  0
 42 47  1  0  0  0  0
 43 44  2  0  0  0  0
 44 45  1  0  0  0  0
 45 46  2  0  0  0  0
 48 49  1  6  0  0  0
 48 50  1  0  0  0  0
 50 51  1  6  0  0  0
 51 52  1  0  0  0  0
 52 53  2  0  0  0  0
 52 54  1  0  0  0  0
 52 55  1  0  0  0  0
M  CHG  1   3  -1
M  CHG  1  28  -1
M  CHG  1  32  -1
M  CHG  1  54  -1
M  CHG  1  55  -1
M  END
$MOL
h2o[x]
  EC-BLAST  1118160151
InChIKey=XLYOFNOQVPJJNP-UHFFFAOYSA-N
  1  0  0  0  0  0  0  0  0  0999 V2000
    0.0000    0.0000    0.0000 O   0  0  0  0  0  0  0  0  0 56  0  0
M  END
$MOL
coa[x]
  EC-BLAST  1118160151
InChIKey=RGJOEKWQDUBAIZ-IBOSZNHHSA-N
 48 50  0  0  0  0  0  0  0  0999 V2000
   13.4637   -6.7082    0.0000 S   0  0  0  0  0  0  0  0  0  8  0  0
   12.7492   -7.1207    0.0000 C   0  0  0  0  0  0  0  0  0  9  0  0
   12.0347   -6.7082    0.0000 C   0  0  0  0  0  0  0  0  0 10  0  0
   11.3202   -7.1207    0.0000 N   0  0  0  0  0  0  0  0  0 11  0  0
   10.6058   -6.7082    0.0000 C   0  0  0  0  0  0  0  0  0 12  0  0
   10.6058   -5.8832    0.0000 O   0  0  0  0  0  0  0  0  0 13  0  0
    9.8913   -7.1207    0.0000 C   0  0  0  0  0  0  0  0  0 14  0  0
    9.1768   -6.7082    0.0000 C   0  0  0  0  0  0  0  0  0 15  0  0
    8.4624   -7.1207    0.0000 N   0  0  0  0  0  0  0  0  0 16  0  0
    7.7479   -6.7082    0.0000 C   0  0  0  0  0  0  0  0  0 17  0  0
    7.7479   -5.8832    0.0000 O   0  0  0  0  0  0  0  0  0 18  0  0
    7.0334   -7.1207    0.0000 C   0  0  1  0  0  0  0  0  0 19  0  0
    7.0334   -7.9457    0.0000 O   0  0  0  0  0  0  0  0  0 20  0  0
    6.3190   -6.7082    0.0000 C   0  0  0  0  0  0  0  0  0 21  0  0
    5.9065   -7.4227    0.0000 C   0  0  0  0  0  0  0  0  0 22  0  0
    6.7315   -5.9937    0.0000 C   0  0  0  0  0  0  0  0  0 23  0  0
    5.6045   -6.2957    0.0000 C   0  0  0  0  0  0  0  0  0 24  0  0
    4.8900   -6.7082    0.0000 O   0  0  0  0  0  0  0  0  0 25  0  0
    4.1755   -6.2957    0.0000 P   0  0  0  0  0  0  0  0  0 26  0  0
    4.5880   -5.5812    0.0000 O   0  0  0  0  0  0  0  0  0 27  0  0
    3.7630   -7.0102    0.0000 O   0  0  0  0  0  0  0  0  0 28  0  0
    3.4611   -5.8832    0.0000 O   0  0  0  0  0  0  0  0  0 29  0  0
    2.7466   -6.2957    0.0000 P   0  0  0  0  0  0  0  0  0 30  0  0
    2.3341   -5.5812    0.0000 O   0  0  0  0  0  0  0  0  0 31  0  0
    3.1591   -7.0102    0.0000 O   0  0  0  0  0  0  0  0  0 32  0  0
    2.0321   -6.7082    0.0000 O   0  0  0  0  0  0  0  0  0 33  0  0
    1.3177   -6.2957    0.0000 C   0  0  0  0  0  0  0  0  0 34  0  0
    0.6032   -6.7082    0.0000 C   0  0  1  0  0  0  0  0  0 35  0  0
    0.5169   -7.5287    0.0000 O   0  0  0  0  0  0  0  0  0 36  0  0
   -0.2900   -7.7002    0.0000 C   0  0  2  0  0  0  0  0  0 37  0  0
   -0.6256   -8.4539    0.0000 N   0  0  0  0  0  0  0  0  0 38  0  0
   -0.2131   -9.1684    0.0000 C   0  0  0  0  0  0  0  0  0 39  0  0
   -0.7651   -9.7815    0.0000 N   0  0  0  0  0  0  0  0  0 40  0  0
   -1.5188   -9.4459    0.0000 C   0  0  0  0  0  0  0  0  0 41  0  0
   -2.2725   -9.7815    0.0000 C   0  0  0  0  0  0  0  0  0 42  0  0
   -2.9399   -9.2965    0.0000 N   0  0  0  0  0  0  0  0  0 43  0  0
   -2.8537   -8.4761    0.0000 C   0  0  0  0  0  0  0  0  0 44  0  0
   -2.1000   -8.1405    0.0000 N   0  0  0  0  0  0  0  0  0 45  0  0
   -1.4326   -8.6254    0.0000 C   0  0  0  0  0  0  0  0  0 46  0  0
   -2.3587  -10.6019    0.0000 N   0  0  0  0  0  0  0  0  0 47  0  0
   -0.7025   -6.9857    0.0000 C   0  0  2  0  0  0  0  0  0 48  0  0
   -1.5230   -6.8995    0.0000 O   0  0  0  0  0  0  0  0  0 49  0  0
   -0.1505   -6.3727    0.0000 C   0  0  2  0  0  0  0  0  0 50  0  0
   -0.3220   -5.5657    0.0000 O   0  0  0  0  0  0  0  0  0 51  0  0
    0.2911   -5.0136    0.0000 P   0  0  0  0  0  0  0  0  0 52  0  0
    0.9042   -4.4616    0.0000 O   0  0  0  0  0  0  0  0  0 53  0  0
    0.8431   -5.6267    0.0000 O   0  0  0  0  0  0  0  0  0 54  0  0
   -0.2610   -4.4006    0.0000 O   0  0  0  0  0  0  0  0  0 55  0  0
  2  1  1  0  0  0  0
  3  2  1  0  0  0  0
  4  3  1  0  0  0  0
  5  4  1  0  0  0  0
  5  6  2  0  0  0  0
  7  5  1  0  0  0  0
  8  7  1  0  0  0  0
  9  8  1  0  0  0  0
 10  9  1  0  0  0  0
 10 11  2  0  0  0  0
 12 10  1  0  0  0  0
 12 13  1  6  0  0  0
 14 12  1  0  0  0  0
 15 14  1  0  0  0  0
 14 16  1  0  0  0  0
 14 17  1  0  0  0  0
 17 18  1  0  0  0  0
 18 19  1  0  0  0  0
 19 20  2  0  0  0  0
 19 21  1  0  0  0  0
 19 22  1  0  0  0  0
 22 23  1  0  0  0  0
 23 24  2  0  0  0  0
 23 25  1  0  0  0  0
 23 26  1  0  0  0  0
 26 27  1  0  0  0  0
 28 27  1  1  0  0  0
 28 29  1  0  0  0  0
 28 43  1  0  0  0  0
 29 30  1  0  0  0  0
 30 31  1  1  0  0  0
 30 41  1  0  0  0  0
 31 32  1  0  0  0  0
 31 39  1  0  0  0  0
 32 33  2  0  0  0  0
 33 34  1  0  0  0  0
 34 35  2  0  0  0  0
 34 39  1  0  0  0  0
 35 36  1  0  0  0  0
 35 40  1  0  0  0  0
 36 37  2  0  0  0  0
 37 38  1  0  0  0  0
 38 39  2  0  0  0  0
 41 42  1  6  0  0  0
 41 43  1  0  0  0  0
 43 44  1  6  0  0  0
 44 45  1  0  0  0  0
 45 46  2  0  0  0  0
 45 47  1  0  0  0  0
 45 48  1  0  0  0  0
M  CHG  1  21  -1
M  CHG  1  25  -1
M  CHG  1  47  -1
M  CHG  1  48  -1
M  END
$MOL
succ[x]
  EC-BLAST  1118160151
InChIKey=KDYFGRWQOYBRFD-UHFFFAOYSA-L
  8  7  0  0  0  0  0  0  0  0999 V2000
    2.6664   -0.1105    0.0000 O   0  0  0  0  0  0  0  0  0  1  0  0
    2.6664    0.7145    0.0000 C   0  0  0  0  0  0  0  0  0  2  0  0
    3.3809    1.1270    0.0000 O   0  0  0  0  0  0  0  0  0  3  0  0
    1.9520    1.1270    0.0000 C   0  0  0  0  0  0  0  0  0  4  0  0
    1.2375    0.7145    0.0000 C   0  0  0  0  0  0  0  0  0  5  0  0
    0.5230    1.1270    0.0000 C   0  0  0  0  0  0  0  0  0  6  0  0
    0.5230    1.9520    0.0000 O   0  0  0  0  0  0  0  0  0  7  0  0
   -0.1914    0.7145    0.0000 O   0  0  0  0  0  0  0  0  0 56  0  0
  2  1  2  0  0  0  0
  2  3  1  0  0  0  0
  4  2  1  0  0  0  0
  5  4  1  0  0  0  0
  6  5  1  0  0  0  0
  6  7  2  0  0  0  0
  8  6  1  0  0  0  4
M  CHG  1   3  -1
M  CHG  1   8  -1
M  END
