# Supplementary material for: Comparative evaluation of atom mapping algorithms for balanced metabolic reactions: application to Recon 3D
Source: J Cheminform. 2017 Jun 14;9:39. doi: 10.1186/s13321-017-0223-1 (PMC5471289; doi:10.1186/s13321-017-0223-1)
Supplement: Supplementary file 3 — Additional file 3. Contains two folders, one contains the predictions obtained from each algorithm in RXN format (Folder: algorithmicPredictions), the other contains manually curated atom mappings, (Folder:standardisedPredictions). [file 13321_2017_223_MOESM3_ESM.zip › algorithmicPredictions/RDT/TETPENT6COAtx.rxn]

$RXN

  EC-BLAST     TETPENT6COAtx

  1  1
$MOL
tetpent6coa[c]
  EC-BLAST  1118160152
InChIKey=XZYNVQDKYRHKFG-QOJZHLSOSA-J
 73 75  0  0  0  0  0  0  0  0999 V2000
   23.3342    0.7829    0.0000 O   0  0  0  0  0  0  0  0  0  1  0  0
   23.3342    1.6079    0.0000 C   0  0  0  0  0  0  0  0  0  2  0  0
   24.0486    2.0204    0.0000 S   0  0  0  0  0  0  0  0  0  3  0  0
   24.7631    1.6079    0.0000 C   0  0  0  0  0  0  0  0  0  4  0  0
   25.4776    2.0204    0.0000 C   0  0  0  0  0  0  0  0  0  5  0  0
   26.1920    1.6079    0.0000 N   0  0  0  0  0  0  0  0  0  6  0  0
   26.9065    2.0204    0.0000 C   0  0  0  0  0  0  0  0  0  7  0  0
   26.9065    2.8454    0.0000 O   0  0  0  0  0  0  0  0  0  8  0  0
   27.6210    1.6079    0.0000 C   0  0  0  0  0  0  0  0  0  9  0  0
   28.3354    2.0204    0.0000 C   0  0  0  0  0  0  0  0  0 10  0  0
   29.0499    1.6079    0.0000 N   0  0  0  0  0  0  0  0  0 11  0  0
   29.7644    2.0204    0.0000 C   0  0  0  0  0  0  0  0  0 12  0  0
   29.7644    2.8454    0.0000 O   0  0  0  0  0  0  0  0  0 13  0  0
   30.4789    1.6079    0.0000 C   0  0  2  0  0  0  0  0  0 14  0  0
   30.4789    0.7829    0.0000 O   0  0  0  0  0  0  0  0  0 15  0  0
   31.1933    2.0204    0.0000 C   0  0  0  0  0  0  0  0  0 16  0  0
   31.6058    1.3059    0.0000 C   0  0  0  0  0  0  0  0  0 17  0  0
   30.7808    2.7349    0.0000 C   0  0  0  0  0  0  0  0  0 18  0  0
   31.9078    2.4329    0.0000 C   0  0  0  0  0  0  0  0  0 19  0  0
   32.6223    2.0204    0.0000 O   0  0  0  0  0  0  0  0  0 20  0  0
   33.3367    2.4329    0.0000 P   0  0  0  0  0  0  0  0  0 21  0  0
   32.9242    3.1474    0.0000 O   0  0  0  0  0  0  0  0  0 22  0  0
   33.7492    1.7184    0.0000 O   0  0  0  0  0  0  0  0  0 23  0  0
   34.0512    2.8454    0.0000 O   0  0  0  0  0  0  0  0  0 24  0  0
   34.7657    2.4329    0.0000 P   0  0  0  0  0  0  0  0  0 25  0  0
   35.1782    3.1474    0.0000 O   0  0  0  0  0  0  0  0  0 26  0  0
   34.3532    1.7184    0.0000 O   0  0  0  0  0  0  0  0  0 27  0  0
   35.4802    2.0204    0.0000 O   0  0  0  0  0  0  0  0  0 28  0  0
   36.1946    2.4329    0.0000 C   0  0  0  0  0  0  0  0  0 29  0  0
   36.9091    2.0204    0.0000 C   0  0  1  0  0  0  0  0  0 30  0  0
   37.6628    2.3560    0.0000 O   0  0  0  0  0  0  0  0  0 31  0  0
   38.2148    1.7429    0.0000 C   0  0  2  0  0  0  0  0  0 32  0  0
   39.0353    1.8291    0.0000 N   0  0  0  0  0  0  0  0  0 33  0  0
   39.4478    2.5436    0.0000 C   0  0  0  0  0  0  0  0  0 34  0  0
   40.2548    2.3720    0.0000 N   0  0  0  0  0  0  0  0  0 35  0  0
   40.3410    1.5516    0.0000 C   0  0  0  0  0  0  0  0  0 36  0  0
   41.0084    1.0666    0.0000 C   0  0  0  0  0  0  0  0  0 37  0  0
   40.9222    0.2462    0.0000 N   0  0  0  0  0  0  0  0  0 38  0  0
   40.1685   -0.0894    0.0000 C   0  0  0  0  0  0  0  0  0 39  0  0
   39.5011    0.3955    0.0000 N   0  0  0  0  0  0  0  0  0 40  0  0
   39.5873    1.2160    0.0000 C   0  0  0  0  0  0  0  0  0 41  0  0
   41.7621    1.4022    0.0000 N   0  0  0  0  0  0  0  0  0 42  0  0
   37.8023    1.0284    0.0000 C   0  0  2  0  0  0  0  0  0 43  0  0
   38.1379    0.2747    0.0000 O   0  0  0  0  0  0  0  0  0 44  0  0
   36.9953    1.1999    0.0000 C   0  0  2  0  0  0  0  0  0 45  0  0
   36.3822    0.6479    0.0000 O   0  0  0  0  0  0  0  0  0 46  0  0
   35.5976    0.9028    0.0000 P   0  0  0  0  0  0  0  0  0 47  0  0
   34.8130    1.1578    0.0000 O   0  0  0  0  0  0  0  0  0 48  0  0
   35.8526    1.6874    0.0000 O   0  0  0  0  0  0  0  0  0 49  0  0
   35.3427    0.1182    0.0000 O   0  0  0  0  0  0  0  0  0 50  0  0
   22.6197    2.0204    0.0000 C   0  0  0  0  0  0  0  0  0 51  0  0
   21.9052    1.6079    0.0000 C   0  0  0  0  0  0  0  0  0 52  0  0
   21.1907    2.0204    0.0000 C   0  0  0  0  0  0  0  0  0 53  0  0
   20.4763    1.6079    0.0000 C   0  0  0  0  0  0  0  0  0 54  0  0
   19.7618    2.0204    0.0000 C   0  0  0  0  0  0  0  0  0 55  0  0
   19.7618    2.8454    0.0000 C   0  0  0  0  0  0  0  0  0 56  0  0
   20.4763    3.2579    0.0000 C   0  0  0  0  0  0  0  0  0 57  0  0
   21.1907    2.8454    0.0000 C   0  0  0  0  0  0  0  0  0 58  0  0
   21.9052    3.2579    0.0000 C   0  0  0  0  0  0  0  0  0 59  0  0
   21.9052    4.0829    0.0000 C   0  0  0  0  0  0  0  0  0 60  0  0
   21.1907    4.4954    0.0000 C   0  0  0  0  0  0  0  0  0 61  0  0
   21.1907    5.3204    0.0000 C   0  0  0  0  0  0  0  0  0 62  0  0
   21.9052    5.7329    0.0000 C   0  0  0  0  0  0  0  0  0 63  0  0
   21.9052    6.5579    0.0000 C   0  0  0  0  0  0  0  0  0 64  0  0
   22.6197    6.9704    0.0000 C   0  0  0  0  0  0  0  0  0 65  0  0
   23.3342    6.5579    0.0000 C   0  0  0  0  0  0  0  0  0 66  0  0
   24.0486    6.9704    0.0000 C   0  0  0  0  0  0  0  0  0 67  0  0
   24.7631    6.5579    0.0000 C   0  0  0  0  0  0  0  0  0 68  0  0
   24.7631    5.7329    0.0000 C   0  0  0  0  0  0  0  0  0 69  0  0
   25.4776    5.3204    0.0000 C   0  0  0  0  0  0  0  0  0 70  0  0
   25.4776    4.4954    0.0000 C   0  0  0  0  0  0  0  0  0 71  0  0
   26.1920    4.0829    0.0000 C   0  0  0  0  0  0  0  0  0 72  0  0
   26.1920    3.2579    0.0000 C   0  0  0  0  0  0  0  0  0 73  0  0
  2  1  2  0  0  0  0
  2  3  1  0  0  0  0
 51  2  1  0  0  0  0
  3  4  1  0  0  0  0
  4  5  1  0  0  0  0
  5  6  1  0  0  0  0
  6  7  1  0  0  0  0
  7  8  2  0  0  0  0
  7  9  1  0  0  0  0
  9 10  1  0  0  0  0
 10 11  1  0  0  0  0
 11 12  1  0  0  0  0
 12 13  2  0  0  0  0
 12 14  1  0  0  0  0
 14 15  1  1  0  0  0
 14 16  1  0  0  0  0
 16 17  1  0  0  0  0
 16 18  1  0  0  0  0
 16 19  1  0  0  0  0
 19 20  1  0  0  0  0
 20 21  1  0  0  0  0
 21 22  2  0  0  0  0
 21 23  1  0  0  0  0
 21 24  1  0  0  0  0
 24 25  1  0  0  0  0
 25 26  2  0  0  0  0
 25 27  1  0  0  0  0
 25 28  1  0  0  0  0
 28 29  1  0  0  0  0
 30 29  1  1  0  0  0
 30 31  1  0  0  0  0
 30 45  1  0  0  0  0
 31 32  1  0  0  0  0
 32 33  1  1  0  0  0
 32 43  1  0  0  0  0
 33 34  1  0  0  0  0
 33 41  1  0  0  0  0
 34 35  2  0  0  0  0
 35 36  1  0  0  0  0
 36 37  2  0  0  0  0
 36 41  1  0  0  0  0
 37 38  1  0  0  0  0
 37 42  1  0  0  0  0
 38 39  2  0  0  0  0
 39 40  1  0  0  0  0
 40 41  2  0  0  0  0
 43 44  1  6  0  0  0
 43 45  1  0  0  0  0
 45 46  1  6  0  0  0
 46 47  1  0  0  0  0
 47 48  2  0  0  0  0
 47 49  1  0  0  0  0
 47 50  1  0  0  0  0
 52 51  1  0  0  0  0
 53 52  1  0  0  0  0
 54 53  1  0  0  0  0
 55 54  1  0  0  0  0
 56 55  2  0  0  0  0
 57 56  1  0  0  0  0
 58 57  1  0  0  0  0
 59 58  2  0  0  0  0
 60 59  1  0  0  0  0
 61 60  1  0  0  0  0
 62 61  2  0  0  0  0
 63 62  1  0  0  0  0
 64 63  1  0  0  0  0
 65 64  2  0  0  0  0
 66 65  1  0  0  0  0
 67 66  1  0  0  0  0
 68 67  2  0  0  0  0
 69 68  1  0  0  0  0
 70 69  1  0  0  0  0
 71 70  1  0  0  0  0
 72 71  1  0  0  0  0
 73 72  1  0  0  0  0
M  CHG  1  23  -1
M  CHG  1  27  -1
M  CHG  1  49  -1
M  CHG  1  50  -1
M  END
$MOL
tetpent6coa[x]
  EC-BLAST  1118160152
InChIKey=XZYNVQDKYRHKFG-QOJZHLSOSA-J
 73 75  0  0  0  0  0  0  0  0999 V2000
   23.3342    0.7829    0.0000 O   0  0  0  0  0  0  0  0  0  1  0  0
   23.3342    1.6079    0.0000 C   0  0  0  0  0  0  0  0  0  2  0  0
   24.0486    2.0204    0.0000 S   0  0  0  0  0  0  0  0  0  3  0  0
   24.7631    1.6079    0.0000 C   0  0  0  0  0  0  0  0  0  4  0  0
   25.4776    2.0204    0.0000 C   0  0  0  0  0  0  0  0  0  5  0  0
   26.1920    1.6079    0.0000 N   0  0  0  0  0  0  0  0  0  6  0  0
   26.9065    2.0204    0.0000 C   0  0  0  0  0  0  0  0  0  7  0  0
   26.9065    2.8454    0.0000 O   0  0  0  0  0  0  0  0  0  8  0  0
   27.6210    1.6079    0.0000 C   0  0  0  0  0  0  0  0  0  9  0  0
   28.3354    2.0204    0.0000 C   0  0  0  0  0  0  0  0  0 10  0  0
   29.0499    1.6079    0.0000 N   0  0  0  0  0  0  0  0  0 11  0  0
   29.7644    2.0204    0.0000 C   0  0  0  0  0  0  0  0  0 12  0  0
   29.7644    2.8454    0.0000 O   0  0  0  0  0  0  0  0  0 13  0  0
   30.4789    1.6079    0.0000 C   0  0  2  0  0  0  0  0  0 14  0  0
   30.4789    0.7829    0.0000 O   0  0  0  0  0  0  0  0  0 15  0  0
   31.1933    2.0204    0.0000 C   0  0  0  0  0  0  0  0  0 16  0  0
   31.6058    1.3059    0.0000 C   0  0  0  0  0  0  0  0  0 17  0  0
   30.7808    2.7349    0.0000 C   0  0  0  0  0  0  0  0  0 18  0  0
   31.9078    2.4329    0.0000 C   0  0  0  0  0  0  0  0  0 19  0  0
   32.6223    2.0204    0.0000 O   0  0  0  0  0  0  0  0  0 20  0  0
   33.3367    2.4329    0.0000 P   0  0  0  0  0  0  0  0  0 21  0  0
   32.9242    3.1474    0.0000 O   0  0  0  0  0  0  0  0  0 22  0  0
   33.7492    1.7184    0.0000 O   0  0  0  0  0  0  0  0  0 23  0  0
   34.0512    2.8454    0.0000 O   0  0  0  0  0  0  0  0  0 24  0  0
   34.7657    2.4329    0.0000 P   0  0  0  0  0  0  0  0  0 25  0  0
   35.1782    3.1474    0.0000 O   0  0  0  0  0  0  0  0  0 26  0  0
   34.3532    1.7184    0.0000 O   0  0  0  0  0  0  0  0  0 27  0  0
   35.4802    2.0204    0.0000 O   0  0  0  0  0  0  0  0  0 28  0  0
   36.1946    2.4329    0.0000 C   0  0  0  0  0  0  0  0  0 29  0  0
   36.9091    2.0204    0.0000 C   0  0  1  0  0  0  0  0  0 30  0  0
   37.6628    2.3560    0.0000 O   0  0  0  0  0  0  0  0  0 31  0  0
   38.2148    1.7429    0.0000 C   0  0  2  0  0  0  0  0  0 32  0  0
   39.0353    1.8291    0.0000 N   0  0  0  0  0  0  0  0  0 33  0  0
   39.4478    2.5436    0.0000 C   0  0  0  0  0  0  0  0  0 34  0  0
   40.2548    2.3720    0.0000 N   0  0  0  0  0  0  0  0  0 35  0  0
   40.3410    1.5516    0.0000 C   0  0  0  0  0  0  0  0  0 36  0  0
   41.0084    1.0666    0.0000 C   0  0  0  0  0  0  0  0  0 37  0  0
   40.9222    0.2462    0.0000 N   0  0  0  0  0  0  0  0  0 38  0  0
   40.1685   -0.0894    0.0000 C   0  0  0  0  0  0  0  0  0 39  0  0
   39.5011    0.3955    0.0000 N   0  0  0  0  0  0  0  0  0 40  0  0
   39.5873    1.2160    0.0000 C   0  0  0  0  0  0  0  0  0 41  0  0
   41.7621    1.4022    0.0000 N   0  0  0  0  0  0  0  0  0 42  0  0
   37.8023    1.0284    0.0000 C   0  0  2  0  0  0  0  0  0 43  0  0
   38.1379    0.2747    0.0000 O   0  0  0  0  0  0  0  0  0 44  0  0
   36.9953    1.1999    0.0000 C   0  0  2  0  0  0  0  0  0 45  0  0
   36.3822    0.6479    0.0000 O   0  0  0  0  0  0  0  0  0 46  0  0
   35.5976    0.9028    0.0000 P   0  0  0  0  0  0  0  0  0 47  0  0
   34.8130    1.1578    0.0000 O   0  0  0  0  0  0  0  0  0 48  0  0
   35.8526    1.6874    0.0000 O   0  0  0  0  0  0  0  0  0 49  0  0
   35.3427    0.1182    0.0000 O   0  0  0  0  0  0  0  0  0 50  0  0
   22.6197    2.0204    0.0000 C   0  0  0  0  0  0  0  0  0 51  0  0
   21.9052    1.6079    0.0000 C   0  0  0  0  0  0  0  0  0 52  0  0
   21.1907    2.0204    0.0000 C   0  0  0  0  0  0  0  0  0 53  0  0
   20.4763    1.6079    0.0000 C   0  0  0  0  0  0  0  0  0 54  0  0
   19.7618    2.0204    0.0000 C   0  0  0  0  0  0  0  0  0 55  0  0
   19.7618    2.8454    0.0000 C   0  0  0  0  0  0  0  0  0 56  0  0
   20.4763    3.2579    0.0000 C   0  0  0  0  0  0  0  0  0 57  0  0
   21.1907    2.8454    0.0000 C   0  0  0  0  0  0  0  0  0 58  0  0
   21.9052    3.2579    0.0000 C   0  0  0  0  0  0  0  0  0 59  0  0
   21.9052    4.0829    0.0000 C   0  0  0  0  0  0  0  0  0 60  0  0
   21.1907    4.4954    0.0000 C   0  0  0  0  0  0  0  0  0 61  0  0
   21.1907    5.3204    0.0000 C   0  0  0  0  0  0  0  0  0 62  0  0
   21.9052    5.7329    0.0000 C   0  0  0  0  0  0  0  0  0 63  0  0
   21.9052    6.5579    0.0000 C   0  0  0  0  0  0  0  0  0 64  0  0
   22.6197    6.9704    0.0000 C   0  0  0  0  0  0  0  0  0 65  0  0
   23.3342    6.5579    0.0000 C   0  0  0  0  0  0  0  0  0 66  0  0
   24.0486    6.9704    0.0000 C   0  0  0  0  0  0  0  0  0 67  0  0
   24.7631    6.5579    0.0000 C   0  0  0  0  0  0  0  0  0 68  0  0
   24.7631    5.7329    0.0000 C   0  0  0  0  0  0  0  0  0 69  0  0
   25.4776    5.3204    0.0000 C   0  0  0  0  0  0  0  0  0 70  0  0
   25.4776    4.4954    0.0000 C   0  0  0  0  0  0  0  0  0 71  0  0
   26.1920    4.0829    0.0000 C   0  0  0  0  0  0  0  0  0 72  0  0
   26.1920    3.2579    0.0000 C   0  0  0  0  0  0  0  0  0 73  0  0
  2  1  2  0  0  0  0
  2  3  1  0  0  0  0
 51  2  1  0  0  0  0
  3  4  1  0  0  0  0
  4  5  1  0  0  0  0
  5  6  1  0  0  0  0
  6  7  1  0  0  0  0
  7  8  2  0  0  0  0
  7  9  1  0  0  0  0
  9 10  1  0  0  0  0
 10 11  1  0  0  0  0
 11 12  1  0  0  0  0
 12 13  2  0  0  0  0
 12 14  1  0  0  0  0
 14 15  1  1  0  0  0
 14 16  1  0  0  0  0
 16 17  1  0  0  0  0
 16 18  1  0  0  0  0
 16 19  1  0  0  0  0
 19 20  1  0  0  0  0
 20 21  1  0  0  0  0
 21 22  2  0  0  0  0
 21 23  1  0  0  0  0
 21 24  1  0  0  0  0
 24 25  1  0  0  0  0
 25 26  2  0  0  0  0
 25 27  1  0  0  0  0
 25 28  1  0  0  0  0
 28 29  1  0  0  0  0
 30 29  1  1  0  0  0
 30 31  1  0  0  0  0
 30 45  1  0  0  0  0
 31 32  1  0  0  0  0
 32 33  1  1  0  0  0
 32 43  1  0  0  0  0
 33 34  1  0  0  0  0
 33 41  1  0  0  0  0
 34 35  2  0  0  0  0
 35 36  1  0  0  0  0
 36 37  2  0  0  0  0
 36 41  1  0  0  0  0
 37 38  1  0  0  0  0
 37 42  1  0  0  0  0
 38 39  2  0  0  0  0
 39 40  1  0  0  0  0
 40 41  2  0  0  0  0
 43 44  1  6  0  0  0
 43 45  1  0  0  0  0
 45 46  1  6  0  0  0
 46 47  1  0  0  0  0
 47 48  2  0  0  0  0
 47 49  1  0  0  0  0
 47 50  1  0  0  0  0
 52 51  1  0  0  0  0
 53 52  1  0  0  0  0
 54 53  1  0  0  0  0
 55 54  1  0  0  0  0
 56 55  2  0  0  0  0
 57 56  1  0  0  0  0
 58 57  1  0  0  0  0
 59 58  2  0  0  0  0
 60 59  1  0  0  0  0
 61 60  1  0  0  0  0
 62 61  2  0  0  0  0
 63 62  1  0  0  0  0
 64 63  1  0  0  0  0
 65 64  2  0  0  0  0
 66 65  1  0  0  0  0
 67 66  1  0  0  0  0
 68 67  2  0  0  0  0
 69 68  1  0  0  0  0
 70 69  1  0  0  0  0
 71 70  1  0  0  0  0
 72 71  1  0  0  0  0
 73 72  1  0  0  0  0
M  CHG  1  23  -1
M  CHG  1  27  -1
M  CHG  1  49  -1
M  CHG  1  50  -1
M  END
