# Supplementary material for: Comparative evaluation of atom mapping algorithms for balanced metabolic reactions: application to Recon 3D
Source: J Cheminform. 2017 Jun 14;9:39. doi: 10.1186/s13321-017-0223-1 (PMC5471289; doi:10.1186/s13321-017-0223-1)
Supplement: Supplementary file 3 — Additional file 3. Contains two folders, one contains the predictions obtained from each algorithm in RXN format (Folder: algorithmicPredictions), the other contains manually curated atom mappings, (Folder:standardisedPredictions). [file 13321_2017_223_MOESM3_ESM.zip › algorithmicPredictions/RDT/BILIRUBt2.rxn]

$RXN

  EC-BLAST     BILIRUBt2

  2  2
$MOL
bilirub[e]
  EC-BLAST  1117162229
InChIKey=BPYKTIZUTYGOLE-IFADSCNNSA-L
 43 46  0  0  0  0  0  0  0  0999 V2000
    2.9229   -9.3022    0.0000 O   0  0  0  0  0  0  0  0  0  1  0  0
    3.5360   -8.7502    0.0000 C   0  0  0  0  0  0  0  0  0  2  0  0
    4.3206   -9.0051    0.0000 O   0  0  0  0  0  0  0  0  0  3  0  0
    3.3645   -7.9432    0.0000 C   0  0  0  0  0  0  0  0  0  4  0  0
    3.9776   -7.3912    0.0000 C   0  0  0  0  0  0  0  0  0  5  0  0
    3.8061   -6.5842    0.0000 C   0  0  0  0  0  0  0  0  0  6  0  0
    3.0524   -6.2487    0.0000 C   0  0  0  0  0  0  0  0  0  7  0  0
    3.1386   -5.4282    0.0000 N   0  0  0  0  0  0  0  0  0  8  0  0
    3.9456   -5.2567    0.0000 C   0  0  0  0  0  0  0  0  0  9  0  0
    4.2811   -4.5030    0.0000 C   0  0  0  0  0  0  0  0  0 10  0  0
    3.7962   -3.8356    0.0000 C   0  0  0  0  0  0  0  0  0 11  0  0
    2.9712   -3.8356    0.0000 N   0  0  0  0  0  0  0  0  0 12  0  0
    2.7163   -3.0509    0.0000 C   0  0  0  0  0  0  0  0  0 13  0  0
    1.9317   -2.7960    0.0000 O   0  0  0  0  0  0  0  0  0 14  0  0
    3.3837   -2.5660    0.0000 C   0  0  0  0  0  0  0  0  0 15  0  0
    4.0512   -3.0509    0.0000 C   0  0  0  0  0  0  0  0  0 16  0  0
    4.8358   -2.7960    0.0000 C   0  0  0  0  0  0  0  0  0 17  0  0
    5.4489   -3.3480    0.0000 C   0  0  0  0  0  0  0  0  0 18  0  0
    3.3837   -1.7410    0.0000 C   0  0  0  0  0  0  0  0  0 19  0  0
    4.3581   -5.9711    0.0000 C   0  0  0  0  0  0  0  0  0 20  0  0
    5.1786   -6.0574    0.0000 C   0  0  0  0  0  0  0  0  0 21  0  0
    2.3379   -6.6612    0.0000 C   0  0  0  0  0  0  0  0  0 22  0  0
    1.6234   -6.2487    0.0000 C   0  0  0  0  0  0  0  0  0 23  0  0
    1.5372   -5.4282    0.0000 N   0  0  0  0  0  0  0  0  0 24  0  0
    0.7302   -5.2567    0.0000 C   0  0  0  0  0  0  0  0  0 25  0  0
    0.3947   -4.5030    0.0000 C   0  0  0  0  0  0  0  0  0 26  0  0
   -0.4258   -4.4168    0.0000 C   0  0  0  0  0  0  0  0  0 27  0  0
   -0.9778   -5.0298    0.0000 N   0  0  0  0  0  0  0  0  0 28  0  0
   -1.7315   -4.6943    0.0000 C   0  0  0  0  0  0  0  0  0 29  0  0
   -2.4460   -5.1068    0.0000 O   0  0  0  0  0  0  0  0  0 30  0  0
   -1.6453   -3.8738    0.0000 C   0  0  0  0  0  0  0  0  0 31  0  0
   -2.2584   -3.3218    0.0000 C   0  0  0  0  0  0  0  0  0 32  0  0
   -3.0430   -3.5767    0.0000 C   0  0  0  0  0  0  0  0  0 33  0  0
   -0.8383   -3.7023    0.0000 C   0  0  0  0  0  0  0  0  0 34  0  0
   -0.5027   -2.9486    0.0000 C   0  0  0  0  0  0  0  0  0 35  0  0
    0.3177   -5.9711    0.0000 C   0  0  0  0  0  0  0  0  0 36  0  0
    0.8698   -6.5842    0.0000 C   0  0  0  0  0  0  0  0  0 37  0  0
    0.6982   -7.3912    0.0000 C   0  0  0  0  0  0  0  0  0 38  0  0
   -0.0864   -7.6461    0.0000 C   0  0  0  0  0  0  0  0  0 39  0  0
   -0.2579   -8.4531    0.0000 C   0  0  0  0  0  0  0  0  0 40  0  0
    0.3552   -9.0051    0.0000 O   0  0  0  0  0  0  0  0  0 41  0  0
   -1.0425   -8.7081    0.0000 O   0  0  0  0  0  0  0  0  0 42  0  0
   -0.5027   -6.0574    0.0000 C   0  0  0  0  0  0  0  0  0 43  0  0
  2  1  2  0  0  0  0
  2  3  1  0  0  0  4
  4  2  1  0  0  0  0
  5  4  1  0  0  0  0
  6  5  1  0  0  0  0
  6  7  2  0  0  0  0
 20  6  1  0  0  0  0
  7  8  1  0  0  0  0
  7 22  1  0  0  0  0
  9  8  1  0  0  0  0
 10  9  1  0  0  0  0
  9 20  2  0  0  0  0
 11 10  2  0  0  0  0
 11 12  1  0  0  0  0
 16 11  1  0  0  0  0
 12 13  1  0  0  0  0
 13 14  2  0  0  0  0
 15 13  1  0  0  0  0
 15 16  2  0  0  0  0
 19 15  1  0  0  0  0
 16 17  1  0  0  0  0
 17 18  2  0  0  0  0
 20 21  1  0  0  0  0
 22 23  1  0  0  0  0
 23 24  1  0  0  0  0
 23 37  2  0  0  0  0
 25 24  1  0  0  0  0
 25 26  1  0  0  0  0
 36 25  2  0  0  0  0
 26 27  2  0  0  0  0
 27 28  1  0  0  0  0
 27 34  1  0  0  0  0
 28 29  1  0  0  0  0
 29 30  2  0  0  0  0
 29 31  1  0  0  0  0
 31 32  1  0  0  0  0
 31 34  2  0  0  0  0
 32 33  2  0  0  0  0
 34 35  1  0  0  0  0
 37 36  1  0  0  0  0
 36 43  1  0  0  0  0
 37 38  1  0  0  0  0
 38 39  1  0  0  0  0
 39 40  1  0  0  0  4
 40 41  2  0  0  0  0
 40 42  1  0  0  0  0
M  CHG  1   3  -1
M  CHG  1  42  -1
M  END
$MOL
hco3[c]
  EC-BLAST  1117162229
InChIKey=BVKZGUZCCUSVTD-UHFFFAOYSA-M
  4  3  0  0  0  0  0  0  0  0999 V2000
    0.0000    0.0000    0.0000 O   0  0  0  0  0  0  0  0  0 44  0  0
    0.8250    0.0000    0.0000 C   0  0  0  0  0  0  0  0  0 45  0  0
    1.2375   -0.7145    0.0000 O   0  0  0  0  0  0  0  0  0 46  0  0
    1.2375    0.7145    0.0000 O   0  0  0  0  0  0  0  0  0 47  0  0
  2  1  2  0  0  0  0
  2  3  1  0  0  0  0
  4  2  1  0  0  0  4
M  CHG  1   3  -1
M  END
$MOL
bilirub[c]
  EC-BLAST  1117162229
InChIKey=BPYKTIZUTYGOLE-IFADSCNNSA-L
 43 46  0  0  0  0  0  0  0  0999 V2000
    2.9229   -9.3022    0.0000 O   0  0  0  0  0  0  0  0  0  1  0  0
    3.5360   -8.7502    0.0000 C   0  0  0  0  0  0  0  0  0  2  0  0
   -0.5027   -6.0574    0.0000 C   0  0  0  0  0  0  0  0  0 43  0  0
    4.3206   -9.0051    0.0000 O   0  0  0  0  0  0  0  0  0 47  0  0
    3.3645   -7.9432    0.0000 C   0  0  0  0  0  0  0  0  0  4  0  0
    3.9776   -7.3912    0.0000 C   0  0  0  0  0  0  0  0  0  5  0  0
    3.8061   -6.5842    0.0000 C   0  0  0  0  0  0  0  0  0  6  0  0
    3.0524   -6.2487    0.0000 C   0  0  0  0  0  0  0  0  0  7  0  0
    3.1386   -5.4282    0.0000 N   0  0  0  0  0  0  0  0  0  8  0  0
    3.9456   -5.2567    0.0000 C   0  0  0  0  0  0  0  0  0  9  0  0
    4.2811   -4.5030    0.0000 C   0  0  0  0  0  0  0  0  0 10  0  0
    3.7962   -3.8356    0.0000 C   0  0  0  0  0  0  0  0  0 11  0  0
    2.9712   -3.8356    0.0000 N   0  0  0  0  0  0  0  0  0 12  0  0
    2.7163   -3.0509    0.0000 C   0  0  0  0  0  0  0  0  0 13  0  0
    1.9317   -2.7960    0.0000 O   0  0  0  0  0  0  0  0  0 14  0  0
    3.3837   -2.5660    0.0000 C   0  0  0  0  0  0  0  0  0 15  0  0
    4.0512   -3.0509    0.0000 C   0  0  0  0  0  0  0  0  0 16  0  0
    4.8358   -2.7960    0.0000 C   0  0  0  0  0  0  0  0  0 17  0  0
    5.4489   -3.3480    0.0000 C   0  0  0  0  0  0  0  0  0 18  0  0
    3.3837   -1.7410    0.0000 C   0  0  0  0  0  0  0  0  0 19  0  0
    4.3581   -5.9711    0.0000 C   0  0  0  0  0  0  0  0  0 20  0  0
    5.1786   -6.0574    0.0000 C   0  0  0  0  0  0  0  0  0 21  0  0
    2.3379   -6.6612    0.0000 C   0  0  0  0  0  0  0  0  0 22  0  0
    1.6234   -6.2487    0.0000 C   0  0  0  0  0  0  0  0  0 23  0  0
    1.5372   -5.4282    0.0000 N   0  0  0  0  0  0  0  0  0 24  0  0
    0.7302   -5.2567    0.0000 C   0  0  0  0  0  0  0  0  0 25  0  0
    0.3947   -4.5030    0.0000 C   0  0  0  0  0  0  0  0  0 26  0  0
   -0.4258   -4.4168    0.0000 C   0  0  0  0  0  0  0  0  0 27  0  0
   -0.9778   -5.0298    0.0000 N   0  0  0  0  0  0  0  0  0 28  0  0
   -1.7315   -4.6943    0.0000 C   0  0  0  0  0  0  0  0  0 29  0  0
   -2.4460   -5.1068    0.0000 O   0  0  0  0  0  0  0  0  0 30  0  0
   -1.6453   -3.8738    0.0000 C   0  0  0  0  0  0  0  0  0 31  0  0
   -2.2584   -3.3218    0.0000 C   0  0  0  0  0  0  0  0  0 32  0  0
   -3.0430   -3.5767    0.0000 C   0  0  0  0  0  0  0  0  0 33  0  0
   -0.8383   -3.7023    0.0000 C   0  0  0  0  0  0  0  0  0 34  0  0
   -0.5027   -2.9486    0.0000 C   0  0  0  0  0  0  0  0  0 35  0  0
    0.3177   -5.9711    0.0000 C   0  0  0  0  0  0  0  0  0 36  0  0
    0.8698   -6.5842    0.0000 C   0  0  0  0  0  0  0  0  0 37  0  0
    0.6982   -7.3912    0.0000 C   0  0  0  0  0  0  0  0  0 38  0  0
    0.3552   -9.0051    0.0000 O   0  0  0  0  0  0  0  0  0 44  0  0
   -0.2579   -8.4531    0.0000 C   0  0  0  0  0  0  0  0  0 45  0  0
   -1.0425   -8.7081    0.0000 O   0  0  0  0  0  0  0  0  0 46  0  0
   -0.0864   -7.6461    0.0000 C   0  0  0  0  0  0  0  0  0 39  0  0
  2  1  2  0  0  0  0
  2  4  1  0  0  0  4
  5  2  1  0  0  0  0
 37  3  1  0  0  0  0
  6  5  1  0  0  0  0
  7  6  1  0  0  0  0
  7  8  2  0  0  0  0
 21  7  1  0  0  0  0
  8  9  1  0  0  0  0
  8 23  1  0  0  0  0
 10  9  1  0  0  0  0
 11 10  1  0  0  0  0
 10 21  2  0  0  0  0
 12 11  2  0  0  0  0
 12 13  1  0  0  0  0
 17 12  1  0  0  0  0
 13 14  1  0  0  0  0
 14 15  2  0  0  0  0
 16 14  1  0  0  0  0
 16 17  2  0  0  0  0
 20 16  1  0  0  0  0
 17 18  1  0  0  0  0
 18 19  2  0  0  0  0
 21 22  1  0  0  0  0
 23 24  1  0  0  0  0
 24 25  1  0  0  0  0
 24 38  2  0  0  0  0
 26 25  1  0  0  0  0
 26 27  1  0  0  0  0
 37 26  2  0  0  0  0
 27 28  2  0  0  0  0
 28 29  1  0  0  0  0
 28 35  1  0  0  0  0
 29 30  1  0  0  0  0
 30 31  2  0  0  0  0
 30 32  1  0  0  0  0
 32 33  1  0  0  0  0
 32 35  2  0  0  0  0
 33 34  2  0  0  0  0
 35 36  1  0  0  0  0
 38 37  1  0  0  0  0
 38 39  1  0  0  0  0
 39 43  1  0  0  0  0
 41 40  2  0  0  0  0
 41 42  1  0  0  0  0
 43 41  1  0  0  0  4
M  CHG  1   4  -1
M  CHG  1  42  -1
M  END
$MOL
hco3[e]
  EC-BLAST  1117162229
InChIKey=BVKZGUZCCUSVTD-UHFFFAOYSA-M
  4  3  0  0  0  0  0  0  0  0999 V2000
    1.2375   -0.7145    0.0000 O   0  0  0  0  0  0  0  0  0 42  0  0
    0.8250    0.0000    0.0000 C   0  0  0  0  0  0  0  0  0 40  0  0
    1.2375    0.7145    0.0000 O   0  0  0  0  0  0  0  0  0  3  0  0
    0.0000    0.0000    0.0000 O   0  0  0  0  0  0  0  0  0 41  0  0
  2  1  1  0  0  0  0
  3  2  1  0  0  0  4
  2  4  2  0  0  0  0
M  CHG  1   1  -1
M  END
