# Supplementary material for: Comparative evaluation of atom mapping algorithms for balanced metabolic reactions: application to Recon 3D
Source: J Cheminform. 2017 Jun 14;9:39. doi: 10.1186/s13321-017-0223-1 (PMC5471289; doi:10.1186/s13321-017-0223-1)
Supplement: Supplementary file 3 — Additional file 3. Contains two folders, one contains the predictions obtained from each algorithm in RXN format (Folder: algorithmicPredictions), the other contains manually curated atom mappings, (Folder:standardisedPredictions). [file 13321_2017_223_MOESM3_ESM.zip › algorithmicPredictions/RDT/HACD1m.rxn]

$RXN

  EC-BLAST     HACD1m

  2  2
$MOL
aacoa[m]
  EC-BLAST  1117162312
InChIKey=OJFDKHTZOUZBOS-CITAKDKDSA-J
 54 56  0  0  0  0  0  0  0  0999 V2000
   20.4841    0.6335    0.0000 O   0  0  0  0  0  0  0  0  0  1  0  0
   20.4841    1.4585    0.0000 C   0  0  0  0  0  0  0  0  0  2  0  0
   21.1986    1.8710    0.0000 S   0  0  0  0  0  0  0  0  0  3  0  0
   21.9130    1.4585    0.0000 C   0  0  0  0  0  0  0  0  0  4  0  0
   22.6275    1.8710    0.0000 C   0  0  0  0  0  0  0  0  0  5  0  0
   23.3420    1.4585    0.0000 N   0  0  0  0  0  0  0  0  0  6  0  0
   24.0564    1.8710    0.0000 C   0  0  0  0  0  0  0  0  0  7  0  0
   24.0564    2.6960    0.0000 O   0  0  0  0  0  0  0  0  0  8  0  0
   24.7709    1.4585    0.0000 C   0  0  0  0  0  0  0  0  0  9  0  0
   25.4854    1.8710    0.0000 C   0  0  0  0  0  0  0  0  0 10  0  0
   26.1999    1.4585    0.0000 N   0  0  0  0  0  0  0  0  0 11  0  0
   26.9143    1.8710    0.0000 C   0  0  0  0  0  0  0  0  0 12  0  0
   26.9143    2.6960    0.0000 O   0  0  0  0  0  0  0  0  0 13  0  0
   27.6288    1.4585    0.0000 C   0  0  2  0  0  0  0  0  0 14  0  0
   27.6288    0.6335    0.0000 O   0  0  0  0  0  0  0  0  0 15  0  0
   28.3433    1.8710    0.0000 C   0  0  0  0  0  0  0  0  0 16  0  0
   28.7558    1.1566    0.0000 C   0  0  0  0  0  0  0  0  0 17  0  0
   27.9308    2.5855    0.0000 C   0  0  0  0  0  0  0  0  0 18  0  0
   29.0577    2.2835    0.0000 C   0  0  0  0  0  0  0  0  0 19  0  0
   29.7722    1.8710    0.0000 O   0  0  0  0  0  0  0  0  0 20  0  0
   30.4867    2.2835    0.0000 P   0  0  0  0  0  0  0  0  0 21  0  0
   30.0742    2.9980    0.0000 O   0  0  0  0  0  0  0  0  0 22  0  0
   30.8992    1.5691    0.0000 O   0  0  0  0  0  0  0  0  0 23  0  0
   31.2012    2.6960    0.0000 O   0  0  0  0  0  0  0  0  0 24  0  0
   31.9156    2.2835    0.0000 P   0  0  0  0  0  0  0  0  0 25  0  0
   32.3281    2.9980    0.0000 O   0  0  0  0  0  0  0  0  0 26  0  0
   31.5031    1.5691    0.0000 O   0  0  0  0  0  0  0  0  0 27  0  0
   32.6301    1.8710    0.0000 O   0  0  0  0  0  0  0  0  0 28  0  0
   33.3446    2.2835    0.0000 C   0  0  0  0  0  0  0  0  0 29  0  0
   34.0590    1.8710    0.0000 C   0  0  1  0  0  0  0  0  0 30  0  0
   34.8127    2.2066    0.0000 O   0  0  0  0  0  0  0  0  0 31  0  0
   35.3648    1.5935    0.0000 C   0  0  2  0  0  0  0  0  0 32  0  0
   36.1852    1.6797    0.0000 N   0  0  0  0  0  0  0  0  0 33  0  0
   36.5977    2.3942    0.0000 C   0  0  0  0  0  0  0  0  0 34  0  0
   37.4047    2.2227    0.0000 N   0  0  0  0  0  0  0  0  0 35  0  0
   37.4909    1.4022    0.0000 C   0  0  0  0  0  0  0  0  0 36  0  0
   38.1584    0.9173    0.0000 C   0  0  0  0  0  0  0  0  0 37  0  0
   38.0721    0.0968    0.0000 N   0  0  0  0  0  0  0  0  0 38  0  0
   37.3185   -0.2388    0.0000 C   0  0  0  0  0  0  0  0  0 39  0  0
   36.6510    0.2462    0.0000 N   0  0  0  0  0  0  0  0  0 40  0  0
   36.7373    1.0666    0.0000 C   0  0  0  0  0  0  0  0  0 41  0  0
   38.9121    1.2528    0.0000 N   0  0  0  0  0  0  0  0  0 42  0  0
   34.9523    0.8790    0.0000 C   0  0  2  0  0  0  0  0  0 43  0  0
   35.2878    0.1254    0.0000 O   0  0  0  0  0  0  0  0  0 44  0  0
   34.1453    1.0506    0.0000 C   0  0  2  0  0  0  0  0  0 45  0  0
   33.5322    0.4985    0.0000 O   0  0  0  0  0  0  0  0  0 46  0  0
   32.7476    0.7535    0.0000 P   0  0  0  0  0  0  0  0  0 47  0  0
   31.9629    1.0084    0.0000 O   0  0  0  0  0  0  0  0  0 48  0  0
   33.0025    1.5381    0.0000 O   0  0  0  0  0  0  0  0  0 49  0  0
   32.4926   -0.0312    0.0000 O   0  0  0  0  0  0  0  0  0 50  0  0
   19.7696    1.8710    0.0000 C   0  0  0  0  0  0  0  0  0 51  0  0
   19.0552    1.4585    0.0000 C   0  0  0  0  0  0  0  0  0 52  0  0
   19.0552    0.6335    0.0000 O   0  0  0  0  0  0  0  0  0 53  0  0
   18.3407    1.8710    0.0000 C   0  0  0  0  0  0  0  0  0 54  0  0
  2  1  2  0  0  0  0
  2  3  1  0  0  0  0
 51  2  1  0  0  0  0
  3  4  1  0  0  0  0
  4  5  1  0  0  0  0
  5  6  1  0  0  0  0
  6  7  1  0  0  0  0
  7  8  2  0  0  0  0
  7  9  1  0  0  0  0
  9 10  1  0  0  0  0
 10 11  1  0  0  0  0
 11 12  1  0  0  0  0
 12 13  2  0  0  0  0
 12 14  1  0  0  0  0
 14 15  1  1  0  0  0
 14 16  1  0  0  0  0
 16 17  1  0  0  0  0
 16 18  1  0  0  0  0
 16 19  1  0  0  0  0
 19 20  1  0  0  0  0
 20 21  1  0  0  0  0
 21 22  2  0  0  0  0
 21 23  1  0  0  0  0
 21 24  1  0  0  0  0
 24 25  1  0  0  0  0
 25 26  2  0  0  0  0
 25 27  1  0  0  0  0
 25 28  1  0  0  0  0
 28 29  1  0  0  0  0
 30 29  1  1  0  0  0
 30 31  1  0  0  0  0
 30 45  1  0  0  0  0
 31 32  1  0  0  0  0
 32 33  1  1  0  0  0
 32 43  1  0  0  0  0
 33 34  1  0  0  0  0
 33 41  1  0  0  0  0
 34 35  2  0  0  0  0
 35 36  1  0  0  0  0
 36 37  2  0  0  0  0
 36 41  1  0  0  0  0
 37 38  1  0  0  0  0
 37 42  1  0  0  0  0
 38 39  2  0  0  0  0
 39 40  1  0  0  0  0
 40 41  2  0  0  0  0
 43 44  1  6  0  0  0
 43 45  1  0  0  0  0
 45 46  1  6  0  0  0
 46 47  1  0  0  0  0
 47 48  2  0  0  0  0
 47 49  1  0  0  0  0
 47 50  1  0  0  0  0
 52 51  1  0  0  0  0
 52 53  2  0  0  0  8
 54 52  1  0  0  0  0
M  CHG  1  23  -1
M  CHG  1  27  -1
M  CHG  1  49  -1
M  CHG  1  50  -1
M  END
$MOL
nadh[m]
  EC-BLAST  1117162312
InChIKey=BOPGDPNILDQYTO-NNYOXOHSSA-N
 44 48  0  0  0  0  0  0  0  0999 V2000
   -5.3907  -10.4717    0.0000 O   0  0  0  0  0  0  0  0  0 55  0  0
   -4.9782  -11.1862    0.0000 C   0  0  0  0  0  0  0  0  0 56  0  0
   -5.3907  -11.9007    0.0000 N   0  0  0  0  0  0  0  0  0 57  0  0
   -4.1532  -11.1862    0.0000 C   0  0  0  0  0  0  0  0  0 58  0  0
   -3.7407  -10.4717    0.0000 C   0  0  0  0  0  0  0  0  0 59  0  0
   -2.9157  -10.4717    0.0000 N   0  0  0  0  0  0  0  0  0 60  0  0
   -2.5032  -11.1862    0.0000 C   0  0  0  0  0  0  0  0  0 61  0  0
   -2.9157  -11.9007    0.0000 C   0  0  0  0  0  0  0  0  0 62  0  0
   -3.7407  -11.9007    0.0000 C   0  0  0  0  0  0  0  0  0 63  0  0
   -2.5032   -9.7573    0.0000 C   0  0  2  0  0  0  0  0  0 64  0  0
   -2.8387   -9.0036    0.0000 O   0  0  0  0  0  0  0  0  0 65  0  0
   -2.2257   -8.4516    0.0000 C   0  0  2  0  0  0  0  0  0 66  0  0
   -2.3119   -7.6311    0.0000 C   0  0  0  0  0  0  0  0  0 67  0  0
   -1.6444   -7.1462    0.0000 O   0  0  0  0  0  0  0  0  0 68  0  0
   -1.7307   -6.3257    0.0000 P   0  0  0  0  0  0  0  0  0 69  0  0
   -2.5512   -6.4119    0.0000 O   0  0  0  0  0  0  0  0  0 70  0  0
   -0.9102   -6.2394    0.0000 O   0  0  0  0  0  0  0  0  0 71  0  0
   -1.8169   -5.5052    0.0000 O   0  0  0  0  0  0  0  0  0 72  0  0
   -1.1495   -5.0203    0.0000 P   0  0  0  0  0  0  0  0  0 73  0  0
   -1.6344   -4.3528    0.0000 O   0  0  0  0  0  0  0  0  0 74  0  0
   -0.6646   -5.6877    0.0000 O   0  0  0  0  0  0  0  0  0 75  0  0
   -0.4820   -4.5353    0.0000 O   0  0  0  0  0  0  0  0  0 76  0  0
   -0.5683   -3.7149    0.0000 C   0  0  0  0  0  0  0  0  0 77  0  0
    0.0992   -3.2299    0.0000 C   0  0  1  0  0  0  0  0  0 78  0  0
    0.0992   -2.4049    0.0000 O   0  0  0  0  0  0  0  0  0 79  0  0
    0.8838   -2.1500    0.0000 C   0  0  2  0  0  0  0  0  0 80  0  0
    1.1387   -1.3654    0.0000 N   0  0  0  0  0  0  0  0  0 81  0  0
    0.6538   -0.6979    0.0000 C   0  0  0  0  0  0  0  0  0 82  0  0
    1.1387   -0.0305    0.0000 N   0  0  0  0  0  0  0  0  0 83  0  0
    1.9233   -0.2854    0.0000 C   0  0  0  0  0  0  0  0  0 84  0  0
    2.6378    0.1271    0.0000 C   0  0  0  0  0  0  0  0  0 85  0  0
    3.3523   -0.2854    0.0000 N   0  0  0  0  0  0  0  0  0 86  0  0
    3.3523   -1.1104    0.0000 C   0  0  0  0  0  0  0  0  0 87  0  0
    2.6378   -1.5229    0.0000 N   0  0  0  0  0  0  0  0  0 88  0  0
    1.9233   -1.1104    0.0000 C   0  0  0  0  0  0  0  0  0 89  0  0
    2.6378    0.9521    0.0000 N   0  0  0  0  0  0  0  0  0 90  0  0
    1.3687   -2.8174    0.0000 C   0  0  2  0  0  0  0  0  0 91  0  0
    2.1937   -2.8174    0.0000 O   0  0  0  0  0  0  0  0  0 92  0  0
    0.8838   -3.4849    0.0000 C   0  0  2  0  0  0  0  0  0 93  0  0
    1.1387   -4.2695    0.0000 O   0  0  0  0  0  0  0  0  0 94  0  0
   -1.5112   -8.8641    0.0000 C   0  0  1  0  0  0  0  0  0 95  0  0
   -0.7575   -8.5285    0.0000 O   0  0  0  0  0  0  0  0  0 96  0  0
   -1.6827   -9.6710    0.0000 C   0  0  1  0  0  0  0  0  0 97  0  0
   -1.1307  -10.2841    0.0000 O   0  0  0  0  0  0  0  0  0 98  0  0
  2  1  2  0  0  0  0
  3  2  1  0  0  0  0
  2  4  1  0  0  0  0
  4  5  2  0  0  0  0
  4  9  1  0  0  0  0
  5  6  1  0  0  0  0
  6  7  1  0  0  0  0
 10  6  1  6  0  0  0
  7  8  2  0  0  0  0
  8  9  1  0  0  0  0
 10 11  1  0  0  0  0
 10 43  1  0  0  0  0
 11 12  1  0  0  0  0
 12 13  1  6  0  0  0
 12 41  1  0  0  0  0
 13 14  1  0  0  0  0
 14 15  1  0  0  0  0
 15 16  2  0  0  0  0
 15 17  1  0  0  0  0
 15 18  1  0  0  0  0
 18 19  1  0  0  0  0
 19 20  2  0  0  0  0
 19 21  1  0  0  0  0
 19 22  1  0  0  0  0
 22 23  1  0  0  0  0
 24 23  1  1  0  0  0
 24 25  1  0  0  0  0
 24 39  1  0  0  0  0
 25 26  1  0  0  0  0
 26 27  1  1  0  0  0
 26 37  1  0  0  0  0
 27 28  1  0  0  0  0
 27 35  1  0  0  0  0
 28 29  2  0  0  0  0
 29 30  1  0  0  0  0
 30 31  2  0  0  0  0
 30 35  1  0  0  0  0
 31 32  1  0  0  0  0
 31 36  1  0  0  0  0
 32 33  2  0  0  0  0
 33 34  1  0  0  0  0
 34 35  2  0  0  0  0
 37 38  1  6  0  0  0
 37 39  1  0  0  0  0
 39 40  1  6  0  0  0
 41 42  1  1  0  0  0
 41 43  1  0  0  0  0
 43 44  1  1  0  0  0
M  CHG  1  17  -1
M  CHG  1  21  -1
M  END
$MOL
3hbcoa[m]
  EC-BLAST  1117162312
InChIKey=QHHKKMYHDBRONY-VKBDFPRVSA-J
 54 56  0  0  0  0  0  0  0  0999 V2000
   20.4841    0.6335    0.0000 O   0  0  0  0  0  0  0  0  0  1  0  0
   20.4841    1.4585    0.0000 C   0  0  0  0  0  0  0  0  0  2  0  0
   21.1986    1.8710    0.0000 S   0  0  0  0  0  0  0  0  0  3  0  0
   21.9130    1.4585    0.0000 C   0  0  0  0  0  0  0  0  0  4  0  0
   22.6275    1.8710    0.0000 C   0  0  0  0  0  0  0  0  0  5  0  0
   23.3420    1.4585    0.0000 N   0  0  0  0  0  0  0  0  0  6  0  0
   24.0564    1.8710    0.0000 C   0  0  0  0  0  0  0  0  0  7  0  0
   24.0564    2.6960    0.0000 O   0  0  0  0  0  0  0  0  0  8  0  0
   24.7709    1.4585    0.0000 C   0  0  0  0  0  0  0  0  0  9  0  0
   25.4854    1.8710    0.0000 C   0  0  0  0  0  0  0  0  0 10  0  0
   26.1999    1.4585    0.0000 N   0  0  0  0  0  0  0  0  0 11  0  0
   26.9143    1.8710    0.0000 C   0  0  0  0  0  0  0  0  0 12  0  0
   26.9143    2.6960    0.0000 O   0  0  0  0  0  0  0  0  0 13  0  0
   27.6288    1.4585    0.0000 C   0  0  2  0  0  0  0  0  0 14  0  0
   27.6288    0.6335    0.0000 O   0  0  0  0  0  0  0  0  0 15  0  0
   28.3433    1.8710    0.0000 C   0  0  0  0  0  0  0  0  0 16  0  0
   28.7558    1.1566    0.0000 C   0  0  0  0  0  0  0  0  0 17  0  0
   27.9308    2.5855    0.0000 C   0  0  0  0  0  0  0  0  0 18  0  0
   29.0577    2.2835    0.0000 C   0  0  0  0  0  0  0  0  0 19  0  0
   29.7722    1.8710    0.0000 O   0  0  0  0  0  0  0  0  0 20  0  0
   30.4867    2.2835    0.0000 P   0  0  0  0  0  0  0  0  0 21  0  0
   30.0742    2.9980    0.0000 O   0  0  0  0  0  0  0  0  0 22  0  0
   30.8992    1.5691    0.0000 O   0  0  0  0  0  0  0  0  0 23  0  0
   31.2012    2.6960    0.0000 O   0  0  0  0  0  0  0  0  0 24  0  0
   31.9156    2.2835    0.0000 P   0  0  0  0  0  0  0  0  0 25  0  0
   32.3281    2.9980    0.0000 O   0  0  0  0  0  0  0  0  0 26  0  0
   31.5031    1.5691    0.0000 O   0  0  0  0  0  0  0  0  0 27  0  0
   32.6301    1.8710    0.0000 O   0  0  0  0  0  0  0  0  0 28  0  0
   33.3446    2.2835    0.0000 C   0  0  0  0  0  0  0  0  0 29  0  0
   34.0590    1.8710    0.0000 C   0  0  1  0  0  0  0  0  0 30  0  0
   34.8127    2.2066    0.0000 O   0  0  0  0  0  0  0  0  0 31  0  0
   35.3648    1.5935    0.0000 C   0  0  2  0  0  0  0  0  0 32  0  0
   36.1852    1.6797    0.0000 N   0  0  0  0  0  0  0  0  0 33  0  0
   36.5977    2.3942    0.0000 C   0  0  0  0  0  0  0  0  0 34  0  0
   37.4047    2.2227    0.0000 N   0  0  0  0  0  0  0  0  0 35  0  0
   37.4909    1.4022    0.0000 C   0  0  0  0  0  0  0  0  0 36  0  0
   38.1584    0.9173    0.0000 C   0  0  0  0  0  0  0  0  0 37  0  0
   38.0721    0.0968    0.0000 N   0  0  0  0  0  0  0  0  0 38  0  0
   37.3185   -0.2388    0.0000 C   0  0  0  0  0  0  0  0  0 39  0  0
   36.6510    0.2462    0.0000 N   0  0  0  0  0  0  0  0  0 40  0  0
   36.7373    1.0666    0.0000 C   0  0  0  0  0  0  0  0  0 41  0  0
   38.9121    1.2528    0.0000 N   0  0  0  0  0  0  0  0  0 42  0  0
   34.9523    0.8790    0.0000 C   0  0  2  0  0  0  0  0  0 43  0  0
   35.2878    0.1254    0.0000 O   0  0  0  0  0  0  0  0  0 44  0  0
   34.1453    1.0506    0.0000 C   0  0  2  0  0  0  0  0  0 45  0  0
   33.5322    0.4985    0.0000 O   0  0  0  0  0  0  0  0  0 46  0  0
   32.7476    0.7535    0.0000 P   0  0  0  0  0  0  0  0  0 47  0  0
   31.9629    1.0084    0.0000 O   0  0  0  0  0  0  0  0  0 48  0  0
   33.0025    1.5381    0.0000 O   0  0  0  0  0  0  0  0  0 49  0  0
   32.4926   -0.0312    0.0000 O   0  0  0  0  0  0  0  0  0 50  0  0
   19.7696    1.8710    0.0000 C   0  0  0  0  0  0  0  0  0 51  0  0
   19.0552    1.4585    0.0000 C   0  0  2  0  0  0  0  0  0 52  0  0
   19.0552    0.6335    0.0000 O   0  0  0  0  0  0  0  0  0 53  0  0
   18.3407    1.8710    0.0000 C   0  0  0  0  0  0  0  0  0 54  0  0
  2  1  2  0  0  0  0
  2  3  1  0  0  0  0
 51  2  1  0  0  0  0
  3  4  1  0  0  0  0
  4  5  1  0  0  0  0
  5  6  1  0  0  0  0
  6  7  1  0  0  0  0
  7  8  2  0  0  0  0
  7  9  1  0  0  0  0
  9 10  1  0  0  0  0
 10 11  1  0  0  0  0
 11 12  1  0  0  0  0
 12 13  2  0  0  0  0
 12 14  1  0  0  0  0
 14 15  1  1  0  0  0
 14 16  1  0  0  0  0
 16 17  1  0  0  0  0
 16 18  1  0  0  0  0
 16 19  1  0  0  0  0
 19 20  1  0  0  0  0
 20 21  1  0  0  0  0
 21 22  2  0  0  0  0
 21 23  1  0  0  0  0
 21 24  1  0  0  0  0
 24 25  1  0  0  0  0
 25 26  2  0  0  0  0
 25 27  1  0  0  0  0
 25 28  1  0  0  0  0
 28 29  1  0  0  0  0
 30 29  1  1  0  0  0
 30 31  1  0  0  0  0
 30 45  1  0  0  0  0
 31 32  1  0  0  0  0
 32 33  1  1  0  0  0
 32 43  1  0  0  0  0
 33 34  1  0  0  0  0
 33 41  1  0  0  0  0
 34 35  2  0  0  0  0
 35 36  1  0  0  0  0
 36 37  2  0  0  0  0
 36 41  1  0  0  0  0
 37 38  1  0  0  0  0
 37 42  1  0  0  0  0
 38 39  2  0  0  0  0
 39 40  1  0  0  0  0
 40 41  2  0  0  0  0
 43 44  1  6  0  0  0
 43 45  1  0  0  0  0
 45 46  1  6  0  0  0
 46 47  1  0  0  0  0
 47 48  2  0  0  0  0
 47 49  1  0  0  0  0
 47 50  1  0  0  0  0
 52 51  1  0  0  0  0
 52 53  1  1  0  0  8
 54 52  1  0  0  0  0
M  CHG  1  23  -1
M  CHG  1  27  -1
M  CHG  1  49  -1
M  CHG  1  50  -1
M  END
$MOL
nad[m]
  EC-BLAST  1117162312
InChIKey=BAWFJGJZGIEFAR-NNYOXOHSSA-O
 44 48  0  0  0  0  0  0  0  0999 V2000
   -1.6782  -12.6151    0.0000 O   0  0  0  0  0  0  0  0  0 55  0  0
   -2.5032  -12.6151    0.0000 C   0  0  0  0  0  0  0  0  0 56  0  0
   -2.9157  -13.3296    0.0000 N   0  0  0  0  0  0  0  0  0 57  0  0
   -2.9157  -11.9007    0.0000 C   0  0  0  0  0  0  0  0  0 58  0  0
   -2.5032  -11.1862    0.0000 C   0  0  0  0  0  0  0  0  0 59  0  0
   -2.9157  -10.4717    0.0000 N   0  0  0  0  0  0  0  0  0 60  0  0
   -3.7407  -10.4717    0.0000 C   0  0  0  0  0  0  0  0  0 61  0  0
   -4.1532  -11.1862    0.0000 C   0  0  0  0  0  0  0  0  0 62  0  0
   -3.7407  -11.9007    0.0000 C   0  0  0  0  0  0  0  0  0 63  0  0
   -2.5032   -9.7573    0.0000 C   0  0  2  0  0  0  0  0  0 64  0  0
   -2.8387   -9.0036    0.0000 O   0  0  0  0  0  0  0  0  0 65  0  0
   -2.2257   -8.4516    0.0000 C   0  0  2  0  0  0  0  0  0 66  0  0
   -2.3119   -7.6311    0.0000 C   0  0  0  0  0  0  0  0  0 67  0  0
   -1.6444   -7.1462    0.0000 O   0  0  0  0  0  0  0  0  0 68  0  0
   -1.7307   -6.3257    0.0000 P   0  0  0  0  0  0  0  0  0 69  0  0
   -2.5512   -6.4119    0.0000 O   0  0  0  0  0  0  0  0  0 70  0  0
   -0.9102   -6.2394    0.0000 O   0  0  0  0  0  0  0  0  0 71  0  0
   -1.8169   -5.5052    0.0000 O   0  0  0  0  0  0  0  0  0 72  0  0
   -1.1495   -5.0203    0.0000 P   0  0  0  0  0  0  0  0  0 73  0  0
   -1.6344   -4.3528    0.0000 O   0  0  0  0  0  0  0  0  0 74  0  0
   -0.6646   -5.6877    0.0000 O   0  0  0  0  0  0  0  0  0 75  0  0
   -0.4820   -4.5353    0.0000 O   0  0  0  0  0  0  0  0  0 76  0  0
   -0.5683   -3.7149    0.0000 C   0  0  0  0  0  0  0  0  0 77  0  0
    0.0992   -3.2299    0.0000 C   0  0  1  0  0  0  0  0  0 78  0  0
    0.0992   -2.4049    0.0000 O   0  0  0  0  0  0  0  0  0 79  0  0
    0.8838   -2.1500    0.0000 C   0  0  2  0  0  0  0  0  0 80  0  0
    1.1387   -1.3654    0.0000 N   0  0  0  0  0  0  0  0  0 81  0  0
    0.6538   -0.6979    0.0000 C   0  0  0  0  0  0  0  0  0 82  0  0
    1.1387   -0.0305    0.0000 N   0  0  0  0  0  0  0  0  0 83  0  0
    1.9233   -0.2854    0.0000 C   0  0  0  0  0  0  0  0  0 84  0  0
    2.6378    0.1271    0.0000 C   0  0  0  0  0  0  0  0  0 85  0  0
    3.3523   -0.2854    0.0000 N   0  0  0  0  0  0  0  0  0 86  0  0
    3.3523   -1.1104    0.0000 C   0  0  0  0  0  0  0  0  0 87  0  0
    2.6378   -1.5229    0.0000 N   0  0  0  0  0  0  0  0  0 88  0  0
    1.9233   -1.1104    0.0000 C   0  0  0  0  0  0  0  0  0 89  0  0
    2.6378    0.9521    0.0000 N   0  0  0  0  0  0  0  0  0 90  0  0
    1.3687   -2.8174    0.0000 C   0  0  2  0  0  0  0  0  0 91  0  0
    2.1937   -2.8174    0.0000 O   0  0  0  0  0  0  0  0  0 92  0  0
    0.8838   -3.4849    0.0000 C   0  0  2  0  0  0  0  0  0 93  0  0
    1.1387   -4.2695    0.0000 O   0  0  0  0  0  0  0  0  0 94  0  0
   -1.5112   -8.8641    0.0000 C   0  0  1  0  0  0  0  0  0 95  0  0
   -0.7575   -8.5285    0.0000 O   0  0  0  0  0  0  0  0  0 96  0  0
   -1.6827   -9.6710    0.0000 C   0  0  1  0  0  0  0  0  0 97  0  0
   -1.1307  -10.2841    0.0000 O   0  0  0  0  0  0  0  0  0 98  0  0
  2  1  2  0  0  0  0
  3  2  1  0  0  0  0
  2  4  1  0  0  0  0
  4  5  1  0  0  0  0
  4  9  2  0  0  0  0
  6  5  2  0  0  0  0
  7  6  1  0  0  0  0
 10  6  1  6  0  0  0
  8  7  2  0  0  0  0
  9  8  1  0  0  0  0
 10 11  1  0  0  0  0
 10 43  1  0  0  0  0
 11 12  1  0  0  0  0
 12 13  1  6  0  0  0
 12 41  1  0  0  0  0
 13 14  1  0  0  0  0
 14 15  1  0  0  0  0
 15 16  2  0  0  0  0
 15 17  1  0  0  0  0
 15 18  1  0  0  0  0
 18 19  1  0  0  0  0
 19 20  2  0  0  0  0
 19 21  1  0  0  0  0
 19 22  1  0  0  0  0
 22 23  1  0  0  0  0
 24 23  1  1  0  0  0
 24 25  1  0  0  0  0
 24 39  1  0  0  0  0
 25 26  1  0  0  0  0
 26 27  1  1  0  0  0
 26 37  1  0  0  0  0
 27 28  1  0  0  0  0
 27 35  1  0  0  0  0
 28 29  2  0  0  0  0
 29 30  1  0  0  0  0
 30 31  2  0  0  0  0
 30 35  1  0  0  0  0
 31 32  1  0  0  0  0
 31 36  1  0  0  0  0
 32 33  2  0  0  0  0
 33 34  1  0  0  0  0
 34 35  2  0  0  0  0
 37 38  1  6  0  0  0
 37 39  1  0  0  0  0
 39 40  1  6  0  0  0
 41 42  1  1  0  0  0
 41 43  1  0  0  0  0
 43 44  1  1  0  0  0
M  CHG  1   6   1
M  CHG  1  17  -1
M  CHG  1  21  -1
M  END
