# Supplementary material for: Comparative evaluation of atom mapping algorithms for balanced metabolic reactions: application to Recon 3D
Source: J Cheminform. 2017 Jun 14;9:39. doi: 10.1186/s13321-017-0223-1 (PMC5471289; doi:10.1186/s13321-017-0223-1)
Supplement: Supplementary file 3 — Additional file 3. Contains two folders, one contains the predictions obtained from each algorithm in RXN format (Folder: algorithmicPredictions), the other contains manually curated atom mappings, (Folder:standardisedPredictions). [file 13321_2017_223_MOESM3_ESM.zip › algorithmicPredictions/RDT/RE3485C.rxn]

$RXN

  EC-BLAST     RE3485C

  2  1
$MOL
tmndnc[c]
  EC-BLAST  1118160142
InChIKey=JAZBEHYOTPTENJ-JLNKQSITSA-M
 22 21  0  0  0  0  0  0  0  0999 V2000
    2.6664   -0.1105    0.0000 O   0  0  0  0  0  0  0  0  0  1  0  0
    2.6664    0.7145    0.0000 C   0  0  0  0  0  0  0  0  0  2  0  0
    3.3809    1.1270    0.0000 O   0  0  0  0  0  0  0  0  0  3  0  0
    1.9520    1.1270    0.0000 C   0  0  0  0  0  0  0  0  0  4  0  0
    1.2375    0.7145    0.0000 C   0  0  0  0  0  0  0  0  0  5  0  0
    0.5230    1.1270    0.0000 C   0  0  0  0  0  0  0  0  0  6  0  0
   -0.1914    0.7145    0.0000 C   0  0  0  0  0  0  0  0  0  7  0  0
   -0.9059    1.1270    0.0000 C   0  0  0  0  0  0  0  0  0  8  0  0
   -0.9059    1.9520    0.0000 C   0  0  0  0  0  0  0  0  0  9  0  0
   -1.6204    2.3645    0.0000 C   0  0  0  0  0  0  0  0  0 10  0  0
   -1.6204    3.1895    0.0000 C   0  0  0  0  0  0  0  0  0 11  0  0
   -0.9059    3.6020    0.0000 C   0  0  0  0  0  0  0  0  0 12  0  0
   -0.9059    4.4270    0.0000 C   0  0  0  0  0  0  0  0  0 13  0  0
   -0.1914    4.8395    0.0000 C   0  0  0  0  0  0  0  0  0 14  0  0
    0.5230    4.4270    0.0000 C   0  0  0  0  0  0  0  0  0 15  0  0
    1.2375    4.8395    0.0000 C   0  0  0  0  0  0  0  0  0 16  0  0
    1.9520    4.4270    0.0000 C   0  0  0  0  0  0  0  0  0 17  0  0
    1.9520    3.6020    0.0000 C   0  0  0  0  0  0  0  0  0 18  0  0
    2.6664    3.1895    0.0000 C   0  0  0  0  0  0  0  0  0 19  0  0
    2.6664    2.3645    0.0000 C   0  0  0  0  0  0  0  0  0 20  0  0
    1.9520    1.9520    0.0000 C   0  0  0  0  0  0  0  0  0 21  0  0
    1.2375    2.3645    0.0000 C   0  0  0  0  0  0  0  0  0 22  0  0
  2  1  2  0  0  0  0
  2  3  1  0  0  0  0
  4  2  1  0  0  0  0
  5  4  1  0  0  0  0
  6  5  1  0  0  0  0
  7  6  1  0  0  0  0
  8  7  2  0  0  0  8
  9  8  1  0  0  0  8
 10  9  1  0  0  0  0
 11 10  2  0  0  0  0
 12 11  1  0  0  0  0
 13 12  1  0  0  0  0
 14 13  2  0  0  0  0
 15 14  1  0  0  0  0
 16 15  1  0  0  0  0
 17 16  2  0  0  0  0
 18 17  1  0  0  0  0
 19 18  1  0  0  0  0
 20 19  2  0  0  0  0
 21 20  1  0  0  0  0
 22 21  1  0  0  0  0
M  CHG  1   3  -1
M  END
$MOL
o2[c]
  EC-BLAST  1118160142
InChIKey=MYMOFIZGZYHOMD-UHFFFAOYSA-N
  2  1  0  0  0  0  0  0  0  0999 V2000
    0.8250    0.0000    0.0000 O   0  0  0  0  0  0  0  0  0 23  0  0
    0.0000    0.0000    0.0000 O   0  0  0  0  0  0  0  0  0 24  0  0
  1  2  2  0  0  0  8
M  END
$MOL
CE6508[c]
  EC-BLAST  1118160142
InChIKey=NKXYOIJDQPQELO-UHFFFAOYSA-M
 24 23  0  0  0  0  0  0  0  0999 V2000
    1.2375   -0.7145    0.0000 O   0  0  0  0  0  0  0  0  0  1  0  0
    0.8250   -1.4289    0.0000 C   0  0  0  0  0  0  0  0  0  2  0  0
    0.0000   -1.4289    0.0000 O   0  0  0  0  0  0  0  0  0  3  0  0
    1.2375   -2.1434    0.0000 C   0  0  0  0  0  0  0  0  0  4  0  0
    2.0625   -2.1434    0.0000 C   0  0  0  0  0  0  0  0  0  5  0  0
    2.4750   -2.8579    0.0000 C   0  0  0  0  0  0  0  0  0  6  0  0
    3.3000   -2.8579    0.0000 C   0  0  0  0  0  0  0  0  0  7  0  0
   -0.4125   -5.0013    0.0000 C   0  0  0  0  0  0  0  0  0 21  0  0
    0.0000   -4.2868    0.0000 C   0  0  0  0  0  0  0  0  0 22  0  0
    3.7125   -2.1434    0.0000 O   0  0  0  0  0  0  0  0  0 23  0  0
    4.5375   -2.1434    0.0000 O   0  0  0  0  0  0  0  0  0 24  0  0
    3.7125   -3.5724    0.0000 C   0  0  0  0  0  0  0  0  0  8  0  0
    3.3000   -4.2868    0.0000 C   0  0  0  0  0  0  0  0  0  9  0  0
    3.7125   -5.0013    0.0000 C   0  0  0  0  0  0  0  0  0 10  0  0
    3.3000   -5.7158    0.0000 C   0  0  0  0  0  0  0  0  0 11  0  0
    3.7125   -6.4302    0.0000 C   0  0  0  0  0  0  0  0  0 12  0  0
    3.3000   -7.1447    0.0000 C   0  0  0  0  0  0  0  0  0 13  0  0
    2.4750   -7.1447    0.0000 C   0  0  0  0  0  0  0  0  0 14  0  0
    2.0625   -7.8592    0.0000 C   0  0  0  0  0  0  0  0  0 15  0  0
    1.2375   -7.8592    0.0000 C   0  0  0  0  0  0  0  0  0 16  0  0
    0.8250   -7.1447    0.0000 C   0  0  0  0  0  0  0  0  0 17  0  0
    0.0000   -7.1447    0.0000 C   0  0  0  0  0  0  0  0  0 18  0  0
   -0.4125   -6.4302    0.0000 C   0  0  0  0  0  0  0  0  0 19  0  0
    0.0000   -5.7158    0.0000 C   0  0  0  0  0  0  0  0  0 20  0  0
  2  1  2  0  0  0  0
  2  3  1  0  0  0  0
  4  2  1  0  0  0  0
  5  4  1  0  0  0  0
  6  5  1  0  0  0  0
  7  6  1  0  0  0  0
  7 10  1  0  0  0  4
 12  7  1  0  0  0  8
  9  8  1  0  0  0  0
 24  8  1  4  0  0  0
 10 11  1  0  0  0  8
 13 12  2  0  0  0  8
 13 14  1  4  0  0  0
 15 14  2  0  0  0  0
 15 16  1  4  0  0  0
 17 16  1  0  0  0  0
 18 17  2  0  0  0  0
 18 19  1  4  0  0  0
 20 19  1  0  0  0  0
 21 20  2  0  0  0  0
 21 22  1  4  0  0  0
 23 22  1  0  0  0  0
 24 23  2  0  0  0  0
M  CHG  1   3  -1
M  END
