# Supplementary material for: Comparative evaluation of atom mapping algorithms for balanced metabolic reactions: application to Recon 3D
Source: J Cheminform. 2017 Jun 14;9:39. doi: 10.1186/s13321-017-0223-1 (PMC5471289; doi:10.1186/s13321-017-0223-1)
Supplement: Supplementary file 3 — Additional file 3. Contains two folders, one contains the predictions obtained from each algorithm in RXN format (Folder: algorithmicPredictions), the other contains manually curated atom mappings, (Folder:standardisedPredictions). [file 13321_2017_223_MOESM3_ESM.zip › algorithmicPredictions/RDT/RE3398M.rxn]

$RXN

  EC-BLAST     RE3398M

  2  1
$MOL
CE5327[m]
  EC-BLAST  1118160141
InChIKey=IJVWUUQYBXXWDO-JZRBGYMBSA-N
 19 18  0  0  0  0  0  0  0  0999 V2000
    6.2388    5.4730    0.0000 O   0  0  0  0  0  0  0  0  0  1  0  0
    6.9533    5.0605    0.0000 C   0  0  0  0  0  0  0  0  0  2  0  0
    7.6677    5.4730    0.0000 O   0  0  0  0  0  0  0  0  0  3  0  0
    6.9533    4.2355    0.0000 C   0  0  0  0  0  0  0  0  0  4  0  0
    6.2388    3.8230    0.0000 C   0  0  0  0  0  0  0  0  0  5  0  0
    6.2388    2.9980    0.0000 C   0  0  0  0  0  0  0  0  0  6  0  0
    5.5243    2.5855    0.0000 C   0  0  0  0  0  0  0  0  0  7  0  0
    5.5243    1.7605    0.0000 C   0  0  0  0  0  0  0  0  0  8  0  0
    4.8099    1.3480    0.0000 C   0  0  0  0  0  0  0  0  0  9  0  0
    4.8099    0.5230    0.0000 C   0  0  2  0  0  0  0  0  0 10  0  0
    5.5243    0.1105    0.0000 O   0  0  0  0  0  0  0  0  0 11  0  0
    4.0954    0.1105    0.0000 C   0  0  0  0  0  0  0  0  0 12  0  0
    4.0954   -0.7145    0.0000 C   0  0  0  0  0  0  0  0  0 13  0  0
    3.3809   -1.1270    0.0000 C   0  0  0  0  0  0  0  0  0 14  0  0
    2.6664   -0.7145    0.0000 C   0  0  0  0  0  0  0  0  0 15  0  0
    1.9520   -1.1270    0.0000 C   0  0  0  0  0  0  0  0  0 16  0  0
    1.2375   -0.7145    0.0000 C   0  0  0  0  0  0  0  0  0 17  0  0
    0.5230   -1.1270    0.0000 C   0  0  0  0  0  0  0  0  0 18  0  0
   -0.1914   -0.7145    0.0000 C   0  0  0  0  0  0  0  0  0 19  0  0
  2  1  2  0  0  0  0
  2  3  1  0  0  0  0
  4  2  1  0  0  0  0
  5  4  2  0  0  0  8
  6  5  1  0  0  0  0
  7  6  1  0  0  0  0
  8  7  1  0  0  0  0
  9  8  2  0  0  0  0
 10  9  1  0  0  0  0
 10 11  1  1  0  0  0
 12 10  1  0  0  0  0
 13 12  1  0  0  0  0
 14 13  2  0  0  0  0
 15 14  1  0  0  0  0
 16 15  1  0  0  0  0
 17 16  1  0  0  0  0
 18 17  1  0  0  0  0
 19 18  1  0  0  0  0
M  CHG  1   3  -1
M  END
$MOL
h2o[m]
  EC-BLAST  1118160141
InChIKey=XLYOFNOQVPJJNP-UHFFFAOYSA-N
  1  0  0  0  0  0  0  0  0  0999 V2000
    0.0000    0.0000    0.0000 O   0  0  0  0  0  0  0  0  0 20  0  0
M  END
$MOL
CE5318[m]
  EC-BLAST  1118160141
InChIKey=XUYMRSHCNSDJAN-CZIHZLPVSA-N
 20 19  0  0  0  0  0  0  0  0999 V2000
    5.3329    0.6039    0.0000 O   0  0  0  0  0  0  0  0  0  1  0  0
    5.3329    1.4289    0.0000 C   0  0  0  0  0  0  0  0  0  2  0  0
    6.0474    1.8414    0.0000 O   0  0  0  0  0  0  0  0  0  3  0  0
    4.6184    1.8414    0.0000 C   0  0  0  0  0  0  0  0  0  4  0  0
    3.9039    1.4289    0.0000 C   0  0  0  0  0  0  0  0  0  5  0  0
   -3.9552    1.8414    0.0000 C   0  0  0  0  0  0  0  0  0 19  0  0
    3.9039    0.6039    0.0000 O   0  0  0  0  0  0  0  0  0 20  0  0
    3.1895    1.8414    0.0000 C   0  0  0  0  0  0  0  0  0  6  0  0
    2.4750    1.4289    0.0000 C   0  0  0  0  0  0  0  0  0  7  0  0
    1.7605    1.8414    0.0000 C   0  0  0  0  0  0  0  0  0  8  0  0
    1.7605    2.6664    0.0000 C   0  0  0  0  0  0  0  0  0  9  0  0
    1.0461    3.0789    0.0000 C   0  0  2  0  0  0  0  0  0 10  0  0
    1.0461    3.9039    0.0000 O   0  0  0  0  0  0  0  0  0 11  0  0
    0.3316    2.6664    0.0000 C   0  0  0  0  0  0  0  0  0 12  0  0
    0.3316    1.8414    0.0000 C   0  0  0  0  0  0  0  0  0 13  0  0
   -0.3829    1.4289    0.0000 C   0  0  0  0  0  0  0  0  0 14  0  0
   -1.0974    1.8414    0.0000 C   0  0  0  0  0  0  0  0  0 15  0  0
   -1.8118    1.4289    0.0000 C   0  0  0  0  0  0  0  0  0 16  0  0
   -2.5263    1.8414    0.0000 C   0  0  0  0  0  0  0  0  0 17  0  0
   -3.2408    1.4289    0.0000 C   0  0  0  0  0  0  0  0  0 18  0  0
  2  1  2  0  0  0  0
  2  3  1  0  0  0  0
  4  2  1  0  0  0  0
  5  4  1  0  0  0  8
  5  7  1  0  0  0  4
  8  5  1  0  0  0  0
  6 20  1  0  0  0  0
  9  8  1  0  0  0  0
 10  9  1  0  0  0  0
 11 10  2  0  0  0  0
 12 11  1  0  0  0  0
 12 13  1  6  0  0  0
 14 12  1  0  0  0  0
 15 14  1  0  0  0  0
 16 15  2  0  0  0  0
 17 16  1  0  0  0  0
 18 17  1  0  0  0  0
 19 18  1  0  0  0  0
 20 19  1  0  0  0  0
M  CHG  1   3  -1
M  END
