# Supplementary material for: Comparative evaluation of atom mapping algorithms for balanced metabolic reactions: application to Recon 3D
Source: J Cheminform. 2017 Jun 14;9:39. doi: 10.1186/s13321-017-0223-1 (PMC5471289; doi:10.1186/s13321-017-0223-1)
Supplement: Supplementary file 3 — Additional file 3. Contains two folders, one contains the predictions obtained from each algorithm in RXN format (Folder: algorithmicPredictions), the other contains manually curated atom mappings, (Folder:standardisedPredictions). [file 13321_2017_223_MOESM3_ESM.zip › algorithmicPredictions/RDT/r2125.rxn]

$RXN

  EC-BLAST     r2125

  2  2
$MOL
acac[e]
  EC-BLAST  1118160117
InChIKey=WDJHALXBUFZDSR-UHFFFAOYSA-M
  7  6  0  0  0  0  0  0  0  0999 V2000
    0.0000    0.0000    0.0000 O   0  0  0  0  0  0  0  0  0  1  0  0
    0.8250    0.0000    0.0000 C   0  0  0  0  0  0  0  0  0  2  0  0
    1.2375   -0.7145    0.0000 O   0  0  0  0  0  0  0  0  0  3  0  0
    1.2375    0.7145    0.0000 C   0  0  0  0  0  0  0  0  0  4  0  0
    0.8250    1.4289    0.0000 C   0  0  0  0  0  0  0  0  0  5  0  0
    0.0000    1.4289    0.0000 O   0  0  0  0  0  0  0  0  0  6  0  0
    1.2375    2.1434    0.0000 C   0  0  0  0  0  0  0  0  0  7  0  0
  2  1  2  0  0  0  0
  2  3  1  0  0  0  0
  4  2  1  0  0  0  0
  5  4  1  0  0  0  0
  5  6  2  0  0  0  4
  7  5  1  0  0  0  0
M  CHG  1   3  -1
M  END
$MOL
but[c]
  EC-BLAST  1118160117
InChIKey=FERIUCNNQQJTOY-UHFFFAOYSA-M
  6  5  0  0  0  0  0  0  0  0999 V2000
    0.0000    0.0000    0.0000 O   0  0  0  0  0  0  0  0  0  8  0  0
    0.8250    0.0000    0.0000 C   0  0  0  0  0  0  0  0  0  9  0  0
    1.2375   -0.7145    0.0000 O   0  0  0  0  0  0  0  0  0 10  0  0
    1.2375    0.7145    0.0000 C   0  0  0  0  0  0  0  0  0 11  0  0
    0.8250    1.4289    0.0000 C   0  0  0  0  0  0  0  0  0 12  0  0
    1.2375    2.1434    0.0000 C   0  0  0  0  0  0  0  0  0 13  0  0
  2  1  2  0  0  0  0
  2  3  1  0  0  0  4
  4  2  1  0  0  0  0
  5  4  1  0  0  0  0
  6  5  1  0  0  0  0
M  CHG  1   3  -1
M  END
$MOL
acac[c]
  EC-BLAST  1118160117
InChIKey=WDJHALXBUFZDSR-UHFFFAOYSA-M
  7  6  0  0  0  0  0  0  0  0999 V2000
    0.8250    0.0000    0.0000 C   0  0  0  0  0  0  0  0  0  9  0  0
    1.2375   -0.7145    0.0000 O   0  0  0  0  0  0  0  0  0  6  0  0
    0.0000    0.0000    0.0000 O   0  0  0  0  0  0  0  0  0  8  0  0
    0.8250    1.4289    0.0000 C   0  0  0  0  0  0  0  0  0 12  0  0
    0.0000    1.4289    0.0000 O   0  0  0  0  0  0  0  0  0 10  0  0
    1.2375    0.7145    0.0000 C   0  0  0  0  0  0  0  0  0 11  0  0
    1.2375    2.1434    0.0000 C   0  0  0  0  0  0  0  0  0 13  0  0
  1  2  1  0  0  0  4
  1  3  2  0  0  0  0
  6  1  1  0  0  0  0
  4  5  2  0  0  0  4
  4  6  1  0  0  0  0
  7  4  1  0  0  0  0
M  CHG  1   2  -1
M  END
$MOL
but[e]
  EC-BLAST  1118160117
InChIKey=FERIUCNNQQJTOY-UHFFFAOYSA-M
  6  5  0  0  0  0  0  0  0  0999 V2000
    0.0000    0.0000    0.0000 O   0  0  0  0  0  0  0  0  0  1  0  0
    0.8250    0.0000    0.0000 C   0  0  0  0  0  0  0  0  0  2  0  0
    1.2375   -0.7145    0.0000 O   0  0  0  0  0  0  0  0  0  3  0  0
    1.2375    0.7145    0.0000 C   0  0  0  0  0  0  0  0  0  4  0  0
    0.8250    1.4289    0.0000 C   0  0  0  0  0  0  0  0  0  5  0  0
    1.2375    2.1434    0.0000 C   0  0  0  0  0  0  0  0  0  7  0  0
  2  1  2  0  0  0  0
  2  3  1  0  0  0  0
  4  2  1  0  0  0  0
  5  4  1  0  0  0  0
  6  5  1  0  0  0  0
M  CHG  1   3  -1
M  END
