# Supplementary material for: Comparative evaluation of atom mapping algorithms for balanced metabolic reactions: application to Recon 3D
Source: J Cheminform. 2017 Jun 14;9:39. doi: 10.1186/s13321-017-0223-1 (PMC5471289; doi:10.1186/s13321-017-0223-1)
Supplement: Supplementary file 3 — Additional file 3. Contains two folders, one contains the predictions obtained from each algorithm in RXN format (Folder: algorithmicPredictions), the other contains manually curated atom mappings, (Folder:standardisedPredictions). [file 13321_2017_223_MOESM3_ESM.zip › algorithmicPredictions/RDT/CERT2gt.rxn]

$RXN

  EC-BLAST     CERT2gt

  1  1
$MOL
gluside_hs[c]
  EC-BLAST  1117162242
InChIKey=
 35 35  0  0  0  0  0  0  0  0999 V2000
    7.5745   -9.5172    0.0000 R   0  0  0  0  0  0  0  0  0  1  0  0
    7.7304   -8.7071    0.0000 C   0  0  0  0  0  0  0  0  0  2  0  0
    7.1068   -8.1670    0.0000 O   0  0  0  0  0  0  0  0  0  3  0  0
    8.5100   -8.4371    0.0000 N   0  0  0  0  0  0  0  0  0  4  0  0
    9.1336   -8.9771    0.0000 C   0  0  2  0  0  0  0  0  0  5  0  0
    9.9132   -8.7071    0.0000 C   0  0  0  0  0  0  0  0  0  6  0  0
   10.0691   -7.8970    0.0000 O   0  0  0  0  0  0  0  0  0  7  0  0
   10.8486   -7.6269    0.0000 C   0  0  0  0  0  0  0  0  0  8  0  0
   11.0046   -6.8168    0.0000 O   0  0  0  0  0  0  0  0  0  9  0  0
   11.7841   -6.5467    0.0000 C   0  0  2  0  0  0  0  0  0 10  0  0
   11.9400   -5.7366    0.0000 C   0  0  0  0  0  0  0  0  0 11  0  0
   12.7196   -5.4666    0.0000 O   0  0  0  0  0  0  0  0  0 12  0  0
   12.4077   -7.0868    0.0000 C   0  0  1  0  0  0  0  0  0 13  0  0
   13.1873   -6.8168    0.0000 O   0  0  0  0  0  0  0  0  0 14  0  0
   12.2518   -7.8970    0.0000 C   0  0  2  0  0  0  0  0  0 15  0  0
   12.8755   -8.4371    0.0000 O   0  0  0  0  0  0  0  0  0 16  0  0
   11.4723   -8.1670    0.0000 C   0  0  1  0  0  0  0  0  0 17  0  0
   11.3164   -8.9771    0.0000 O   0  0  0  0  0  0  0  0  0 18  0  0
    8.9777   -9.7873    0.0000 C   0  0  1  0  0  0  0  0  0 19  0  0
    9.6014  -10.3274    0.0000 O   0  0  0  0  0  0  0  0  0 20  0  0
    8.1982  -10.0573    0.0000 C   0  0  0  0  0  0  0  0  0 21  0  0
    8.0423  -10.8675    0.0000 C   0  0  0  0  0  0  0  0  0 22  0  0
    7.2627  -11.1375    0.0000 C   0  0  0  0  0  0  0  0  0 23  0  0
    6.6391  -10.5974    0.0000 C   0  0  0  0  0  0  0  0  0 24  0  0
    5.8595  -10.8675    0.0000 C   0  0  0  0  0  0  0  0  0 25  0  0
    5.2359  -10.3274    0.0000 C   0  0  0  0  0  0  0  0  0 26  0  0
    4.4563  -10.5974    0.0000 C   0  0  0  0  0  0  0  0  0 27  0  0
    4.3004  -11.4075    0.0000 C   0  0  0  0  0  0  0  0  0 28  0  0
    3.5209  -11.6776    0.0000 C   0  0  0  0  0  0  0  0  0 29  0  0
    2.8972  -11.1375    0.0000 C   0  0  0  0  0  0  0  0  0 30  0  0
    2.1177  -11.4075    0.0000 C   0  0  0  0  0  0  0  0  0 31  0  0
    1.4940  -10.8675    0.0000 C   0  0  0  0  0  0  0  0  0 32  0  0
    0.7145  -11.1375    0.0000 C   0  0  0  0  0  0  0  0  0 33  0  0
    0.0908  -10.5974    0.0000 C   0  0  0  0  0  0  0  0  0 34  0  0
   -0.6887  -10.8675    0.0000 C   0  0  0  0  0  0  0  0  0 35  0  0
  2  1  1  0  0  0  0
  2  3  2  0  0  0  0
  4  2  1  0  0  0  0
  5  4  1  1  0  0  0
  5  6  1  0  0  0  0
 19  5  1  0  0  0  0
  6  7  1  0  0  0  0
  7  8  1  0  0  0  0
  8  9  1  0  0  0  0
  8 17  1  0  0  0  0
  9 10  1  0  0  0  0
 10 11  1  6  0  0  0
 10 13  1  0  0  0  0
 11 12  1  0  0  0  0
 13 14  1  1  0  0  0
 13 15  1  0  0  0  0
 15 16  1  6  0  0  0
 15 17  1  0  0  0  0
 17 18  1  1  0  0  0
 19 20  1  6  0  0  0
 21 19  1  0  0  0  0
 22 21  2  0  0  0  0
 23 22  1  0  0  0  0
 24 23  1  0  0  0  0
 25 24  1  0  0  0  0
 26 25  1  0  0  0  0
 27 26  1  0  0  0  0
 28 27  1  0  0  0  0
 29 28  1  0  0  0  0
 30 29  1  0  0  0  0
 31 30  1  0  0  0  0
 32 31  1  0  0  0  0
 33 32  1  0  0  0  0
 34 33  1  0  0  0  0
 35 34  1  0  0  0  0
M  END
$MOL
gluside_hs[g]
  EC-BLAST  1117162242
InChIKey=
 35 35  0  0  0  0  0  0  0  0999 V2000
    7.5745   -9.5172    0.0000 R   0  0  0  0  0  0  0  0  0  1  0  0
    7.7304   -8.7071    0.0000 C   0  0  0  0  0  0  0  0  0  2  0  0
    7.1068   -8.1670    0.0000 O   0  0  0  0  0  0  0  0  0  3  0  0
    8.5100   -8.4371    0.0000 N   0  0  0  0  0  0  0  0  0  4  0  0
    9.1336   -8.9771    0.0000 C   0  0  2  0  0  0  0  0  0  5  0  0
    9.9132   -8.7071    0.0000 C   0  0  0  0  0  0  0  0  0  6  0  0
   10.0691   -7.8970    0.0000 O   0  0  0  0  0  0  0  0  0  7  0  0
   10.8486   -7.6269    0.0000 C   0  0  0  0  0  0  0  0  0  8  0  0
   11.0046   -6.8168    0.0000 O   0  0  0  0  0  0  0  0  0  9  0  0
   11.7841   -6.5467    0.0000 C   0  0  2  0  0  0  0  0  0 10  0  0
   11.9400   -5.7366    0.0000 C   0  0  0  0  0  0  0  0  0 11  0  0
   12.7196   -5.4666    0.0000 O   0  0  0  0  0  0  0  0  0 12  0  0
   12.4077   -7.0868    0.0000 C   0  0  1  0  0  0  0  0  0 13  0  0
   13.1873   -6.8168    0.0000 O   0  0  0  0  0  0  0  0  0 14  0  0
   12.2518   -7.8970    0.0000 C   0  0  2  0  0  0  0  0  0 15  0  0
   12.8755   -8.4371    0.0000 O   0  0  0  0  0  0  0  0  0 16  0  0
   11.4723   -8.1670    0.0000 C   0  0  1  0  0  0  0  0  0 17  0  0
   11.3164   -8.9771    0.0000 O   0  0  0  0  0  0  0  0  0 18  0  0
    8.9777   -9.7873    0.0000 C   0  0  1  0  0  0  0  0  0 19  0  0
    9.6014  -10.3274    0.0000 O   0  0  0  0  0  0  0  0  0 20  0  0
    8.1982  -10.0573    0.0000 C   0  0  0  0  0  0  0  0  0 21  0  0
    8.0423  -10.8675    0.0000 C   0  0  0  0  0  0  0  0  0 22  0  0
    7.2627  -11.1375    0.0000 C   0  0  0  0  0  0  0  0  0 23  0  0
    6.6391  -10.5974    0.0000 C   0  0  0  0  0  0  0  0  0 24  0  0
    5.8595  -10.8675    0.0000 C   0  0  0  0  0  0  0  0  0 25  0  0
    5.2359  -10.3274    0.0000 C   0  0  0  0  0  0  0  0  0 26  0  0
    4.4563  -10.5974    0.0000 C   0  0  0  0  0  0  0  0  0 27  0  0
    4.3004  -11.4075    0.0000 C   0  0  0  0  0  0  0  0  0 28  0  0
    3.5209  -11.6776    0.0000 C   0  0  0  0  0  0  0  0  0 29  0  0
    2.8972  -11.1375    0.0000 C   0  0  0  0  0  0  0  0  0 30  0  0
    2.1177  -11.4075    0.0000 C   0  0  0  0  0  0  0  0  0 31  0  0
    1.4940  -10.8675    0.0000 C   0  0  0  0  0  0  0  0  0 32  0  0
    0.7145  -11.1375    0.0000 C   0  0  0  0  0  0  0  0  0 33  0  0
    0.0908  -10.5974    0.0000 C   0  0  0  0  0  0  0  0  0 34  0  0
   -0.6887  -10.8675    0.0000 C   0  0  0  0  0  0  0  0  0 35  0  0
  2  1  1  0  0  0  0
  2  3  2  0  0  0  0
  4  2  1  0  0  0  0
  5  4  1  1  0  0  0
  5  6  1  0  0  0  0
 19  5  1  0  0  0  0
  6  7  1  0  0  0  0
  7  8  1  0  0  0  0
  8  9  1  0  0  0  0
  8 17  1  0  0  0  0
  9 10  1  0  0  0  0
 10 11  1  6  0  0  0
 10 13  1  0  0  0  0
 11 12  1  0  0  0  0
 13 14  1  1  0  0  0
 13 15  1  0  0  0  0
 15 16  1  6  0  0  0
 15 17  1  0  0  0  0
 17 18  1  1  0  0  0
 19 20  1  6  0  0  0
 21 19  1  0  0  0  0
 22 21  2  0  0  0  0
 23 22  1  0  0  0  0
 24 23  1  0  0  0  0
 25 24  1  0  0  0  0
 26 25  1  0  0  0  0
 27 26  1  0  0  0  0
 28 27  1  0  0  0  0
 29 28  1  0  0  0  0
 30 29  1  0  0  0  0
 31 30  1  0  0  0  0
 32 31  1  0  0  0  0
 33 32  1  0  0  0  0
 34 33  1  0  0  0  0
 35 34  1  0  0  0  0
M  END
