# Supplementary material for: Comparative evaluation of atom mapping algorithms for balanced metabolic reactions: application to Recon 3D
Source: J Cheminform. 2017 Jun 14;9:39. doi: 10.1186/s13321-017-0223-1 (PMC5471289; doi:10.1186/s13321-017-0223-1)
Supplement: Supplementary file 3 — Additional file 3. Contains two folders, one contains the predictions obtained from each algorithm in RXN format (Folder: algorithmicPredictions), the other contains manually curated atom mappings, (Folder:standardisedPredictions). [file 13321_2017_223_MOESM3_ESM.zip › algorithmicPredictions/RDT/SPHINGStr.rxn]

$RXN

  EC-BLAST     SPHINGStr

  1  1
$MOL
sphings[c]
  EC-BLAST  1118160148
InChIKey=WWUZIQQURGPMPG-UHFFFAOYSA-O
 21 20  0  0  0  0  0  0  0  0999 V2000
   16.1901    6.0474    0.0000 O   0  0  0  0  0  0  0  0  0  1  0  0
   16.1901    5.2224    0.0000 C   0  0  0  0  0  0  0  0  0  2  0  0
   15.4756    4.8099    0.0000 C   0  0  0  0  0  0  0  0  0  3  0  0
   14.7612    5.2224    0.0000 N   0  0  0  0  0  0  0  0  0  4  0  0
   15.4756    3.9849    0.0000 C   0  0  0  0  0  0  0  0  0  5  0  0
   16.1901    3.5724    0.0000 O   0  0  0  0  0  0  0  0  0  6  0  0
   14.7612    3.5724    0.0000 C   0  0  0  0  0  0  0  0  0  7  0  0
   14.0467    3.9849    0.0000 C   0  0  0  0  0  0  0  0  0  8  0  0
   13.3322    3.5724    0.0000 C   0  0  0  0  0  0  0  0  0  9  0  0
   12.6177    3.9849    0.0000 C   0  0  0  0  0  0  0  0  0 10  0  0
   11.9033    3.5724    0.0000 C   0  0  0  0  0  0  0  0  0 11  0  0
   11.1888    3.9849    0.0000 C   0  0  0  0  0  0  0  0  0 12  0  0
   10.4743    3.5724    0.0000 C   0  0  0  0  0  0  0  0  0 13  0  0
    9.7599    3.9849    0.0000 C   0  0  0  0  0  0  0  0  0 14  0  0
    9.0454    3.5724    0.0000 C   0  0  0  0  0  0  0  0  0 15  0  0
    8.3309    3.9849    0.0000 C   0  0  0  0  0  0  0  0  0 16  0  0
    7.6164    3.5724    0.0000 C   0  0  0  0  0  0  0  0  0 17  0  0
    6.9020    3.9849    0.0000 C   0  0  0  0  0  0  0  0  0 18  0  0
    6.1875    3.5724    0.0000 C   0  0  0  0  0  0  0  0  0 19  0  0
    5.4730    3.9849    0.0000 C   0  0  0  0  0  0  0  0  0 20  0  0
    4.7586    3.5724    0.0000 C   0  0  0  0  0  0  0  0  0 21  0  0
  2  1  1  0  0  0  0
  3  2  1  0  0  0  0
  3  4  1  0  0  0  0
  5  3  1  0  0  0  0
  5  6  1  0  0  0  0
  7  5  1  0  0  0  0
  8  7  2  0  0  0  0
  8  9  1  4  0  0  0
 10  9  1  0  0  0  0
 11 10  1  0  0  0  0
 12 11  1  0  0  0  0
 13 12  1  0  0  0  0
 14 13  1  0  0  0  0
 15 14  1  0  0  0  0
 16 15  1  0  0  0  0
 17 16  1  0  0  0  0
 18 17  1  0  0  0  0
 19 18  1  0  0  0  0
 20 19  1  0  0  0  0
 21 20  1  0  0  0  0
M  CHG  1   4   1
M  END
$MOL
sphings[r]
  EC-BLAST  1118160148
InChIKey=WWUZIQQURGPMPG-UHFFFAOYSA-O
 21 20  0  0  0  0  0  0  0  0999 V2000
   16.1901    6.0474    0.0000 O   0  0  0  0  0  0  0  0  0  1  0  0
   16.1901    5.2224    0.0000 C   0  0  0  0  0  0  0  0  0  2  0  0
   15.4756    4.8099    0.0000 C   0  0  0  0  0  0  0  0  0  3  0  0
   14.7612    5.2224    0.0000 N   0  0  0  0  0  0  0  0  0  4  0  0
   15.4756    3.9849    0.0000 C   0  0  0  0  0  0  0  0  0  5  0  0
   16.1901    3.5724    0.0000 O   0  0  0  0  0  0  0  0  0  6  0  0
   14.7612    3.5724    0.0000 C   0  0  0  0  0  0  0  0  0  7  0  0
   14.0467    3.9849    0.0000 C   0  0  0  0  0  0  0  0  0  8  0  0
   13.3322    3.5724    0.0000 C   0  0  0  0  0  0  0  0  0  9  0  0
   12.6177    3.9849    0.0000 C   0  0  0  0  0  0  0  0  0 10  0  0
   11.9033    3.5724    0.0000 C   0  0  0  0  0  0  0  0  0 11  0  0
   11.1888    3.9849    0.0000 C   0  0  0  0  0  0  0  0  0 12  0  0
   10.4743    3.5724    0.0000 C   0  0  0  0  0  0  0  0  0 13  0  0
    9.7599    3.9849    0.0000 C   0  0  0  0  0  0  0  0  0 14  0  0
    9.0454    3.5724    0.0000 C   0  0  0  0  0  0  0  0  0 15  0  0
    8.3309    3.9849    0.0000 C   0  0  0  0  0  0  0  0  0 16  0  0
    7.6164    3.5724    0.0000 C   0  0  0  0  0  0  0  0  0 17  0  0
    6.9020    3.9849    0.0000 C   0  0  0  0  0  0  0  0  0 18  0  0
    6.1875    3.5724    0.0000 C   0  0  0  0  0  0  0  0  0 19  0  0
    5.4730    3.9849    0.0000 C   0  0  0  0  0  0  0  0  0 20  0  0
    4.7586    3.5724    0.0000 C   0  0  0  0  0  0  0  0  0 21  0  0
  2  1  1  0  0  0  0
  3  2  1  0  0  0  0
  3  4  1  0  0  0  0
  5  3  1  0  0  0  0
  5  6  1  0  0  0  0
  7  5  1  0  0  0  0
  8  7  2  0  0  0  0
  8  9  1  4  0  0  0
 10  9  1  0  0  0  0
 11 10  1  0  0  0  0
 12 11  1  0  0  0  0
 13 12  1  0  0  0  0
 14 13  1  0  0  0  0
 15 14  1  0  0  0  0
 16 15  1  0  0  0  0
 17 16  1  0  0  0  0
 18 17  1  0  0  0  0
 19 18  1  0  0  0  0
 20 19  1  0  0  0  0
 21 20  1  0  0  0  0
M  CHG  1   4   1
M  END
