# Supplementary material for: Comparative evaluation of atom mapping algorithms for balanced metabolic reactions: application to Recon 3D
Source: J Cheminform. 2017 Jun 14;9:39. doi: 10.1186/s13321-017-0223-1 (PMC5471289; doi:10.1186/s13321-017-0223-1)
Supplement: Supplementary file 3 — Additional file 3. Contains two folders, one contains the predictions obtained from each algorithm in RXN format (Folder: algorithmicPredictions), the other contains manually curated atom mappings, (Folder:standardisedPredictions). [file 13321_2017_223_MOESM3_ESM.zip › algorithmicPredictions/RDT/UGT1A7r.rxn]

$RXN

  EC-BLAST     UGT1A7r

  2  2
$MOL
udpglcur[r]
  EC-BLAST  1118160158
InChIKey=HDYANYHVCAPMJV-LXQIFKJMSA-K
 37 39  0  0  0  0  0  0  0  0999 V2000
   -5.4453    0.0622    0.0000 O   0  0  0  0  0  0  0  0  0  1  0  0
   -5.6168    0.8691    0.0000 C   0  0  0  0  0  0  0  0  0  2  0  0
   -6.4015    1.1241    0.0000 O   0  0  0  0  0  0  0  0  0  3  0  0
   -5.0038    1.4212    0.0000 C   0  0  1  0  0  0  0  0  0  4  0  0
   -4.2191    1.1662    0.0000 O   0  0  0  0  0  0  0  0  0  5  0  0
   -3.6060    1.7182    0.0000 C   0  0  1  0  0  0  0  0  0  6  0  0
   -2.8214    1.4633    0.0000 O   0  0  0  0  0  0  0  0  0  7  0  0
   -2.6499    0.6563    0.0000 P   0  0  0  0  0  0  0  0  0  8  0  0
   -1.8429    0.8279    0.0000 O   0  0  0  0  0  0  0  0  0  9  0  0
   -3.4569    0.4848    0.0000 O   0  0  0  0  0  0  0  0  0 10  0  0
   -2.4784   -0.1506    0.0000 O   0  0  0  0  0  0  0  0  0 11  0  0
   -1.6937   -0.4056    0.0000 P   0  0  0  0  0  0  0  0  0 12  0  0
   -1.4388    0.3790    0.0000 O   0  0  0  0  0  0  0  0  0 13  0  0
   -1.9487   -1.1902    0.0000 O   0  0  0  0  0  0  0  0  0 14  0  0
   -0.9091   -0.6605    0.0000 O   0  0  0  0  0  0  0  0  0 15  0  0
   -0.7376   -1.4675    0.0000 C   0  0  0  0  0  0  0  0  0 16  0  0
    0.0470   -1.7224    0.0000 C   0  0  2  0  0  0  0  0  0 17  0  0
    0.3020   -2.5070    0.0000 O   0  0  0  0  0  0  0  0  0 18  0  0
    1.1270   -2.5070    0.0000 C   0  0  1  0  0  0  0  0  0 19  0  0
    1.6119   -3.1745    0.0000 N   0  0  0  0  0  0  0  0  0 20  0  0
    2.4324   -3.0882    0.0000 C   0  0  0  0  0  0  0  0  0 21  0  0
    2.9173   -3.7557    0.0000 C   0  0  0  0  0  0  0  0  0 22  0  0
    2.5817   -4.5094    0.0000 C   0  0  0  0  0  0  0  0  0 23  0  0
    3.0667   -5.1768    0.0000 O   0  0  0  0  0  0  0  0  0 24  0  0
    1.7613   -4.5956    0.0000 N   0  0  0  0  0  0  0  0  0 25  0  0
    1.2763   -3.9282    0.0000 C   0  0  0  0  0  0  0  0  0 26  0  0
    0.4559   -4.0144    0.0000 O   0  0  0  0  0  0  0  0  0 27  0  0
    1.3819   -1.7224    0.0000 C   0  0  1  0  0  0  0  0  0 28  0  0
    2.1665   -1.4675    0.0000 O   0  0  0  0  0  0  0  0  0 29  0  0
    0.7145   -1.2375    0.0000 C   0  0  1  0  0  0  0  0  0 30  0  0
    0.7145   -0.4125    0.0000 O   0  0  0  0  0  0  0  0  0 31  0  0
   -3.7776    2.5252    0.0000 C   0  0  1  0  0  0  0  0  0 32  0  0
   -3.1645    3.0773    0.0000 O   0  0  0  0  0  0  0  0  0 33  0  0
   -4.5622    2.7802    0.0000 C   0  0  2  0  0  0  0  0  0 34  0  0
   -4.7337    3.5871    0.0000 O   0  0  0  0  0  0  0  0  0 35  0  0
   -5.1753    2.2281    0.0000 C   0  0  1  0  0  0  0  0  0 36  0  0
   -5.9599    2.4831    0.0000 O   0  0  0  0  0  0  0  0  0 37  0  0
  2  1  2  0  0  0  0
  2  3  1  0  0  0  0
  4  2  1  6  0  0  0
  5  4  1  0  0  0  0
  4 36  1  0  0  0  0
  6  5  1  0  0  0  0
  6  7  1  1  0  0  4
  6 32  1  0  0  0  0
  8  7  1  0  0  0  0
  8  9  2  0  0  0  0
  8 10  1  0  0  0  0
 11  8  1  0  0  0  0
 12 11  1  0  0  0  0
 12 13  2  0  0  0  0
 12 14  1  0  0  0  0
 15 12  1  0  0  0  0
 16 15  1  0  0  0  0
 17 16  1  6  0  0  0
 18 17  1  0  0  0  0
 30 17  1  0  0  0  0
 19 18  1  0  0  0  0
 19 20  1  6  0  0  0
 28 19  1  0  0  0  0
 20 21  1  0  0  0  0
 20 26  1  0  0  0  0
 21 22  2  0  0  0  0
 22 23  1  0  0  0  0
 23 24  2  0  0  0  0
 23 25  1  0  0  0  0
 25 26  1  0  0  0  0
 26 27  2  0  0  0  0
 28 29  1  1  0  0  0
 30 28  1  0  0  0  0
 30 31  1  1  0  0  0
 32 33  1  1  0  0  0
 34 32  1  0  0  0  0
 34 35  1  6  0  0  0
 36 34  1  0  0  0  0
 36 37  1  1  0  0  0
M  CHG  1   3  -1
M  CHG  1  10  -1
M  CHG  1  14  -1
M  END
$MOL
ahandrostan[r]
  EC-BLAST  1118160158
InChIKey=QGXBDMJGAMFCBF-BNSUEQOYSA-N
 21 24  0  0  0  0  0  0  0  0999 V2000
    2.5619   -3.1408    0.0000 O   0  0  0  0  0  0  0  0  0 38  0  0
    3.0683   -2.4895    0.0000 C   0  0  0  0  0  0  0  0  0 39  0  0
    2.8390   -1.6970    0.0000 C   0  0  0  0  0  0  0  0  0 40  0  0
    3.5218   -1.2340    0.0000 C   0  0  0  0  0  0  0  0  0 41  0  0
    4.1731   -1.7404    0.0000 C   0  0  2  0  0  0  0  0  0 42  0  0
    4.9853   -1.5952    0.0000 C   0  0  1  0  0  0  0  0  0 43  0  0
    5.2655   -0.8192    0.0000 C   0  0  0  0  0  0  0  0  0 44  0  0
    6.0777   -0.6740    0.0000 C   0  0  0  0  0  0  0  0  0 45  0  0
    6.6095   -1.3047    0.0000 C   0  0  2  0  0  0  0  0  0 46  0  0
    7.4216   -1.1595    0.0000 C   0  0  0  0  0  0  0  0  0 47  0  0
    7.9534   -1.7902    0.0000 C   0  0  2  0  0  0  0  0  0 48  0  0
    8.7655   -1.6450    0.0000 O   0  0  0  0  0  0  0  0  0 49  0  0
    7.6731   -2.5662    0.0000 C   0  0  0  0  0  0  0  0  0 50  0  0
    6.8610   -2.7114    0.0000 C   0  0  0  0  0  0  0  0  0 51  0  0
    6.3292   -2.0807    0.0000 C   0  0  2  0  0  0  0  0  0 52  0  0
    6.0489   -2.8566    0.0000 C   0  0  0  0  0  0  0  0  0 53  0  0
    5.5171   -2.2259    0.0000 C   0  0  1  0  0  0  0  0  0 54  0  0
    5.2368   -3.0018    0.0000 C   0  0  0  0  0  0  0  0  0 55  0  0
    4.4247   -3.1470    0.0000 C   0  0  0  0  0  0  0  0  0 56  0  0
    3.8928   -2.5163    0.0000 C   0  0  2  0  0  0  0  0  0 57  0  0
    3.5330   -3.2587    0.0000 C   0  0  0  0  0  0  0  0  0 58  0  0
  2  1  2  0  0  0  0
  3  2  1  0  0  0  0
 20  2  1  0  0  0  0
  4  3  1  0  0  0  0
  5  4  1  1  0  0  0
  6  5  1  0  0  0  0
 20  5  1  0  0  0  0
  6  7  1  6  0  0  0
 17  6  1  0  0  0  0
  7  8  1  0  0  0  0
  9  8  1  6  0  0  0
  9 10  1  0  0  0  0
  9 15  1  0  0  0  0
 10 11  1  0  0  0  0
 11 12  1  6  0  0  0
 11 13  1  0  0  0  0
 13 14  1  0  0  0  0
 14 15  1  0  0  0  0
 15 16  1  1  0  0  0
 17 15  1  0  0  0  0
 17 18  1  1  0  0  0
 19 18  1  0  0  0  0
 20 19  1  0  0  0  0
 20 21  1  1  0  0  0
M  END
$MOL
ahandrostanglc[r]
  EC-BLAST  1118160158
InChIKey=VFUIRAVTUVCQTF-SDHZCXLISA-N
 33 37  0  0  0  0  0  0  0  0999 V2000
   11.7337   -1.8401    0.0000 O   0  0  0  0  0  0  0  0  0  1  0  0
   11.4534   -2.6160    0.0000 C   0  0  0  0  0  0  0  0  0  2  0  0
   11.9852   -3.2467    0.0000 O   0  0  0  0  0  0  0  0  0  3  0  0
   10.6413   -2.7612    0.0000 C   0  0  1  0  0  0  0  0  0  4  0  0
   10.1095   -2.1305    0.0000 O   0  0  0  0  0  0  0  0  0  5  0  0
    9.2974   -2.2757    0.0000 C   0  0  2  0  0  0  0  0  0  6  0  0
    4.4247   -3.1470    0.0000 C   0  0  0  0  0  0  0  0  0 56  0  0
    3.5330   -3.2587    0.0000 C   0  0  0  0  0  0  0  0  0 58  0  0
    5.2368   -3.0018    0.0000 C   0  0  0  0  0  0  0  0  0 55  0  0
    5.5171   -2.2259    0.0000 C   0  0  1  0  0  0  0  0  0 54  0  0
    7.4216   -1.1595    0.0000 C   0  0  0  0  0  0  0  0  0 47  0  0
    9.0171   -3.0516    0.0000 C   0  0  1  0  0  0  0  0  0 32  0  0
    2.5619   -3.1408    0.0000 O   0  0  0  0  0  0  0  0  0 38  0  0
    3.0683   -2.4895    0.0000 C   0  0  0  0  0  0  0  0  0 39  0  0
    2.8390   -1.6970    0.0000 C   0  0  0  0  0  0  0  0  0 40  0  0
    3.5218   -1.2340    0.0000 C   0  0  0  0  0  0  0  0  0 41  0  0
    4.1731   -1.7404    0.0000 C   0  0  2  0  0  0  0  0  0 42  0  0
    4.9853   -1.5952    0.0000 C   0  0  1  0  0  0  0  0  0 43  0  0
    5.2655   -0.8192    0.0000 C   0  0  0  0  0  0  0  0  0 44  0  0
    6.0777   -0.6740    0.0000 C   0  0  0  0  0  0  0  0  0 45  0  0
    6.6095   -1.3047    0.0000 C   0  0  2  0  0  0  0  0  0 46  0  0
   10.3610   -3.5371    0.0000 C   0  0  1  0  0  0  0  0  0 36  0  0
   10.8928   -4.1678    0.0000 O   0  0  0  0  0  0  0  0  0 37  0  0
    9.2686   -4.4583    0.0000 O   0  0  0  0  0  0  0  0  0 35  0  0
    9.5489   -3.6824    0.0000 C   0  0  2  0  0  0  0  0  0 34  0  0
    8.2049   -3.1969    0.0000 O   0  0  0  0  0  0  0  0  0 33  0  0
    3.8928   -2.5163    0.0000 C   0  0  2  0  0  0  0  0  0 57  0  0
    8.7655   -1.6450    0.0000 O   0  0  0  0  0  0  0  0  0 49  0  0
    7.9534   -1.7902    0.0000 C   0  0  1  0  0  0  0  0  0 48  0  0
    7.6731   -2.5662    0.0000 C   0  0  0  0  0  0  0  0  0 50  0  0
    6.8610   -2.7114    0.0000 C   0  0  0  0  0  0  0  0  0 51  0  0
    6.3292   -2.0807    0.0000 C   0  0  2  0  0  0  0  0  0 52  0  0
    6.0489   -2.8566    0.0000 C   0  0  0  0  0  0  0  0  0 53  0  0
  2  1  2  0  0  0  0
  2  3  1  0  0  0  0
  4  2  1  6  0  0  0
  5  4  1  0  0  0  0
  4 22  1  0  0  0  0
  6  5  1  0  0  0  0
  6 12  1  0  0  0  0
  6 28  1  6  0  0  4
  7  9  1  0  0  0  0
 27  7  1  0  0  0  0
 27  8  1  1  0  0  0
 10  9  1  1  0  0  0
 10 18  1  0  0  0  0
 10 32  1  0  0  0  0
 21 11  1  0  0  0  0
 11 29  1  0  0  0  0
 25 12  1  0  0  0  0
 12 26  1  1  0  0  0
 14 13  2  0  0  0  0
 15 14  1  0  0  0  0
 27 14  1  0  0  0  0
 16 15  1  0  0  0  0
 17 16  1  1  0  0  0
 18 17  1  0  0  0  0
 27 17  1  0  0  0  0
 18 19  1  6  0  0  0
 19 20  1  0  0  0  0
 21 20  1  6  0  0  0
 21 32  1  0  0  0  0
 22 23  1  1  0  0  0
 22 25  1  0  0  0  0
 25 24  1  6  0  0  0
 29 28  1  6  0  0  0
 29 30  1  0  0  0  0
 30 31  1  0  0  0  0
 31 32  1  0  0  0  0
 32 33  1  1  0  0  0
M  END
$MOL
udp[r]
  EC-BLAST  1118160158
InChIKey=XCCTYIAWTASOJW-XVFCMESISA-K
 25 26  0  0  0  0  0  0  0  0999 V2000
   -2.6499    0.6563    0.0000 P   0  0  0  0  0  0  0  0  0  8  0  0
   -2.4784   -0.1506    0.0000 O   0  0  0  0  0  0  0  0  0 11  0  0
   -1.9487   -1.1902    0.0000 O   0  0  0  0  0  0  0  0  0 14  0  0
   -1.4388    0.3790    0.0000 O   0  0  0  0  0  0  0  0  0 13  0  0
   -1.6937   -0.4056    0.0000 P   0  0  0  0  0  0  0  0  0 12  0  0
   -2.8214    1.4633    0.0000 O   0  0  0  0  0  0  0  0  0  7  0  0
   -3.4569    0.4848    0.0000 O   0  0  0  0  0  0  0  0  0 10  0  0
   -1.8429    0.8279    0.0000 O   0  0  0  0  0  0  0  0  0  9  0  0
   -0.9091   -0.6605    0.0000 O   0  0  0  0  0  0  0  0  0 15  0  0
   -0.7376   -1.4675    0.0000 C   0  0  0  0  0  0  0  0  0 16  0  0
    0.0470   -1.7224    0.0000 C   0  0  2  0  0  0  0  0  0 17  0  0
    0.3020   -2.5070    0.0000 O   0  0  0  0  0  0  0  0  0 18  0  0
    1.1270   -2.5070    0.0000 C   0  0  1  0  0  0  0  0  0 19  0  0
    1.2763   -3.9282    0.0000 C   0  0  0  0  0  0  0  0  0 26  0  0
    0.4559   -4.0144    0.0000 O   0  0  0  0  0  0  0  0  0 27  0  0
    1.7613   -4.5956    0.0000 N   0  0  0  0  0  0  0  0  0 25  0  0
    1.6119   -3.1745    0.0000 N   0  0  0  0  0  0  0  0  0 20  0  0
    2.5817   -4.5094    0.0000 C   0  0  0  0  0  0  0  0  0 23  0  0
    2.9173   -3.7557    0.0000 C   0  0  0  0  0  0  0  0  0 22  0  0
    3.0667   -5.1768    0.0000 O   0  0  0  0  0  0  0  0  0 24  0  0
    2.4324   -3.0882    0.0000 C   0  0  0  0  0  0  0  0  0 21  0  0
    1.3819   -1.7224    0.0000 C   0  0  1  0  0  0  0  0  0 28  0  0
    2.1665   -1.4675    0.0000 O   0  0  0  0  0  0  0  0  0 29  0  0
    0.7145   -1.2375    0.0000 C   0  0  1  0  0  0  0  0  0 30  0  0
    0.7145   -0.4125    0.0000 O   0  0  0  0  0  0  0  0  0 31  0  0
  2  1  1  0  0  0  0
  1  6  1  0  0  0  0
  1  7  1  0  0  0  0
  1  8  2  0  0  0  0
  5  2  1  0  0  0  0
  5  3  1  0  0  0  0
  5  4  2  0  0  0  0
  9  5  1  0  0  0  0
 10  9  1  0  0  0  0
 11 10  1  6  0  0  0
 12 11  1  0  0  0  0
 24 11  1  0  0  0  0
 13 12  1  0  0  0  0
 13 17  1  6  0  0  0
 22 13  1  0  0  0  0
 14 15  2  0  0  0  0
 16 14  1  0  0  0  0
 17 14  1  0  0  0  0
 18 16  1  0  0  0  0
 17 21  1  0  0  0  0
 19 18  1  0  0  0  0
 18 20  2  0  0  0  0
 21 19  2  0  0  0  0
 22 23  1  1  0  0  0
 24 22  1  0  0  0  0
 24 25  1  1  0  0  0
M  CHG  1   3  -1
M  CHG  1   6  -1
M  CHG  1   7  -1
M  END
