# Supplementary material for: Comparative evaluation of atom mapping algorithms for balanced metabolic reactions: application to Recon 3D
Source: J Cheminform. 2017 Jun 14;9:39. doi: 10.1186/s13321-017-0223-1 (PMC5471289; doi:10.1186/s13321-017-0223-1)
Supplement: Supplementary file 3 — Additional file 3. Contains two folders, one contains the predictions obtained from each algorithm in RXN format (Folder: algorithmicPredictions), the other contains manually curated atom mappings, (Folder:standardisedPredictions). [file 13321_2017_223_MOESM3_ESM.zip › algorithmicPredictions/RDT/HDCAc.rxn]

$RXN

  EC-BLAST     HDCAc

  2  2
$MOL
pmtcoa[c]
  EC-BLAST  1117162313
InChIKey=MNBKLUUYKPBKDU-BBECNAHFSA-J
 65 67  0  0  0  0  0  0  0  0999 V2000
   37.5844    1.5297    0.0000 O   0  0  0  0  0  0  0  0  0  1  0  0
   37.5844    2.3547    0.0000 C   0  0  0  0  0  0  0  0  0  2  0  0
   38.2989    2.7672    0.0000 S   0  0  0  0  0  0  0  0  0  3  0  0
   39.0134    2.3547    0.0000 C   0  0  0  0  0  0  0  0  0  4  0  0
   39.7278    2.7672    0.0000 C   0  0  0  0  0  0  0  0  0  5  0  0
   40.4423    2.3547    0.0000 N   0  0  0  0  0  0  0  0  0  6  0  0
   41.1568    2.7672    0.0000 C   0  0  0  0  0  0  0  0  0  7  0  0
   41.1568    3.5922    0.0000 O   0  0  0  0  0  0  0  0  0  8  0  0
   41.8713    2.3547    0.0000 C   0  0  0  0  0  0  0  0  0  9  0  0
   42.5857    2.7672    0.0000 C   0  0  0  0  0  0  0  0  0 10  0  0
   43.3002    2.3547    0.0000 N   0  0  0  0  0  0  0  0  0 11  0  0
   44.0147    2.7672    0.0000 C   0  0  0  0  0  0  0  0  0 12  0  0
   44.0147    3.5922    0.0000 O   0  0  0  0  0  0  0  0  0 13  0  0
   44.7291    2.3547    0.0000 C   0  0  2  0  0  0  0  0  0 14  0  0
   44.7291    1.5297    0.0000 O   0  0  0  0  0  0  0  0  0 15  0  0
   45.4436    2.7672    0.0000 C   0  0  0  0  0  0  0  0  0 16  0  0
   45.0311    3.4817    0.0000 C   0  0  0  0  0  0  0  0  0 17  0  0
   45.8561    2.0528    0.0000 C   0  0  0  0  0  0  0  0  0 18  0  0
   46.1581    3.1797    0.0000 C   0  0  0  0  0  0  0  0  0 19  0  0
   46.8726    2.7672    0.0000 O   0  0  0  0  0  0  0  0  0 20  0  0
   47.5870    3.1797    0.0000 P   0  0  0  0  0  0  0  0  0 21  0  0
   47.1745    3.8942    0.0000 O   0  0  0  0  0  0  0  0  0 22  0  0
   47.9995    2.4653    0.0000 O   0  0  0  0  0  0  0  0  0 23  0  0
   48.3015    3.5922    0.0000 O   0  0  0  0  0  0  0  0  0 24  0  0
   49.0160    3.1797    0.0000 P   0  0  0  0  0  0  0  0  0 25  0  0
   49.4285    3.8942    0.0000 O   0  0  0  0  0  0  0  0  0 26  0  0
   48.6035    2.4653    0.0000 O   0  0  0  0  0  0  0  0  0 27  0  0
   49.7304    2.7672    0.0000 O   0  0  0  0  0  0  0  0  0 28  0  0
   50.4449    3.1797    0.0000 C   0  0  0  0  0  0  0  0  0 29  0  0
   51.1594    2.7672    0.0000 C   0  0  1  0  0  0  0  0  0 30  0  0
   51.9131    3.1028    0.0000 O   0  0  0  0  0  0  0  0  0 31  0  0
   52.4651    2.4897    0.0000 C   0  0  2  0  0  0  0  0  0 32  0  0
   53.2856    2.5759    0.0000 N   0  0  0  0  0  0  0  0  0 33  0  0
   53.6981    3.2904    0.0000 C   0  0  0  0  0  0  0  0  0 34  0  0
   54.5050    3.1189    0.0000 N   0  0  0  0  0  0  0  0  0 35  0  0
   54.5913    2.2984    0.0000 C   0  0  0  0  0  0  0  0  0 36  0  0
   55.2587    1.8135    0.0000 C   0  0  0  0  0  0  0  0  0 37  0  0
   55.1725    0.9930    0.0000 N   0  0  0  0  0  0  0  0  0 38  0  0
   54.4188    0.6574    0.0000 C   0  0  0  0  0  0  0  0  0 39  0  0
   53.7514    1.1424    0.0000 N   0  0  0  0  0  0  0  0  0 40  0  0
   53.8376    1.9628    0.0000 C   0  0  0  0  0  0  0  0  0 41  0  0
   56.0124    2.1490    0.0000 N   0  0  0  0  0  0  0  0  0 42  0  0
   52.0526    1.7752    0.0000 C   0  0  2  0  0  0  0  0  0 43  0  0
   52.3881    1.0215    0.0000 O   0  0  0  0  0  0  0  0  0 44  0  0
   51.2456    1.9467    0.0000 C   0  0  2  0  0  0  0  0  0 45  0  0
   50.6325    1.3947    0.0000 O   0  0  0  0  0  0  0  0  0 46  0  0
   49.8479    1.6497    0.0000 P   0  0  0  0  0  0  0  0  0 47  0  0
   49.0633    1.9046    0.0000 O   0  0  0  0  0  0  0  0  0 48  0  0
   50.1028    2.4343    0.0000 O   0  0  0  0  0  0  0  0  0 49  0  0
   49.5930    0.8650    0.0000 O   0  0  0  0  0  0  0  0  0 50  0  0
   36.8700    2.7672    0.0000 C   0  0  0  0  0  0  0  0  0 51  0  0
   36.1555    2.3547    0.0000 C   0  0  0  0  0  0  0  0  0 52  0  0
   35.4410    2.7672    0.0000 C   0  0  0  0  0  0  0  0  0 53  0  0
   34.7265    2.3547    0.0000 C   0  0  0  0  0  0  0  0  0 54  0  0
   34.0121    2.7672    0.0000 C   0  0  0  0  0  0  0  0  0 55  0  0
   33.2976    2.3547    0.0000 C   0  0  0  0  0  0  0  0  0 56  0  0
   32.5831    2.7672    0.0000 C   0  0  0  0  0  0  0  0  0 57  0  0
   31.8687    2.3547    0.0000 C   0  0  0  0  0  0  0  0  0 58  0  0
   31.1542    2.7672    0.0000 C   0  0  0  0  0  0  0  0  0 59  0  0
   30.4397    2.3547    0.0000 C   0  0  0  0  0  0  0  0  0 60  0  0
   29.7252    2.7672    0.0000 C   0  0  0  0  0  0  0  0  0 61  0  0
   29.0108    2.3547    0.0000 C   0  0  0  0  0  0  0  0  0 62  0  0
   28.2963    2.7672    0.0000 C   0  0  0  0  0  0  0  0  0 63  0  0
   27.5818    2.3547    0.0000 C   0  0  0  0  0  0  0  0  0 64  0  0
   26.8674    2.7672    0.0000 C   0  0  0  0  0  0  0  0  0 65  0  0
  2  1  2  0  0  0  0
  2  3  1  0  0  0  4
 51  2  1  0  0  0  0
  3  4  1  0  0  0  0
  4  5  1  0  0  0  0
  5  6  1  0  0  0  0
  6  7  1  0  0  0  0
  7  8  2  0  0  0  0
  7  9  1  0  0  0  0
  9 10  1  0  0  0  0
 10 11  1  0  0  0  0
 11 12  1  0  0  0  0
 12 13  2  0  0  0  0
 12 14  1  0  0  0  0
 14 15  1  1  0  0  0
 14 16  1  0  0  0  0
 16 17  1  0  0  0  0
 16 18  1  0  0  0  0
 16 19  1  0  0  0  0
 19 20  1  0  0  0  0
 20 21  1  0  0  0  0
 21 22  2  0  0  0  0
 21 23  1  0  0  0  0
 21 24  1  0  0  0  0
 24 25  1  0  0  0  0
 25 26  2  0  0  0  0
 25 27  1  0  0  0  0
 25 28  1  0  0  0  0
 28 29  1  0  0  0  0
 30 29  1  1  0  0  0
 30 31  1  0  0  0  0
 30 45  1  0  0  0  0
 31 32  1  0  0  0  0
 32 33  1  1  0  0  0
 32 43  1  0  0  0  0
 33 34  1  0  0  0  0
 33 41  1  0  0  0  0
 34 35  2  0  0  0  0
 35 36  1  0  0  0  0
 36 37  2  0  0  0  0
 36 41  1  0  0  0  0
 37 38  1  0  0  0  0
 37 42  1  0  0  0  0
 38 39  2  0  0  0  0
 39 40  1  0  0  0  0
 40 41  2  0  0  0  0
 43 44  1  6  0  0  0
 43 45  1  0  0  0  0
 45 46  1  6  0  0  0
 46 47  1  0  0  0  0
 47 48  2  0  0  0  0
 47 49  1  0  0  0  0
 47 50  1  0  0  0  0
 52 51  1  0  0  0  0
 53 52  1  0  0  0  0
 54 53  1  0  0  0  0
 55 54  1  0  0  0  0
 56 55  1  0  0  0  0
 57 56  1  0  0  0  0
 58 57  1  0  0  0  0
 59 58  1  0  0  0  0
 60 59  1  0  0  0  0
 61 60  1  0  0  0  0
 62 61  1  0  0  0  0
 63 62  1  0  0  0  0
 64 63  1  0  0  0  0
 65 64  1  0  0  0  0
M  CHG  1  23  -1
M  CHG  1  27  -1
M  CHG  1  49  -1
M  CHG  1  50  -1
M  END
$MOL
h2o[c]
  EC-BLAST  1117162313
InChIKey=XLYOFNOQVPJJNP-UHFFFAOYSA-N
  1  0  0  0  0  0  0  0  0  0999 V2000
    0.0000    0.0000    0.0000 O   0  0  0  0  0  0  0  0  0 66  0  0
M  END
$MOL
coa[c]
  EC-BLAST  1117162313
InChIKey=RGJOEKWQDUBAIZ-IBOSZNHHSA-N
 48 50  0  0  0  0  0  0  0  0999 V2000
   13.4637   -6.7082    0.0000 S   0  0  0  0  0  0  0  0  0  3  0  0
   12.7492   -7.1207    0.0000 C   0  0  0  0  0  0  0  0  0  4  0  0
   12.0347   -6.7082    0.0000 C   0  0  0  0  0  0  0  0  0  5  0  0
   11.3202   -7.1207    0.0000 N   0  0  0  0  0  0  0  0  0  6  0  0
   10.6058   -6.7082    0.0000 C   0  0  0  0  0  0  0  0  0  7  0  0
   10.6058   -5.8832    0.0000 O   0  0  0  0  0  0  0  0  0  8  0  0
    9.8913   -7.1207    0.0000 C   0  0  0  0  0  0  0  0  0  9  0  0
    9.1768   -6.7082    0.0000 C   0  0  0  0  0  0  0  0  0 10  0  0
    8.4624   -7.1207    0.0000 N   0  0  0  0  0  0  0  0  0 11  0  0
    7.7479   -6.7082    0.0000 C   0  0  0  0  0  0  0  0  0 12  0  0
    7.7479   -5.8832    0.0000 O   0  0  0  0  0  0  0  0  0 13  0  0
    7.0334   -7.1207    0.0000 C   0  0  1  0  0  0  0  0  0 14  0  0
    7.0334   -7.9457    0.0000 O   0  0  0  0  0  0  0  0  0 15  0  0
    6.3190   -6.7082    0.0000 C   0  0  0  0  0  0  0  0  0 16  0  0
    5.9065   -7.4227    0.0000 C   0  0  0  0  0  0  0  0  0 17  0  0
    6.7315   -5.9937    0.0000 C   0  0  0  0  0  0  0  0  0 18  0  0
    5.6045   -6.2957    0.0000 C   0  0  0  0  0  0  0  0  0 19  0  0
    4.8900   -6.7082    0.0000 O   0  0  0  0  0  0  0  0  0 20  0  0
    4.1755   -6.2957    0.0000 P   0  0  0  0  0  0  0  0  0 21  0  0
    4.5880   -5.5812    0.0000 O   0  0  0  0  0  0  0  0  0 22  0  0
    3.7630   -7.0102    0.0000 O   0  0  0  0  0  0  0  0  0 23  0  0
    3.4611   -5.8832    0.0000 O   0  0  0  0  0  0  0  0  0 24  0  0
    2.7466   -6.2957    0.0000 P   0  0  0  0  0  0  0  0  0 25  0  0
    2.3341   -5.5812    0.0000 O   0  0  0  0  0  0  0  0  0 26  0  0
    3.1591   -7.0102    0.0000 O   0  0  0  0  0  0  0  0  0 27  0  0
    2.0321   -6.7082    0.0000 O   0  0  0  0  0  0  0  0  0 28  0  0
    1.3177   -6.2957    0.0000 C   0  0  0  0  0  0  0  0  0 29  0  0
    0.6032   -6.7082    0.0000 C   0  0  1  0  0  0  0  0  0 30  0  0
    0.5169   -7.5287    0.0000 O   0  0  0  0  0  0  0  0  0 31  0  0
   -0.2900   -7.7002    0.0000 C   0  0  2  0  0  0  0  0  0 32  0  0
   -0.6256   -8.4539    0.0000 N   0  0  0  0  0  0  0  0  0 33  0  0
   -0.2131   -9.1684    0.0000 C   0  0  0  0  0  0  0  0  0 34  0  0
   -0.7651   -9.7815    0.0000 N   0  0  0  0  0  0  0  0  0 35  0  0
   -1.5188   -9.4459    0.0000 C   0  0  0  0  0  0  0  0  0 36  0  0
   -2.2725   -9.7815    0.0000 C   0  0  0  0  0  0  0  0  0 37  0  0
   -2.9399   -9.2965    0.0000 N   0  0  0  0  0  0  0  0  0 38  0  0
   -2.8537   -8.4761    0.0000 C   0  0  0  0  0  0  0  0  0 39  0  0
   -2.1000   -8.1405    0.0000 N   0  0  0  0  0  0  0  0  0 40  0  0
   -1.4326   -8.6254    0.0000 C   0  0  0  0  0  0  0  0  0 41  0  0
   -2.3587  -10.6019    0.0000 N   0  0  0  0  0  0  0  0  0 42  0  0
   -0.7025   -6.9857    0.0000 C   0  0  2  0  0  0  0  0  0 43  0  0
   -1.5230   -6.8995    0.0000 O   0  0  0  0  0  0  0  0  0 44  0  0
   -0.1505   -6.3727    0.0000 C   0  0  2  0  0  0  0  0  0 45  0  0
   -0.3220   -5.5657    0.0000 O   0  0  0  0  0  0  0  0  0 46  0  0
    0.2911   -5.0136    0.0000 P   0  0  0  0  0  0  0  0  0 47  0  0
    0.9042   -4.4616    0.0000 O   0  0  0  0  0  0  0  0  0 48  0  0
    0.8431   -5.6267    0.0000 O   0  0  0  0  0  0  0  0  0 49  0  0
   -0.2610   -4.4006    0.0000 O   0  0  0  0  0  0  0  0  0 50  0  0
  2  1  1  0  0  0  0
  3  2  1  0  0  0  0
  4  3  1  0  0  0  0
  5  4  1  0  0  0  0
  5  6  2  0  0  0  0
  7  5  1  0  0  0  0
  8  7  1  0  0  0  0
  9  8  1  0  0  0  0
 10  9  1  0  0  0  0
 10 11  2  0  0  0  0
 12 10  1  0  0  0  0
 12 13  1  6  0  0  0
 14 12  1  0  0  0  0
 15 14  1  0  0  0  0
 14 16  1  0  0  0  0
 14 17  1  0  0  0  0
 17 18  1  0  0  0  0
 18 19  1  0  0  0  0
 19 20  2  0  0  0  0
 19 21  1  0  0  0  0
 19 22  1  0  0  0  0
 22 23  1  0  0  0  0
 23 24  2  0  0  0  0
 23 25  1  0  0  0  0
 23 26  1  0  0  0  0
 26 27  1  0  0  0  0
 28 27  1  1  0  0  0
 28 29  1  0  0  0  0
 28 43  1  0  0  0  0
 29 30  1  0  0  0  0
 30 31  1  1  0  0  0
 30 41  1  0  0  0  0
 31 32  1  0  0  0  0
 31 39  1  0  0  0  0
 32 33  2  0  0  0  0
 33 34  1  0  0  0  0
 34 35  2  0  0  0  0
 34 39  1  0  0  0  0
 35 36  1  0  0  0  0
 35 40  1  0  0  0  0
 36 37  2  0  0  0  0
 37 38  1  0  0  0  0
 38 39  2  0  0  0  0
 41 42  1  6  0  0  0
 41 43  1  0  0  0  0
 43 44  1  6  0  0  0
 44 45  1  0  0  0  0
 45 46  2  0  0  0  0
 45 47  1  0  0  0  0
 45 48  1  0  0  0  0
M  CHG  1  21  -1
M  CHG  1  25  -1
M  CHG  1  47  -1
M  CHG  1  48  -1
M  END
$MOL
hdca[c]
  EC-BLAST  1117162313
InChIKey=IPCSVZSSVZVIGE-UHFFFAOYSA-M
 18 17  0  0  0  0  0  0  0  0999 V2000
   18.6651    4.1763    0.0000 O   0  0  0  0  0  0  0  0  0  1  0  0
   18.6651    5.0013    0.0000 C   0  0  0  0  0  0  0  0  0  2  0  0
    7.9480    5.4138    0.0000 C   0  0  0  0  0  0  0  0  0 65  0  0
   19.3796    5.4138    0.0000 O   0  0  0  0  0  0  0  0  0 66  0  0
   17.9506    5.4138    0.0000 C   0  0  0  0  0  0  0  0  0 51  0  0
   17.2362    5.0013    0.0000 C   0  0  0  0  0  0  0  0  0 52  0  0
   16.5217    5.4138    0.0000 C   0  0  0  0  0  0  0  0  0 53  0  0
   15.8072    5.0013    0.0000 C   0  0  0  0  0  0  0  0  0 54  0  0
   15.0927    5.4138    0.0000 C   0  0  0  0  0  0  0  0  0 55  0  0
   14.3783    5.0013    0.0000 C   0  0  0  0  0  0  0  0  0 56  0  0
   13.6638    5.4138    0.0000 C   0  0  0  0  0  0  0  0  0 57  0  0
   12.9493    5.0013    0.0000 C   0  0  0  0  0  0  0  0  0 58  0  0
   12.2349    5.4138    0.0000 C   0  0  0  0  0  0  0  0  0 59  0  0
   11.5204    5.0013    0.0000 C   0  0  0  0  0  0  0  0  0 60  0  0
   10.8059    5.4138    0.0000 C   0  0  0  0  0  0  0  0  0 61  0  0
   10.0914    5.0013    0.0000 C   0  0  0  0  0  0  0  0  0 62  0  0
    9.3770    5.4138    0.0000 C   0  0  0  0  0  0  0  0  0 63  0  0
    8.6625    5.0013    0.0000 C   0  0  0  0  0  0  0  0  0 64  0  0
  2  1  2  0  0  0  0
  2  4  1  0  0  0  4
  5  2  1  0  0  0  0
  3 18  1  0  0  0  0
  6  5  1  0  0  0  0
  7  6  1  0  0  0  0
  8  7  1  0  0  0  0
  9  8  1  0  0  0  0
 10  9  1  0  0  0  0
 11 10  1  0  0  0  0
 12 11  1  0  0  0  0
 13 12  1  0  0  0  0
 14 13  1  0  0  0  0
 15 14  1  0  0  0  0
 16 15  1  0  0  0  0
 17 16  1  0  0  0  0
 18 17  1  0  0  0  0
M  CHG  1   4  -1
M  END
