# Supplementary material for: Comparative evaluation of atom mapping algorithms for balanced metabolic reactions: application to Recon 3D
Source: J Cheminform. 2017 Jun 14;9:39. doi: 10.1186/s13321-017-0223-1 (PMC5471289; doi:10.1186/s13321-017-0223-1)
Supplement: Supplementary file 3 — Additional file 3. Contains two folders, one contains the predictions obtained from each algorithm in RXN format (Folder: algorithmicPredictions), the other contains manually curated atom mappings, (Folder:standardisedPredictions). [file 13321_2017_223_MOESM3_ESM.zip › algorithmicPredictions/RDT/IPDPtx.rxn]

$RXN

  EC-BLAST     IPDPtx

  1  1
$MOL
ipdp[x]
  EC-BLAST  1118160036
InChIKey=NUHSROFQTUXZQQ-UHFFFAOYSA-K
 14 13  0  0  0  0  0  0  0  0999 V2000
    4.3974   -0.4125    0.0000 O   0  0  0  0  0  0  0  0  0  1  0  0
    4.8099   -1.1270    0.0000 P   0  0  0  0  0  0  0  0  0  2  0  0
    5.5243   -0.7145    0.0000 O   0  0  0  0  0  0  0  0  0  3  0  0
    5.2224   -1.8414    0.0000 O   0  0  0  0  0  0  0  0  0  4  0  0
    4.0954   -1.5395    0.0000 O   0  0  0  0  0  0  0  0  0  5  0  0
    3.3809   -1.1270    0.0000 P   0  0  0  0  0  0  0  0  0  6  0  0
    3.7934   -0.4125    0.0000 O   0  0  0  0  0  0  0  0  0  7  0  0
    2.9684   -1.8414    0.0000 O   0  0  0  0  0  0  0  0  0  8  0  0
    2.6664   -0.7145    0.0000 O   0  0  0  0  0  0  0  0  0  9  0  0
    1.9520   -1.1270    0.0000 C   0  0  0  0  0  0  0  0  0 10  0  0
    1.2375   -0.7145    0.0000 C   0  0  0  0  0  0  0  0  0 11  0  0
    0.5230   -1.1270    0.0000 C   0  0  0  0  0  0  0  0  0 12  0  0
    0.5230   -1.9520    0.0000 C   0  0  0  0  0  0  0  0  0 13  0  0
   -0.1914   -0.7145    0.0000 C   0  0  0  0  0  0  0  0  0 14  0  0
  2  1  2  0  0  0  0
  2  3  1  0  0  0  0
  2  4  1  0  0  0  0
  5  2  1  0  0  0  0
  6  5  1  0  0  0  0
  6  7  2  0  0  0  0
  6  8  1  0  0  0  0
  9  6  1  0  0  0  0
 10  9  1  0  0  0  0
 11 10  1  0  0  0  0
 12 11  1  0  0  0  0
 12 13  2  0  0  0  0
 14 12  1  0  0  0  0
M  CHG  1   3  -1
M  CHG  1   4  -1
M  CHG  1   8  -1
M  END
$MOL
ipdp[c]
  EC-BLAST  1118160036
InChIKey=NUHSROFQTUXZQQ-UHFFFAOYSA-K
 14 13  0  0  0  0  0  0  0  0999 V2000
    4.3974   -0.4125    0.0000 O   0  0  0  0  0  0  0  0  0  1  0  0
    4.8099   -1.1270    0.0000 P   0  0  0  0  0  0  0  0  0  2  0  0
    5.5243   -0.7145    0.0000 O   0  0  0  0  0  0  0  0  0  3  0  0
    5.2224   -1.8414    0.0000 O   0  0  0  0  0  0  0  0  0  4  0  0
    4.0954   -1.5395    0.0000 O   0  0  0  0  0  0  0  0  0  5  0  0
    3.3809   -1.1270    0.0000 P   0  0  0  0  0  0  0  0  0  6  0  0
    3.7934   -0.4125    0.0000 O   0  0  0  0  0  0  0  0  0  7  0  0
    2.9684   -1.8414    0.0000 O   0  0  0  0  0  0  0  0  0  8  0  0
    2.6664   -0.7145    0.0000 O   0  0  0  0  0  0  0  0  0  9  0  0
    1.9520   -1.1270    0.0000 C   0  0  0  0  0  0  0  0  0 10  0  0
    1.2375   -0.7145    0.0000 C   0  0  0  0  0  0  0  0  0 11  0  0
    0.5230   -1.1270    0.0000 C   0  0  0  0  0  0  0  0  0 12  0  0
    0.5230   -1.9520    0.0000 C   0  0  0  0  0  0  0  0  0 13  0  0
   -0.1914   -0.7145    0.0000 C   0  0  0  0  0  0  0  0  0 14  0  0
  2  1  2  0  0  0  0
  2  3  1  0  0  0  0
  2  4  1  0  0  0  0
  5  2  1  0  0  0  0
  6  5  1  0  0  0  0
  6  7  2  0  0  0  0
  6  8  1  0  0  0  0
  9  6  1  0  0  0  0
 10  9  1  0  0  0  0
 11 10  1  0  0  0  0
 12 11  1  0  0  0  0
 12 13  2  0  0  0  0
 14 12  1  0  0  0  0
M  CHG  1   3  -1
M  CHG  1   4  -1
M  CHG  1   8  -1
M  END
