# Supplementary material for: Comparative evaluation of atom mapping algorithms for balanced metabolic reactions: application to Recon 3D
Source: J Cheminform. 2017 Jun 14;9:39. doi: 10.1186/s13321-017-0223-1 (PMC5471289; doi:10.1186/s13321-017-0223-1)
Supplement: Supplementary file 3 — Additional file 3. Contains two folders, one contains the predictions obtained from each algorithm in RXN format (Folder: algorithmicPredictions), the other contains manually curated atom mappings, (Folder:standardisedPredictions). [file 13321_2017_223_MOESM3_ESM.zip › algorithmicPredictions/RDT/HIVCRNe.rxn]

$RXN

  EC-BLAST     HIVCRNe

  1  1
$MOL
3ivcrn[c]
  EC-BLAST  1117162315
InChIKey=IGLHHSKNBDXCEY-UHFFFAOYSA-N
 18 17  0  0  0  0  0  0  0  0999 V2000
   -0.6039    0.0000    0.0000 O   0  0  0  0  0  0  0  0  0  1  0  0
   -0.6039   -0.8250    0.0000 C   0  0  0  0  0  0  0  0  0  2  0  0
   -1.3184   -1.2375    0.0000 O   0  0  0  0  0  0  0  0  0  3  0  0
    0.1105   -1.2375    0.0000 C   0  0  0  0  0  0  0  0  0  4  0  0
    0.8250   -0.8250    0.0000 C   0  0  0  0  0  0  0  0  0  5  0  0
    1.5395   -1.2375    0.0000 O   0  0  0  0  0  0  0  0  0  6  0  0
    1.5395   -2.0625    0.0000 C   0  0  0  0  0  0  0  0  0  7  0  0
    0.8250   -2.4750    0.0000 O   0  0  0  0  0  0  0  0  0  8  0  0
    2.2539   -2.4750    0.0000 C   0  0  0  0  0  0  0  0  0  9  0  0
    2.9684   -2.0625    0.0000 C   0  0  0  0  0  0  0  0  0 10  0  0
    3.3809   -2.7770    0.0000 O   0  0  0  0  0  0  0  0  0 11  0  0
    3.6829   -1.6500    0.0000 C   0  0  0  0  0  0  0  0  0 12  0  0
    2.5559   -1.3480    0.0000 C   0  0  0  0  0  0  0  0  0 13  0  0
    0.8250    0.0000    0.0000 C   0  0  0  0  0  0  0  0  0 14  0  0
    1.5395    0.4125    0.0000 N   0  0  0  0  0  0  0  0  0 15  0  0
    1.9520   -0.3020    0.0000 C   0  0  0  0  0  0  0  0  0 16  0  0
    1.1270    1.1270    0.0000 C   0  0  0  0  0  0  0  0  0 17  0  0
    2.2539    0.8250    0.0000 C   0  0  0  0  0  0  0  0  0 18  0  0
  2  1  2  0  0  0  0
  2  3  1  0  0  0  0
  4  2  1  0  0  0  0
  5  4  1  0  0  0  0
  6  5  1  0  0  0  0
  5 14  1  0  0  0  0
  7  6  1  0  0  0  0
  7  8  2  0  0  0  0
  9  7  1  0  0  0  0
 10  9  1  0  0  0  0
 10 11  1  0  0  0  0
 12 10  1  0  0  0  0
 10 13  1  0  0  0  0
 14 15  1  0  0  0  0
 15 16  1  0  0  0  0
 15 17  1  0  0  0  0
 15 18  1  0  0  0  0
M  CHG  1   3  -1
M  CHG  1  15   1
M  END
$MOL
3ivcrn[e]
  EC-BLAST  1117162315
InChIKey=IGLHHSKNBDXCEY-UHFFFAOYSA-N
 18 17  0  0  0  0  0  0  0  0999 V2000
   -0.6039    0.0000    0.0000 O   0  0  0  0  0  0  0  0  0  1  0  0
   -0.6039   -0.8250    0.0000 C   0  0  0  0  0  0  0  0  0  2  0  0
   -1.3184   -1.2375    0.0000 O   0  0  0  0  0  0  0  0  0  3  0  0
    0.1105   -1.2375    0.0000 C   0  0  0  0  0  0  0  0  0  4  0  0
    0.8250   -0.8250    0.0000 C   0  0  0  0  0  0  0  0  0  5  0  0
    1.5395   -1.2375    0.0000 O   0  0  0  0  0  0  0  0  0  6  0  0
    1.5395   -2.0625    0.0000 C   0  0  0  0  0  0  0  0  0  7  0  0
    0.8250   -2.4750    0.0000 O   0  0  0  0  0  0  0  0  0  8  0  0
    2.2539   -2.4750    0.0000 C   0  0  0  0  0  0  0  0  0  9  0  0
    2.9684   -2.0625    0.0000 C   0  0  0  0  0  0  0  0  0 10  0  0
    3.3809   -2.7770    0.0000 O   0  0  0  0  0  0  0  0  0 11  0  0
    3.6829   -1.6500    0.0000 C   0  0  0  0  0  0  0  0  0 12  0  0
    2.5559   -1.3480    0.0000 C   0  0  0  0  0  0  0  0  0 13  0  0
    0.8250    0.0000    0.0000 C   0  0  0  0  0  0  0  0  0 14  0  0
    1.5395    0.4125    0.0000 N   0  0  0  0  0  0  0  0  0 15  0  0
    1.9520   -0.3020    0.0000 C   0  0  0  0  0  0  0  0  0 16  0  0
    1.1270    1.1270    0.0000 C   0  0  0  0  0  0  0  0  0 17  0  0
    2.2539    0.8250    0.0000 C   0  0  0  0  0  0  0  0  0 18  0  0
  2  1  2  0  0  0  0
  2  3  1  0  0  0  0
  4  2  1  0  0  0  0
  5  4  1  0  0  0  0
  6  5  1  0  0  0  0
  5 14  1  0  0  0  0
  7  6  1  0  0  0  0
  7  8  2  0  0  0  0
  9  7  1  0  0  0  0
 10  9  1  0  0  0  0
 10 11  1  0  0  0  0
 12 10  1  0  0  0  0
 10 13  1  0  0  0  0
 14 15  1  0  0  0  0
 15 16  1  0  0  0  0
 15 17  1  0  0  0  0
 15 18  1  0  0  0  0
M  CHG  1   3  -1
M  CHG  1  15   1
M  END
