# Supplementary material for: Comparative evaluation of atom mapping algorithms for balanced metabolic reactions: application to Recon 3D
Source: J Cheminform. 2017 Jun 14;9:39. doi: 10.1186/s13321-017-0223-1 (PMC5471289; doi:10.1186/s13321-017-0223-1)
Supplement: Supplementary file 3 — Additional file 3. Contains two folders, one contains the predictions obtained from each algorithm in RXN format (Folder: algorithmicPredictions), the other contains manually curated atom mappings, (Folder:standardisedPredictions). [file 13321_2017_223_MOESM3_ESM.zip › algorithmicPredictions/RDT/HEDCECRNe.rxn]

$RXN

  EC-BLAST     HEDCECRNe

  1  1
$MOL
3hdececrn[c]
  EC-BLAST  1117162313
InChIKey=WAGYLURELCUJPG-RPZXQYRRSA-N
 29 28  0  0  0  0  0  0  0  0999 V2000
    9.5007   -8.8606    0.0000 O   0  0  0  0  0  0  0  0  0  1  0  0
    9.6567   -8.0505    0.0000 C   0  0  0  0  0  0  0  0  0  2  0  0
   10.4362   -7.7805    0.0000 O   0  0  0  0  0  0  0  0  0  3  0  0
    9.0330   -7.5104    0.0000 C   0  0  0  0  0  0  0  0  0  4  0  0
    8.2535   -7.7805    0.0000 C   0  0  0  0  0  0  0  0  0  5  0  0
    7.6298   -7.2404    0.0000 C   0  0  1  0  0  0  0  0  0  6  0  0
    6.8503   -7.5104    0.0000 O   0  0  0  0  0  0  0  0  0  7  0  0
    6.2266   -6.9703    0.0000 C   0  0  0  0  0  0  0  0  0  8  0  0
    6.3825   -6.1602    0.0000 O   0  0  0  0  0  0  0  0  0  9  0  0
    5.4471   -7.2404    0.0000 C   0  0  0  0  0  0  0  0  0 10  0  0
    4.8234   -6.7003    0.0000 C   0  0  0  0  0  0  0  0  0 11  0  0
    4.9793   -5.8901    0.0000 O   0  0  0  0  0  0  0  0  0 12  0  0
    4.0439   -6.9703    0.0000 C   0  0  0  0  0  0  0  0  0 13  0  0
    3.4202   -6.4302    0.0000 C   0  0  0  0  0  0  0  0  0 14  0  0
    2.6407   -6.7003    0.0000 C   0  0  0  0  0  0  0  0  0 15  0  0
    2.0171   -6.1602    0.0000 C   0  0  0  0  0  0  0  0  0 16  0  0
    1.2375   -6.4302    0.0000 C   0  0  0  0  0  0  0  0  0 17  0  0
    0.6139   -5.8901    0.0000 C   0  0  0  0  0  0  0  0  0 18  0  0
    0.7698   -5.0800    0.0000 C   0  0  0  0  0  0  0  0  0 19  0  0
    1.5493   -4.8100    0.0000 C   0  0  0  0  0  0  0  0  0 20  0  0
    1.7052   -3.9998    0.0000 C   0  0  0  0  0  0  0  0  0 21  0  0
    2.4848   -3.7298    0.0000 C   0  0  0  0  0  0  0  0  0 22  0  0
    2.6407   -2.9197    0.0000 C   0  0  0  0  0  0  0  0  0 23  0  0
    3.4202   -2.6496    0.0000 C   0  0  0  0  0  0  0  0  0 24  0  0
    3.5762   -1.8395    0.0000 C   0  0  0  0  0  0  0  0  0 25  0  0
    7.7857   -6.4302    0.0000 N   0  0  0  0  0  0  0  0  0 26  0  0
    8.5959   -6.5861    0.0000 C   0  0  0  0  0  0  0  0  0 27  0  0
    6.9756   -6.2743    0.0000 C   0  0  0  0  0  0  0  0  0 28  0  0
    7.9416   -5.6201    0.0000 C   0  0  0  0  0  0  0  0  0 29  0  0
  2  1  2  0  0  0  0
  2  3  1  0  0  0  0
  4  2  1  0  0  0  0
  5  4  1  0  0  0  0
  6  5  1  0  0  0  0
  6  7  1  6  0  0  0
  6 26  1  0  0  0  0
  8  7  1  0  0  0  0
  8  9  2  0  0  0  0
 10  8  1  0  0  0  0
 11 10  1  0  0  0  0
 11 12  1  0  0  0  0
 13 11  1  0  0  0  0
 14 13  1  0  0  0  0
 15 14  1  0  0  0  0
 16 15  1  0  0  0  0
 17 16  1  0  0  0  0
 18 17  1  0  0  0  0
 19 18  2  0  0  0  0
 20 19  1  0  0  0  0
 21 20  1  0  0  0  0
 22 21  1  0  0  0  0
 23 22  1  0  0  0  0
 24 23  1  0  0  0  0
 25 24  1  0  0  0  0
 26 27  1  0  0  0  0
 26 28  1  0  0  0  0
 26 29  1  0  0  0  0
M  CHG  1   3  -1
M  CHG  1  26   1
M  END
$MOL
3hdececrn[e]
  EC-BLAST  1117162313
InChIKey=WAGYLURELCUJPG-RPZXQYRRSA-N
 29 28  0  0  0  0  0  0  0  0999 V2000
    9.5007   -8.8606    0.0000 O   0  0  0  0  0  0  0  0  0  1  0  0
    9.6567   -8.0505    0.0000 C   0  0  0  0  0  0  0  0  0  2  0  0
   10.4362   -7.7805    0.0000 O   0  0  0  0  0  0  0  0  0  3  0  0
    9.0330   -7.5104    0.0000 C   0  0  0  0  0  0  0  0  0  4  0  0
    8.2535   -7.7805    0.0000 C   0  0  0  0  0  0  0  0  0  5  0  0
    7.6298   -7.2404    0.0000 C   0  0  1  0  0  0  0  0  0  6  0  0
    6.8503   -7.5104    0.0000 O   0  0  0  0  0  0  0  0  0  7  0  0
    6.2266   -6.9703    0.0000 C   0  0  0  0  0  0  0  0  0  8  0  0
    6.3825   -6.1602    0.0000 O   0  0  0  0  0  0  0  0  0  9  0  0
    5.4471   -7.2404    0.0000 C   0  0  0  0  0  0  0  0  0 10  0  0
    4.8234   -6.7003    0.0000 C   0  0  0  0  0  0  0  0  0 11  0  0
    4.9793   -5.8901    0.0000 O   0  0  0  0  0  0  0  0  0 12  0  0
    4.0439   -6.9703    0.0000 C   0  0  0  0  0  0  0  0  0 13  0  0
    3.4202   -6.4302    0.0000 C   0  0  0  0  0  0  0  0  0 14  0  0
    2.6407   -6.7003    0.0000 C   0  0  0  0  0  0  0  0  0 15  0  0
    2.0171   -6.1602    0.0000 C   0  0  0  0  0  0  0  0  0 16  0  0
    1.2375   -6.4302    0.0000 C   0  0  0  0  0  0  0  0  0 17  0  0
    0.6139   -5.8901    0.0000 C   0  0  0  0  0  0  0  0  0 18  0  0
    0.7698   -5.0800    0.0000 C   0  0  0  0  0  0  0  0  0 19  0  0
    1.5493   -4.8100    0.0000 C   0  0  0  0  0  0  0  0  0 20  0  0
    1.7052   -3.9998    0.0000 C   0  0  0  0  0  0  0  0  0 21  0  0
    2.4848   -3.7298    0.0000 C   0  0  0  0  0  0  0  0  0 22  0  0
    2.6407   -2.9197    0.0000 C   0  0  0  0  0  0  0  0  0 23  0  0
    3.4202   -2.6496    0.0000 C   0  0  0  0  0  0  0  0  0 24  0  0
    3.5762   -1.8395    0.0000 C   0  0  0  0  0  0  0  0  0 25  0  0
    7.7857   -6.4302    0.0000 N   0  0  0  0  0  0  0  0  0 26  0  0
    8.5959   -6.5861    0.0000 C   0  0  0  0  0  0  0  0  0 27  0  0
    6.9756   -6.2743    0.0000 C   0  0  0  0  0  0  0  0  0 28  0  0
    7.9416   -5.6201    0.0000 C   0  0  0  0  0  0  0  0  0 29  0  0
  2  1  2  0  0  0  0
  2  3  1  0  0  0  0
  4  2  1  0  0  0  0
  5  4  1  0  0  0  0
  6  5  1  0  0  0  0
  6  7  1  6  0  0  0
  6 26  1  0  0  0  0
  8  7  1  0  0  0  0
  8  9  2  0  0  0  0
 10  8  1  0  0  0  0
 11 10  1  0  0  0  0
 11 12  1  0  0  0  0
 13 11  1  0  0  0  0
 14 13  1  0  0  0  0
 15 14  1  0  0  0  0
 16 15  1  0  0  0  0
 17 16  1  0  0  0  0
 18 17  1  0  0  0  0
 19 18  2  0  0  0  0
 20 19  1  0  0  0  0
 21 20  1  0  0  0  0
 22 21  1  0  0  0  0
 23 22  1  0  0  0  0
 24 23  1  0  0  0  0
 25 24  1  0  0  0  0
 26 27  1  0  0  0  0
 26 28  1  0  0  0  0
 26 29  1  0  0  0  0
M  CHG  1   3  -1
M  CHG  1  26   1
M  END
