# Supplementary material for: Comparative evaluation of atom mapping algorithms for balanced metabolic reactions: application to Recon 3D
Source: J Cheminform. 2017 Jun 14;9:39. doi: 10.1186/s13321-017-0223-1 (PMC5471289; doi:10.1186/s13321-017-0223-1)
Supplement: Supplementary file 3 — Additional file 3. Contains two folders, one contains the predictions obtained from each algorithm in RXN format (Folder: algorithmicPredictions), the other contains manually curated atom mappings, (Folder:standardisedPredictions). [file 13321_2017_223_MOESM3_ESM.zip › algorithmicPredictions/RDT/GUAPRT.rxn]

$RXN

  EC-BLAST     GUAPRT

  2  2
$MOL
prpp[c]
  EC-BLAST  1117162312
InChIKey=PQGCEDQWHSBAJP-TXICZTDVSA-I
 22 22  0  0  0  0  0  0  0  0999 V2000
   -2.0954    1.1616    0.0000 O   0  0  0  0  0  0  0  0  0  1  0  0
   -1.8405    1.9462    0.0000 P   0  0  0  0  0  0  0  0  0  2  0  0
   -2.6251    2.2012    0.0000 O   0  0  0  0  0  0  0  0  0  3  0  0
   -1.5855    2.7308    0.0000 O   0  0  0  0  0  0  0  0  0  4  0  0
   -1.0558    1.6913    0.0000 O   0  0  0  0  0  0  0  0  0  5  0  0
   -0.8843    0.8843    0.0000 C   0  0  0  0  0  0  0  0  0  6  0  0
   -0.0997    0.6294    0.0000 C   0  0  2  0  0  0  0  0  0  7  0  0
    0.1553   -0.1553    0.0000 O   0  0  0  0  0  0  0  0  0  8  0  0
    0.9803   -0.1553    0.0000 C   0  0  1  0  0  0  0  0  0  9  0  0
    1.4652   -0.8227    0.0000 O   0  0  0  0  0  0  0  0  0 10  0  0
    2.2857   -0.7365    0.0000 P   0  0  0  0  0  0  0  0  0 11  0  0
    2.3719   -1.5569    0.0000 O   0  0  0  0  0  0  0  0  0 12  0  0
    2.1994    0.0840    0.0000 O   0  0  0  0  0  0  0  0  0 13  0  0
    3.1061   -0.6502    0.0000 O   0  0  0  0  0  0  0  0  0 14  0  0
    3.5911   -1.3177    0.0000 P   0  0  0  0  0  0  0  0  0 15  0  0
    2.9236   -1.8026    0.0000 O   0  0  0  0  0  0  0  0  0 16  0  0
    4.0760   -1.9851    0.0000 O   0  0  0  0  0  0  0  0  0 17  0  0
    4.2585   -0.8327    0.0000 O   0  0  0  0  0  0  0  0  0 18  0  0
    1.2352    0.6294    0.0000 C   0  0  1  0  0  0  0  0  0 19  0  0
    2.0198    0.8843    0.0000 O   0  0  0  0  0  0  0  0  0 20  0  0
    0.5678    1.1143    0.0000 C   0  0  1  0  0  0  0  0  0 21  0  0
    0.5678    1.9393    0.0000 O   0  0  0  0  0  0  0  0  0 22  0  0
  2  1  2  0  0  0  0
  2  3  1  0  0  0  0
  2  4  1  0  0  0  0
  5  2  1  0  0  0  0
  6  5  1  0  0  0  0
  7  6  1  6  0  0  0
  8  7  1  0  0  0  0
 21  7  1  0  0  0  0
  9  8  1  0  0  0  0
  9 10  1  1  0  0  4
 19  9  1  0  0  0  0
 10 11  1  0  0  0  0
 11 12  2  0  0  0  0
 11 13  1  0  0  0  0
 11 14  1  0  0  0  0
 14 15  1  0  0  0  0
 15 16  2  0  0  0  0
 15 17  1  0  0  0  0
 15 18  1  0  0  0  0
 19 20  1  1  0  0  0
 21 19  1  0  0  0  0
 21 22  1  1  0  0  0
M  CHG  1   3  -1
M  CHG  1   4  -1
M  CHG  1  13  -1
M  CHG  1  17  -1
M  CHG  1  18  -1
M  END
$MOL
gua[c]
  EC-BLAST  1117162312
InChIKey=UYTPUPDQBNUYGX-UHFFFAOYSA-N
 11 12  0  0  0  0  0  0  0  0999 V2000
    1.3556    3.1729    0.0000 O   0  0  0  0  0  0  0  0  0 23  0  0
    1.3556    2.3479    0.0000 C   0  0  0  0  0  0  0  0  0 24  0  0
    2.0701    1.9354    0.0000 N   0  0  0  0  0  0  0  0  0 25  0  0
    2.0701    1.1104    0.0000 C   0  0  0  0  0  0  0  0  0 26  0  0
    1.3556    0.6979    0.0000 N   0  0  0  0  0  0  0  0  0 27  0  0
    0.6411    1.1104    0.0000 C   0  0  0  0  0  0  0  0  0 28  0  0
   -0.1435    0.8555    0.0000 N   0  0  0  0  0  0  0  0  0 29  0  0
   -0.6284    1.5229    0.0000 C   0  0  0  0  0  0  0  0  0 30  0  0
   -0.1435    2.1904    0.0000 N   0  0  0  0  0  0  0  0  0 31  0  0
    0.6411    1.9354    0.0000 C   0  0  0  0  0  0  0  0  0 32  0  0
    2.7845    0.6979    0.0000 N   0  0  0  0  0  0  0  0  0 33  0  0
  2  1  2  0  0  0  0
  2  3  1  0  0  0  0
 10  2  1  0  0  0  0
  4  3  1  0  0  0  0
  4  5  2  0  0  0  0
 11  4  1  0  0  0  0
  5  6  1  0  0  0  0
  6  7  1  0  0  0  0
  6 10  2  0  0  0  0
  8  7  1  0  0  0  0
  9  8  2  0  0  0  0
 10  9  1  0  0  0  0
M  END
$MOL
gmp[c]
  EC-BLAST  1117162312
InChIKey=RQFCJASXJCIDSX-UUOKFMHZSA-N
 24 26  0  0  0  0  0  0  0  0999 V2000
   -0.1435   -2.0486    0.0000 C   0  0  0  0  0  0  0  0  0  6  0  0
   -0.6955   -2.6617    0.0000 O   0  0  0  0  0  0  0  0  0  5  0  0
   -0.4406   -3.4463    0.0000 P   0  0  0  0  0  0  0  0  0  2  0  0
    0.3440   -3.1914    0.0000 O   0  0  0  0  0  0  0  0  0  1  0  0
   -0.1857   -4.2310    0.0000 O   0  0  0  0  0  0  0  0  0  3  0  0
   -1.2252   -3.7013    0.0000 O   0  0  0  0  0  0  0  0  0  4  0  0
   -1.8505    0.3009    0.0000 O   0  0  0  0  0  0  0  0  0 20  0  0
   -1.1831   -0.1841    0.0000 C   0  0  1  0  0  0  0  0  0 19  0  0
   -1.8505   -1.4940    0.0000 O   0  0  0  0  0  0  0  0  0 22  0  0
   -1.1831   -1.0091    0.0000 C   0  0  1  0  0  0  0  0  0 21  0  0
   -0.6284    1.5229    0.0000 C   0  0  0  0  0  0  0  0  0 30  0  0
   -0.1435    2.1904    0.0000 N   0  0  0  0  0  0  0  0  0 31  0  0
    0.6411    1.9354    0.0000 C   0  0  0  0  0  0  0  0  0 32  0  0
    0.6411    1.1104    0.0000 C   0  0  0  0  0  0  0  0  0 28  0  0
    1.3556    0.6979    0.0000 N   0  0  0  0  0  0  0  0  0 27  0  0
    1.3556    2.3479    0.0000 C   0  0  0  0  0  0  0  0  0 24  0  0
    1.3556    3.1729    0.0000 O   0  0  0  0  0  0  0  0  0 23  0  0
    2.0701    1.9354    0.0000 N   0  0  0  0  0  0  0  0  0 25  0  0
    2.0701    1.1104    0.0000 C   0  0  0  0  0  0  0  0  0 26  0  0
    0.0865   -0.5966    0.0000 O   0  0  0  0  0  0  0  0  0  8  0  0
   -0.3984   -1.2640    0.0000 C   0  0  2  0  0  0  0  0  0  7  0  0
   -0.1435    0.8555    0.0000 N   0  0  0  0  0  0  0  0  0 29  0  0
   -0.3984    0.0709    0.0000 C   0  0  2  0  0  0  0  0  0  9  0  0
    2.7845    0.6979    0.0000 N   0  0  0  0  0  0  0  0  0 33  0  0
  1  2  1  0  0  0  0
 21  1  1  6  0  0  0
  2  3  1  0  0  0  0
  3  4  2  0  0  0  0
  3  5  1  0  0  0  0
  3  6  1  0  0  0  0
  8  7  1  1  0  0  0
 10  8  1  0  0  0  0
 23  8  1  0  0  0  0
 10  9  1  1  0  0  0
 21 10  1  0  0  0  0
 12 11  2  0  0  0  0
 11 22  1  0  0  0  0
 13 12  1  0  0  0  0
 14 13  2  0  0  0  0
 13 16  1  0  0  0  0
 15 14  1  0  0  0  0
 14 22  1  0  0  0  0
 19 15  2  0  0  0  0
 16 17  2  0  0  0  0
 16 18  1  0  0  0  0
 19 18  1  0  0  0  0
 24 19  1  0  0  0  0
 20 21  1  0  0  0  0
 23 20  1  0  0  0  0
 23 22  1  6  0  0  4
M  CHG  1   5  -1
M  CHG  1   6  -1
M  END
$MOL
ppi[c]
  EC-BLAST  1117162312
InChIKey=XPPKVPWEQAFLFU-UHFFFAOYSA-K
  9  8  0  0  0  0  0  0  0  0999 V2000
   -0.3020   -0.5230    0.0000 O   0  0  0  0  0  0  0  0  0 12  0  0
    0.1105   -1.2375    0.0000 P   0  0  0  0  0  0  0  0  0 11  0  0
    0.5230   -1.9520    0.0000 O   0  0  0  0  0  0  0  0  0 13  0  0
   -0.6039   -1.6500    0.0000 O   0  0  0  0  0  0  0  0  0 10  0  0
    0.8250   -0.8250    0.0000 O   0  0  0  0  0  0  0  0  0 14  0  0
    0.8250    0.0000    0.0000 P   0  0  0  0  0  0  0  0  0 15  0  0
    0.8250    0.8250    0.0000 O   0  0  0  0  0  0  0  0  0 17  0  0
    1.6500    0.0000    0.0000 O   0  0  0  0  0  0  0  0  0 18  0  0
    0.0000    0.0000    0.0000 O   0  0  0  0  0  0  0  0  0 16  0  0
  2  1  2  0  0  0  0
  2  3  1  0  0  0  0
  4  2  1  0  0  0  0
  2  5  1  0  0  0  0
  5  6  1  0  0  0  0
  6  7  1  0  0  0  0
  6  8  1  0  0  0  0
  6  9  2  0  0  0  0
M  CHG  1   3  -1
M  CHG  1   7  -1
M  CHG  1   8  -1
M  END
