# Supplementary material for: Comparative evaluation of atom mapping algorithms for balanced metabolic reactions: application to Recon 3D
Source: J Cheminform. 2017 Jun 14;9:39. doi: 10.1186/s13321-017-0223-1 (PMC5471289; doi:10.1186/s13321-017-0223-1)
Supplement: Supplementary file 3 — Additional file 3. Contains two folders, one contains the predictions obtained from each algorithm in RXN format (Folder: algorithmicPredictions), the other contains manually curated atom mappings, (Folder:standardisedPredictions). [file 13321_2017_223_MOESM3_ESM.zip › algorithmicPredictions/RDT/RE3560C.rxn]

$RXN

  EC-BLAST     RE3560C

  2  2
$MOL
CE6184[c]
  EC-BLAST  1118160145
InChIKey=CQLBXHGTJMWNLT-YKCOLWQXSA-I
 71 73  0  0  0  0  0  0  0  0999 V2000
   11.2210    4.7196    0.0000 O   0  0  0  0  0  0  0  0  0  1  0  0
   11.9355    5.1321    0.0000 C   0  0  0  0  0  0  0  0  0  2  0  0
   11.9355    5.9571    0.0000 O   0  0  0  0  0  0  0  0  0  3  0  0
   12.6500    4.7196    0.0000 C   0  0  0  0  0  0  0  0  0  4  0  0
   12.6500    3.8946    0.0000 C   0  0  0  0  0  0  0  0  0  5  0  0
   13.3644    3.4821    0.0000 C   0  0  0  0  0  0  0  0  0  6  0  0
   13.3644    2.6571    0.0000 C   0  0  2  0  0  0  0  0  0  7  0  0
   12.6500    2.2446    0.0000 O   0  0  0  0  0  0  0  0  0  8  0  0
   14.0789    2.2446    0.0000 C   0  0  0  0  0  0  0  0  0  9  0  0
   14.7934    2.6571    0.0000 C   0  0  0  0  0  0  0  0  0 10  0  0
   14.7934    3.4821    0.0000 C   0  0  0  0  0  0  0  0  0 11  0  0
   15.5078    3.8946    0.0000 C   0  0  0  0  0  0  0  0  0 12  0  0
   15.5078    4.7196    0.0000 C   0  0  0  0  0  0  0  0  0 13  0  0
   16.2223    5.1321    0.0000 C   0  0  0  0  0  0  0  0  0 14  0  0
   16.2223    5.9571    0.0000 C   0  0  2  0  0  0  0  0  0 15  0  0
   16.9368    6.3696    0.0000 O   0  0  0  0  0  0  0  0  0 16  0  0
   15.5078    6.3696    0.0000 C   0  0  0  0  0  0  0  0  0 17  0  0
   15.5078    7.1946    0.0000 C   0  0  0  0  0  0  0  0  0 18  0  0
   14.7934    7.6071    0.0000 C   0  0  0  0  0  0  0  0  0 19  0  0
   14.0789    7.1946    0.0000 C   0  0  0  0  0  0  0  0  0 20  0  0
   13.3644    7.6071    0.0000 C   0  0  0  0  0  0  0  0  0 21  0  0
   12.6500    7.1946    0.0000 C   0  0  0  0  0  0  0  0  0 22  0  0
   12.6500    6.3696    0.0000 O   0  0  0  0  0  0  0  0  0 23  0  0
   11.9355    7.6071    0.0000 S   0  0  0  0  0  0  0  0  0 24  0  0
   11.2210    7.1946    0.0000 C   0  0  0  0  0  0  0  0  0 25  0  0
   10.5065    7.6071    0.0000 C   0  0  0  0  0  0  0  0  0 26  0  0
    9.7921    7.1946    0.0000 N   0  0  0  0  0  0  0  0  0 27  0  0
    9.0776    7.6071    0.0000 C   0  0  0  0  0  0  0  0  0 28  0  0
    9.0776    8.4321    0.0000 O   0  0  0  0  0  0  0  0  0 29  0  0
    8.3631    7.1946    0.0000 C   0  0  0  0  0  0  0  0  0 30  0  0
    7.6487    7.6071    0.0000 C   0  0  0  0  0  0  0  0  0 31  0  0
    6.9342    7.1946    0.0000 N   0  0  0  0  0  0  0  0  0 32  0  0
    6.2197    7.6071    0.0000 C   0  0  0  0  0  0  0  0  0 33  0  0
    6.2197    8.4321    0.0000 O   0  0  0  0  0  0  0  0  0 34  0  0
    5.5052    7.1946    0.0000 C   0  0  0  0  0  0  0  0  0 35  0  0
    5.5052    6.3696    0.0000 O   0  0  0  0  0  0  0  0  0 36  0  0
    4.7908    7.6071    0.0000 C   0  0  0  0  0  0  0  0  0 37  0  0
    5.2033    8.3216    0.0000 C   0  0  0  0  0  0  0  0  0 38  0  0
    4.0763    8.0196    0.0000 C   0  0  0  0  0  0  0  0  0 39  0  0
    4.3783    6.8927    0.0000 C   0  0  0  0  0  0  0  0  0 40  0  0
    3.5533    6.8927    0.0000 O   0  0  0  0  0  0  0  0  0 41  0  0
    3.1408    6.1782    0.0000 P   0  0  0  0  0  0  0  0  0 42  0  0
    3.8552    5.7657    0.0000 O   0  0  0  0  0  0  0  0  0 43  0  0
    2.4263    6.5907    0.0000 O   0  0  0  0  0  0  0  0  0 44  0  0
    2.7283    5.4637    0.0000 O   0  0  0  0  0  0  0  0  0 45  0  0
    1.9033    5.4637    0.0000 P   0  0  0  0  0  0  0  0  0 46  0  0
    1.9033    4.6387    0.0000 O   0  0  0  0  0  0  0  0  0 47  0  0
    1.9033    6.2887    0.0000 O   0  0  0  0  0  0  0  0  0 48  0  0
    1.0783    5.4637    0.0000 O   0  0  0  0  0  0  0  0  0 49  0  0
    0.6658    4.7493    0.0000 C   0  0  0  0  0  0  0  0  0 50  0  0
   -0.1592    4.7493    0.0000 C   0  0  1  0  0  0  0  0  0 51  0  0
   -0.6441    5.4167    0.0000 O   0  0  0  0  0  0  0  0  0 52  0  0
   -1.4288    5.1618    0.0000 C   0  0  2  0  0  0  0  0  0 53  0  0
   -2.0962    5.6467    0.0000 N   0  0  0  0  0  0  0  0  0 54  0  0
   -2.8808    5.3917    0.0000 C   0  0  0  0  0  0  0  0  0 55  0  0
   -3.3657    6.0592    0.0000 N   0  0  0  0  0  0  0  0  0 56  0  0
   -2.8808    6.7266    0.0000 C   0  0  0  0  0  0  0  0  0 57  0  0
   -3.0524    7.5336    0.0000 C   0  0  0  0  0  0  0  0  0 58  0  0
   -2.4393    8.0856    0.0000 N   0  0  0  0  0  0  0  0  0 59  0  0
   -1.6546    7.8307    0.0000 C   0  0  0  0  0  0  0  0  0 60  0  0
   -1.4831    7.0237    0.0000 N   0  0  0  0  0  0  0  0  0 61  0  0
   -2.0962    6.4717    0.0000 C   0  0  0  0  0  0  0  0  0 62  0  0
   -3.8370    7.7885    0.0000 N   0  0  0  0  0  0  0  0  0 63  0  0
   -1.4288    4.3368    0.0000 C   0  0  1  0  0  0  0  0  0 64  0  0
   -2.0962    3.8518    0.0000 O   0  0  0  0  0  0  0  0  0 65  0  0
   -0.6441    4.0818    0.0000 C   0  0  1  0  0  0  0  0  0 66  0  0
   -0.3892    3.2972    0.0000 O   0  0  0  0  0  0  0  0  0 67  0  0
   -0.9412    2.6841    0.0000 P   0  0  0  0  0  0  0  0  0 68  0  0
   -1.5543    3.2361    0.0000 O   0  0  0  0  0  0  0  0  0 69  0  0
   -1.4933    2.0710    0.0000 O   0  0  0  0  0  0  0  0  0 70  0  0
   -0.3281    2.1321    0.0000 O   0  0  0  0  0  0  0  0  0 71  0  0
  2  1  2  0  0  0  0
  2  3  1  0  0  0  0
  4  2  1  0  0  0  0
  5  4  1  0  0  0  0
  6  5  1  0  0  0  0
  7  6  1  0  0  0  0
  7  8  1  6  0  0  0
  9  7  1  0  0  0  0
 10  9  2  0  0  0  0
 11 10  1  0  0  0  0
 12 11  2  0  0  0  0
 13 12  1  0  0  0  0
 14 13  2  0  0  0  0
 15 14  1  0  0  0  0
 15 16  1  6  0  0  0
 17 15  1  0  0  0  0
 18 17  1  0  0  0  0
 19 18  2  0  0  0  0
 20 19  1  0  0  0  0
 21 20  1  0  0  0  0
 22 21  1  0  0  0  0
 22 23  2  0  0  0  0
 24 22  1  0  0  0  4
 25 24  1  0  0  0  0
 26 25  1  0  0  0  0
 27 26  1  0  0  0  0
 28 27  1  0  0  0  0
 28 29  2  0  0  0  0
 30 28  1  0  0  0  0
 31 30  1  0  0  0  0
 32 31  1  0  0  0  0
 33 32  1  0  0  0  0
 33 34  2  0  0  0  0
 35 33  1  0  0  0  0
 35 36  1  0  0  0  0
 37 35  1  0  0  0  0
 38 37  1  0  0  0  0
 37 39  1  0  0  0  0
 37 40  1  0  0  0  0
 40 41  1  0  0  0  0
 41 42  1  0  0  0  0
 42 43  2  0  0  0  0
 42 44  1  0  0  0  0
 42 45  1  0  0  0  0
 45 46  1  0  0  0  0
 46 47  2  0  0  0  0
 46 48  1  0  0  0  0
 46 49  1  0  0  0  0
 49 50  1  0  0  0  0
 51 50  1  6  0  0  0
 51 52  1  0  0  0  0
 51 66  1  0  0  0  0
 52 53  1  0  0  0  0
 53 54  1  6  0  0  0
 53 64  1  0  0  0  0
 54 55  1  0  0  0  0
 54 62  1  0  0  0  0
 55 56  2  0  0  0  0
 56 57  1  0  0  0  0
 57 58  2  0  0  0  0
 57 62  1  0  0  0  0
 58 59  1  0  0  0  0
 58 63  1  0  0  0  0
 59 60  2  0  0  0  0
 60 61  1  0  0  0  0
 61 62  2  0  0  0  0
 64 65  1  6  0  0  0
 64 66  1  0  0  0  0
 66 67  1  6  0  0  0
 67 68  1  0  0  0  0
 68 69  2  0  0  0  0
 68 70  1  0  0  0  0
 68 71  1  0  0  0  0
M  CHG  1   3  -1
M  CHG  1  44  -1
M  CHG  1  48  -1
M  CHG  1  70  -1
M  CHG  1  71  -1
M  END
$MOL
h2o[c]
  EC-BLAST  1118160145
InChIKey=XLYOFNOQVPJJNP-UHFFFAOYSA-N
  1  0  0  0  0  0  0  0  0  0999 V2000
    0.0000    0.0000    0.0000 O   0  0  0  0  0  0  0  0  0 72  0  0
M  END
$MOL
coa[c]
  EC-BLAST  1118160145
InChIKey=RGJOEKWQDUBAIZ-IBOSZNHHSA-N
 48 50  0  0  0  0  0  0  0  0999 V2000
   13.4637   -6.7082    0.0000 S   0  0  0  0  0  0  0  0  0 24  0  0
   12.7492   -7.1207    0.0000 C   0  0  0  0  0  0  0  0  0 25  0  0
   12.0347   -6.7082    0.0000 C   0  0  0  0  0  0  0  0  0 26  0  0
   11.3202   -7.1207    0.0000 N   0  0  0  0  0  0  0  0  0 27  0  0
   10.6058   -6.7082    0.0000 C   0  0  0  0  0  0  0  0  0 28  0  0
   10.6058   -5.8832    0.0000 O   0  0  0  0  0  0  0  0  0 29  0  0
    9.8913   -7.1207    0.0000 C   0  0  0  0  0  0  0  0  0 30  0  0
    9.1768   -6.7082    0.0000 C   0  0  0  0  0  0  0  0  0 31  0  0
    8.4624   -7.1207    0.0000 N   0  0  0  0  0  0  0  0  0 32  0  0
    7.7479   -6.7082    0.0000 C   0  0  0  0  0  0  0  0  0 33  0  0
    7.7479   -5.8832    0.0000 O   0  0  0  0  0  0  0  0  0 34  0  0
    7.0334   -7.1207    0.0000 C   0  0  1  0  0  0  0  0  0 35  0  0
    7.0334   -7.9457    0.0000 O   0  0  0  0  0  0  0  0  0 36  0  0
    6.3190   -6.7082    0.0000 C   0  0  0  0  0  0  0  0  0 37  0  0
    5.9065   -7.4227    0.0000 C   0  0  0  0  0  0  0  0  0 38  0  0
    6.7315   -5.9937    0.0000 C   0  0  0  0  0  0  0  0  0 39  0  0
    5.6045   -6.2957    0.0000 C   0  0  0  0  0  0  0  0  0 40  0  0
    4.8900   -6.7082    0.0000 O   0  0  0  0  0  0  0  0  0 41  0  0
    4.1755   -6.2957    0.0000 P   0  0  0  0  0  0  0  0  0 42  0  0
    4.5880   -5.5812    0.0000 O   0  0  0  0  0  0  0  0  0 43  0  0
    3.7630   -7.0102    0.0000 O   0  0  0  0  0  0  0  0  0 44  0  0
    3.4611   -5.8832    0.0000 O   0  0  0  0  0  0  0  0  0 45  0  0
    2.7466   -6.2957    0.0000 P   0  0  0  0  0  0  0  0  0 46  0  0
    2.3341   -5.5812    0.0000 O   0  0  0  0  0  0  0  0  0 47  0  0
    3.1591   -7.0102    0.0000 O   0  0  0  0  0  0  0  0  0 48  0  0
    2.0321   -6.7082    0.0000 O   0  0  0  0  0  0  0  0  0 49  0  0
    1.3177   -6.2957    0.0000 C   0  0  0  0  0  0  0  0  0 50  0  0
    0.6032   -6.7082    0.0000 C   0  0  1  0  0  0  0  0  0 51  0  0
    0.5169   -7.5287    0.0000 O   0  0  0  0  0  0  0  0  0 52  0  0
   -0.2900   -7.7002    0.0000 C   0  0  2  0  0  0  0  0  0 53  0  0
   -0.6256   -8.4539    0.0000 N   0  0  0  0  0  0  0  0  0 54  0  0
   -0.2131   -9.1684    0.0000 C   0  0  0  0  0  0  0  0  0 55  0  0
   -0.7651   -9.7815    0.0000 N   0  0  0  0  0  0  0  0  0 56  0  0
   -1.5188   -9.4459    0.0000 C   0  0  0  0  0  0  0  0  0 57  0  0
   -2.2725   -9.7815    0.0000 C   0  0  0  0  0  0  0  0  0 58  0  0
   -2.9399   -9.2965    0.0000 N   0  0  0  0  0  0  0  0  0 59  0  0
   -2.8537   -8.4761    0.0000 C   0  0  0  0  0  0  0  0  0 60  0  0
   -2.1000   -8.1405    0.0000 N   0  0  0  0  0  0  0  0  0 61  0  0
   -1.4326   -8.6254    0.0000 C   0  0  0  0  0  0  0  0  0 62  0  0
   -2.3587  -10.6019    0.0000 N   0  0  0  0  0  0  0  0  0 63  0  0
   -0.7025   -6.9857    0.0000 C   0  0  2  0  0  0  0  0  0 64  0  0
   -1.5230   -6.8995    0.0000 O   0  0  0  0  0  0  0  0  0 65  0  0
   -0.1505   -6.3727    0.0000 C   0  0  2  0  0  0  0  0  0 66  0  0
   -0.3220   -5.5657    0.0000 O   0  0  0  0  0  0  0  0  0 67  0  0
    0.2911   -5.0136    0.0000 P   0  0  0  0  0  0  0  0  0 68  0  0
    0.9042   -4.4616    0.0000 O   0  0  0  0  0  0  0  0  0 69  0  0
    0.8431   -5.6267    0.0000 O   0  0  0  0  0  0  0  0  0 70  0  0
   -0.2610   -4.4006    0.0000 O   0  0  0  0  0  0  0  0  0 71  0  0
  2  1  1  0  0  0  0
  3  2  1  0  0  0  0
  4  3  1  0  0  0  0
  5  4  1  0  0  0  0
  5  6  2  0  0  0  0
  7  5  1  0  0  0  0
  8  7  1  0  0  0  0
  9  8  1  0  0  0  0
 10  9  1  0  0  0  0
 10 11  2  0  0  0  0
 12 10  1  0  0  0  0
 12 13  1  6  0  0  0
 14 12  1  0  0  0  0
 15 14  1  0  0  0  0
 14 16  1  0  0  0  0
 14 17  1  0  0  0  0
 17 18  1  0  0  0  0
 18 19  1  0  0  0  0
 19 20  2  0  0  0  0
 19 21  1  0  0  0  0
 19 22  1  0  0  0  0
 22 23  1  0  0  0  0
 23 24  2  0  0  0  0
 23 25  1  0  0  0  0
 23 26  1  0  0  0  0
 26 27  1  0  0  0  0
 28 27  1  1  0  0  0
 28 29  1  0  0  0  0
 28 43  1  0  0  0  0
 29 30  1  0  0  0  0
 30 31  1  1  0  0  0
 30 41  1  0  0  0  0
 31 32  1  0  0  0  0
 31 39  1  0  0  0  0
 32 33  2  0  0  0  0
 33 34  1  0  0  0  0
 34 35  2  0  0  0  0
 34 39  1  0  0  0  0
 35 36  1  0  0  0  0
 35 40  1  0  0  0  0
 36 37  2  0  0  0  0
 37 38  1  0  0  0  0
 38 39  2  0  0  0  0
 41 42  1  6  0  0  0
 41 43  1  0  0  0  0
 43 44  1  6  0  0  0
 44 45  1  0  0  0  0
 45 46  2  0  0  0  0
 45 47  1  0  0  0  0
 45 48  1  0  0  0  0
M  CHG  1  21  -1
M  CHG  1  25  -1
M  CHG  1  47  -1
M  CHG  1  48  -1
M  END
$MOL
CE6185[c]
  EC-BLAST  1118160145
InChIKey=XWRIIHRGMKHPHN-LLVPEOCGSA-L
 24 23  0  0  0  0  0  0  0  0999 V2000
    5.3625   -0.7145    0.0000 O   0  0  0  0  0  0  0  0  0  1  0  0
    4.9500    0.0000    0.0000 C   0  0  0  0  0  0  0  0  0  2  0  0
    5.3625    0.7145    0.0000 O   0  0  0  0  0  0  0  0  0  3  0  0
    4.1250    0.0000    0.0000 C   0  0  0  0  0  0  0  0  0  4  0  0
    3.7125   -0.7145    0.0000 C   0  0  0  0  0  0  0  0  0  5  0  0
    2.8875   -0.7145    0.0000 C   0  0  0  0  0  0  0  0  0  6  0  0
    1.6500    0.0000    0.0000 O   0  0  0  0  0  0  0  0  0  8  0  0
    2.4750    0.0000    0.0000 C   0  0  2  0  0  0  0  0  0  7  0  0
    2.4750    1.4289    0.0000 C   0  0  0  0  0  0  0  0  0 10  0  0
    2.8875    0.7145    0.0000 C   0  0  0  0  0  0  0  0  0  9  0  0
    1.6500    1.4289    0.0000 C   0  0  0  0  0  0  0  0  0 11  0  0
    1.2375    2.1434    0.0000 C   0  0  0  0  0  0  0  0  0 12  0  0
    0.4125    2.1434    0.0000 C   0  0  0  0  0  0  0  0  0 13  0  0
    0.0000    2.8579    0.0000 C   0  0  0  0  0  0  0  0  0 14  0  0
   -1.2375    3.5724    0.0000 O   0  0  0  0  0  0  0  0  0 16  0  0
   -0.8250    2.8579    0.0000 C   0  0  1  0  0  0  0  0  0 15  0  0
   -2.0625    2.1434    0.0000 C   0  0  0  0  0  0  0  0  0 18  0  0
   -1.2375    2.1434    0.0000 C   0  0  0  0  0  0  0  0  0 17  0  0
   -2.4750    1.4289    0.0000 C   0  0  0  0  0  0  0  0  0 19  0  0
   -2.0625    0.7145    0.0000 C   0  0  0  0  0  0  0  0  0 20  0  0
   -1.2375    0.7145    0.0000 C   0  0  0  0  0  0  0  0  0 21  0  0
   -0.8250    0.0000    0.0000 C   0  0  0  0  0  0  0  0  0 22  0  0
    0.0000    0.0000    0.0000 O   0  0  0  0  0  0  0  0  0 23  0  0
   -1.2375   -0.7145    0.0000 O   0  0  0  0  0  0  0  0  0 72  0  0
  2  1  2  0  0  0  0
  2  3  1  0  0  0  0
  4  2  1  0  0  0  0
  5  4  1  0  0  0  0
  6  5  1  0  0  0  0
  8  6  1  0  0  0  0
  8  7  1  1  0  0  0
  8 10  1  0  0  0  0
 10  9  2  0  0  0  0
  9 11  1  0  0  0  0
 11 12  2  0  0  0  0
 12 13  1  0  0  0  0
 13 14  2  0  0  0  0
 14 16  1  0  0  0  0
 16 15  1  6  0  0  0
 16 18  1  0  0  0  0
 18 17  1  0  0  0  0
 17 19  2  0  0  0  0
 19 20  1  0  0  0  0
 20 21  1  0  0  0  0
 21 22  1  0  0  0  0
 22 23  2  0  0  0  0
 22 24  1  0  0  0  4
M  CHG  1   3  -1
M  CHG  1  24  -1
M  END
