# Supplementary material for: Comparative evaluation of atom mapping algorithms for balanced metabolic reactions: application to Recon 3D
Source: J Cheminform. 2017 Jun 14;9:39. doi: 10.1186/s13321-017-0223-1 (PMC5471289; doi:10.1186/s13321-017-0223-1)
Supplement: Supplementary file 3 — Additional file 3. Contains two folders, one contains the predictions obtained from each algorithm in RXN format (Folder: algorithmicPredictions), the other contains manually curated atom mappings, (Folder:standardisedPredictions). [file 13321_2017_223_MOESM3_ESM.zip › algorithmicPredictions/RDT/MI4PP.rxn]

$RXN

  EC-BLAST     MI4PP

  2  2
$MOL
mi4p_D[c]
  EC-BLAST  1118160042
InChIKey=INAPMGSXUVUWAF-CNWJWELYSA-L
 16 16  0  0  0  0  0  0  0  0999 V2000
    1.8414   -0.9355    0.0000 O   0  0  0  0  0  0  0  0  0  1  0  0
    1.4289   -1.6500    0.0000 P   0  0  0  0  0  0  0  0  0  2  0  0
    2.1434   -2.0625    0.0000 O   0  0  0  0  0  0  0  0  0  3  0  0
    1.0164   -2.3645    0.0000 O   0  0  0  0  0  0  0  0  0  4  0  0
    0.7145   -1.2375    0.0000 O   0  0  0  0  0  0  0  0  0  5  0  0
    0.7145   -0.4125    0.0000 C   0  0  1  0  0  0  0  0  0  6  0  0
    1.4289    0.0000    0.0000 C   0  0  2  0  0  0  0  0  0  7  0  0
    2.1434   -0.4125    0.0000 O   0  0  0  0  0  0  0  0  0  8  0  0
    1.4289    0.8250    0.0000 C   0  0  2  0  0  0  0  0  0  9  0  0
    2.1434    1.2375    0.0000 O   0  0  0  0  0  0  0  0  0 10  0  0
    0.7145    1.2375    0.0000 C   0  0  2  0  0  0  0  0  0 11  0  0
    0.7145    2.0625    0.0000 O   0  0  0  0  0  0  0  0  0 12  0  0
    0.0000    0.8250    0.0000 C   0  0  1  0  0  0  0  0  0 13  0  0
   -0.7145    1.2375    0.0000 O   0  0  0  0  0  0  0  0  0 14  0  0
    0.0000    0.0000    0.0000 C   0  0  2  0  0  0  0  0  0 15  0  0
   -0.7145   -0.4125    0.0000 O   0  0  0  0  0  0  0  0  0 16  0  0
  2  1  2  0  0  0  0
  2  3  1  0  0  0  0
  2  4  1  0  0  0  0
  5  2  1  0  0  0  4
  6  5  1  1  0  0  0
  7  6  1  0  0  0  0
  6 15  1  0  0  0  0
  7  8  1  6  0  0  0
  9  7  1  0  0  0  0
  9 10  1  6  0  0  0
 11  9  1  0  0  0  0
 11 12  1  6  0  0  0
 11 13  1  0  0  0  0
 13 14  1  1  0  0  0
 15 13  1  0  0  0  0
 15 16  1  6  0  0  0
M  CHG  1   3  -1
M  CHG  1   4  -1
M  END
$MOL
h2o[c]
  EC-BLAST  1118160042
InChIKey=XLYOFNOQVPJJNP-UHFFFAOYSA-N
  1  0  0  0  0  0  0  0  0  0999 V2000
    0.0000    0.0000    0.0000 O   0  0  0  0  0  0  0  0  0 17  0  0
M  END
$MOL
inost[c]
  EC-BLAST  1118160042
InChIKey=CDAISMWEOUEBRE-GPIVLXJGSA-N
 12 12  0  0  0  0  0  0  0  0999 V2000
    0.7145    2.0625    0.0000 O   0  0  0  0  0  0  0  0  0  5  0  0
    0.7145    1.2375    0.0000 C   0  0  1  0  0  0  0  0  0  6  0  0
    0.0000    0.8250    0.0000 C   0  0  2  0  0  0  0  0  0  7  0  0
   -0.7145    1.2375    0.0000 O   0  0  0  0  0  0  0  0  0  8  0  0
    0.0000    0.0000    0.0000 C   0  0  2  0  0  0  0  0  0  9  0  0
   -0.7145   -0.4125    0.0000 O   0  0  0  0  0  0  0  0  0 10  0  0
    0.7145   -0.4125    0.0000 C   0  0  2  0  0  0  0  0  0 11  0  0
    0.7145   -1.2375    0.0000 O   0  0  0  0  0  0  0  0  0 12  0  0
    1.4289    0.0000    0.0000 C   0  0  1  0  0  0  0  0  0 13  0  0
    2.1434   -0.4125    0.0000 O   0  0  0  0  0  0  0  0  0 14  0  0
    1.4289    0.8250    0.0000 C   0  0  2  0  0  0  0  0  0 15  0  0
    2.1434    1.2375    0.0000 O   0  0  0  0  0  0  0  0  0 16  0  0
  2  1  1  1  0  0  0
  2  3  1  0  0  0  0
  2 11  1  0  0  0  0
  3  4  1  6  0  0  0
  5  3  1  0  0  0  0
  5  6  1  6  0  0  0
  7  5  1  0  0  0  0
  7  8  1  6  0  0  0
  9  7  1  0  0  0  0
  9 10  1  1  0  0  0
 11  9  1  0  0  0  0
 11 12  1  6  0  0  0
M  END
$MOL
pi[c]
  EC-BLAST  1118160042
InChIKey=NBIIXXVUZAFLBC-UHFFFAOYSA-N
  5  4  0  0  0  0  0  0  0  0999 V2000
    0.0000    0.0000    0.0000 O   0  0  0  0  0  0  0  0  0  1  0  0
    0.8250    0.0000    0.0000 P   0  0  0  0  0  0  0  0  0  2  0  0
    0.8250    0.8250    0.0000 O   0  0  0  0  0  0  0  0  0  3  0  0
    1.6500    0.0000    0.0000 O   0  0  0  0  0  0  0  0  0  4  0  0
    0.8250   -0.8250    0.0000 O   0  0  0  0  0  0  0  0  0 17  0  0
  2  1  2  0  0  0  0
  2  3  1  0  0  0  0
  2  4  1  0  0  0  0
  5  2  1  0  0  0  4
M  CHG  1   3  -1
M  CHG  1   4  -1
M  END
