# Supplementary material for: Comparative evaluation of atom mapping algorithms for balanced metabolic reactions: application to Recon 3D
Source: J Cheminform. 2017 Jun 14;9:39. doi: 10.1186/s13321-017-0223-1 (PMC5471289; doi:10.1186/s13321-017-0223-1)
Supplement: Supplementary file 3 — Additional file 3. Contains two folders, one contains the predictions obtained from each algorithm in RXN format (Folder: algorithmicPredictions), the other contains manually curated atom mappings, (Folder:standardisedPredictions). [file 13321_2017_223_MOESM3_ESM.zip › algorithmicPredictions/RDT/GLUMETHISr.rxn]

$RXN

  EC-BLAST     GLUMETHISr

  3  3
$MOL
glumethis[c]
  EC-BLAST  1117162309
InChIKey=BHXSLRDWXIFKTP-IGBJHFKCSA-N
 28 28  0  0  0  0  0  0  0  0999 V2000
    6.1932   -5.0102    0.0000 O   0  0  0  0  0  0  0  0  0  1  0  0
    6.3491   -5.8203    0.0000 C   0  0  0  0  0  0  0  0  0  2  0  0
    5.7255   -6.3604    0.0000 O   0  0  0  0  0  0  0  0  0  3  0  0
    7.1287   -6.0903    0.0000 C   0  0  0  0  0  0  0  0  0  4  0  0
    7.7523   -5.5503    0.0000 C   0  0  0  0  0  0  0  0  0  5  0  0
    8.5319   -5.8203    0.0000 C   0  0  2  0  0  0  0  0  0  6  0  0
    8.6878   -6.6304    0.0000 N   0  0  0  0  0  0  0  0  0  7  0  0
    9.1555   -5.2802    0.0000 C   0  0  0  0  0  0  0  0  0  8  0  0
    8.9996   -4.4701    0.0000 O   0  0  0  0  0  0  0  0  0  9  0  0
    9.9351   -5.5503    0.0000 N   0  0  0  0  0  0  0  0  0 10  0  0
   10.5587   -5.0102    0.0000 C   0  0  0  0  0  0  0  0  0 11  0  0
   11.3382   -5.2802    0.0000 C   0  0  0  0  0  0  0  0  0 12  0  0
   11.4942   -6.0903    0.0000 O   0  0  0  0  0  0  0  0  0 13  0  0
   11.9619   -4.7401    0.0000 N   0  0  0  0  0  0  0  0  0 14  0  0
   12.7414   -5.0102    0.0000 C   0  0  2  0  0  0  0  0  0 15  0  0
   12.8973   -5.8203    0.0000 C   0  0  0  0  0  0  0  0  0 16  0  0
   12.2737   -6.3604    0.0000 O   0  0  0  0  0  0  0  0  0 17  0  0
   13.6769   -6.0903    0.0000 O   0  0  0  0  0  0  0  0  0 18  0  0
   13.3651   -4.4701    0.0000 C   0  0  0  0  0  0  0  0  0 19  0  0
   14.1446   -4.7401    0.0000 C   0  0  0  0  0  0  0  0  0 20  0  0
   14.3844   -5.5295    0.0000 N   0  0  0  0  0  0  0  0  0 21  0  0
   15.2092   -5.5455    0.0000 C   0  0  0  0  0  0  0  0  0 22  0  0
   15.4793   -4.7659    0.0000 N   0  0  0  0  0  0  0  0  0 23  0  0
   14.8213   -4.2682    0.0000 C   0  0  0  0  0  0  0  0  0 24  0  0
   10.4028   -4.2000    0.0000 C   0  0  0  0  0  0  0  0  0 25  0  0
    9.6232   -3.9300    0.0000 C   0  0  0  0  0  0  0  0  0 26  0  0
    9.4673   -3.1199    0.0000 S   0  0  0  0  0  0  0  0  0 27  0  0
    8.6878   -2.8498    0.0000 C   0  0  0  0  0  0  0  0  0 28  0  0
  2  1  2  0  0  0  0
  2  3  1  0  0  0  0
  4  2  1  0  0  0  0
  5  4  1  0  0  0  0
  6  5  1  0  0  0  0
  6  7  1  6  0  0  0
  8  6  1  0  0  0  0
  8  9  2  0  0  0  0
 10  8  1  0  0  0  4
 11 10  1  0  0  0  0
 11 12  1  0  0  0  0
 25 11  1  0  0  0  0
 12 13  2  0  0  0  0
 12 14  1  0  0  0  4
 15 14  1  6  0  0  0
 15 16  1  0  0  0  0
 15 19  1  0  0  0  0
 16 17  2  0  0  0  0
 16 18  1  0  0  0  0
 19 20  1  0  0  0  0
 20 21  1  0  0  0  0
 20 24  2  0  0  0  0
 22 21  2  0  0  0  0
 23 22  1  0  0  0  0
 24 23  1  0  0  0  0
 26 25  1  0  0  0  0
 27 26  1  0  0  0  0
 28 27  1  0  0  0  0
M  CHG  1   3  -1
M  END
$MOL
h2o[c]
  EC-BLAST  1117162309
InChIKey=XLYOFNOQVPJJNP-UHFFFAOYSA-N
  1  0  0  0  0  0  0  0  0  0999 V2000
    0.0000    0.0000    0.0000 O   0  0  0  0  0  0  0  0  0 29  0  0
M  END
$MOL
h2o[c]
  EC-BLAST  1117162309
InChIKey=XLYOFNOQVPJJNP-UHFFFAOYSA-N
  1  0  0  0  0  0  0  0  0  0999 V2000
    0.0000    0.0000    0.0000 O   0  0  0  0  0  0  0  0  0 30  0  0
M  END
$MOL
his_L[c]
  EC-BLAST  1117162309
InChIKey=HNDVDQJCIGZPNO-YFKPBYRVSA-N
 11 11  0  0  0  0  0  0  0  0999 V2000
   -0.1467    2.3518    0.0000 C   0  0  1  0  0  0  0  0  0 15  0  0
   -0.8612    3.5893    0.0000 O   0  0  0  0  0  0  0  0  0 18  0  0
   -0.8612    1.9393    0.0000 N   0  0  0  0  0  0  0  0  0 14  0  0
   -0.1467    3.1768    0.0000 C   0  0  0  0  0  0  0  0  0 16  0  0
    0.5678    3.5893    0.0000 O   0  0  0  0  0  0  0  0  0 17  0  0
    0.5678    1.9393    0.0000 C   0  0  0  0  0  0  0  0  0 19  0  0
    0.5678    1.1143    0.0000 C   0  0  0  0  0  0  0  0  0 20  0  0
   -0.0997    0.6294    0.0000 N   0  0  0  0  0  0  0  0  0 21  0  0
    0.1553   -0.1553    0.0000 C   0  0  0  0  0  0  0  0  0 22  0  0
    0.9803   -0.1553    0.0000 N   0  0  0  0  0  0  0  0  0 23  0  0
    1.2352    0.6294    0.0000 C   0  0  0  0  0  0  0  0  0 24  0  0
  1  3  1  6  0  0  0
  1  4  1  0  0  0  0
  1  6  1  0  0  0  0
  4  2  1  0  0  0  0
  4  5  2  0  0  0  0
  6  7  1  0  0  0  0
  7  8  1  0  0  0  0
  7 11  2  0  0  0  0
  9  8  2  0  0  0  0
 10  9  1  0  0  0  0
 11 10  1  0  0  0  0
M  CHG  1   2  -1
M  CHG  1   3   1
M  END
$MOL
glu_L[c]
  EC-BLAST  1117162309
InChIKey=WHUUTDBJXJRKMK-VKHMYHEASA-M
 10  9  0  0  0  0  0  0  0  0999 V2000
    2.4750    0.6039    0.0000 O   0  0  0  0  0  0  0  0  0  1  0  0
    2.4750    1.4289    0.0000 C   0  0  0  0  0  0  0  0  0  2  0  0
    1.7605    1.8414    0.0000 O   0  0  0  0  0  0  0  0  0  3  0  0
    3.1895    1.8414    0.0000 C   0  0  0  0  0  0  0  0  0  4  0  0
    3.9039    1.4289    0.0000 C   0  0  0  0  0  0  0  0  0  5  0  0
    4.6184    1.8414    0.0000 C   0  0  1  0  0  0  0  0  0  6  0  0
    5.3329    0.6039    0.0000 O   0  0  0  0  0  0  0  0  0  9  0  0
    6.0474    1.8414    0.0000 O   0  0  0  0  0  0  0  0  0 30  0  0
    4.6184    2.6664    0.0000 N   0  0  0  0  0  0  0  0  0  7  0  0
    5.3329    1.4289    0.0000 C   0  0  0  0  0  0  0  0  0  8  0  0
  2  1  2  0  0  0  0
  2  3  1  0  0  0  0
  4  2  1  0  0  0  0
  5  4  1  0  0  0  0
  6  5  1  0  0  0  0
  6  9  1  6  0  0  0
  6 10  1  0  0  0  0
 10  7  2  0  0  0  0
 10  8  1  0  0  0  4
M  CHG  1   3  -1
M  CHG  1   8  -1
M  CHG  1   9   1
M  END
$MOL
met_L[c]
  EC-BLAST  1117162309
InChIKey=FFEARJCKVFRZRR-BYPYZUCNSA-N
  9  8  0  0  0  0  0  0  0  0999 V2000
    4.6184    1.8414    0.0000 C   0  0  2  0  0  0  0  0  0 11  0  0
    6.0474    1.8414    0.0000 O   0  0  0  0  0  0  0  0  0 29  0  0
    1.7605    1.8414    0.0000 C   0  0  0  0  0  0  0  0  0 28  0  0
    5.3329    1.4289    0.0000 C   0  0  0  0  0  0  0  0  0 12  0  0
    5.3329    0.6039    0.0000 O   0  0  0  0  0  0  0  0  0 13  0  0
    4.6184    2.6664    0.0000 N   0  0  0  0  0  0  0  0  0 10  0  0
    3.9039    1.4289    0.0000 C   0  0  0  0  0  0  0  0  0 25  0  0
    3.1895    1.8414    0.0000 C   0  0  0  0  0  0  0  0  0 26  0  0
    2.4750    1.4289    0.0000 S   0  0  0  0  0  0  0  0  0 27  0  0
  1  4  1  0  0  0  0
  1  6  1  6  0  0  0
  7  1  1  0  0  0  0
  4  2  1  0  0  0  4
  3  9  1  0  0  0  0
  4  5  2  0  0  0  0
  8  7  1  0  0  0  0
  9  8  1  0  0  0  0
M  CHG  1   2  -1
M  CHG  1   6   1
M  END
