# Supplementary material for: Comparative evaluation of atom mapping algorithms for balanced metabolic reactions: application to Recon 3D
Source: J Cheminform. 2017 Jun 14;9:39. doi: 10.1186/s13321-017-0223-1 (PMC5471289; doi:10.1186/s13321-017-0223-1)
Supplement: Supplementary file 3 — Additional file 3. Contains two folders, one contains the predictions obtained from each algorithm in RXN format (Folder: algorithmicPredictions), the other contains manually curated atom mappings, (Folder:standardisedPredictions). [file 13321_2017_223_MOESM3_ESM.zip › algorithmicPredictions/RDT/ADRNCPT1.rxn]

$RXN

  EC-BLAST     ADRNCPT1

  2  2
$MOL
adrncoa[c]
  EC-BLAST  1117162222
InChIKey=LVXQCHCSSLFKLO-KPOVBLHLSA-J
 71 73  0  0  0  0  0  0  0  0999 V2000
   -0.9960   13.7389    0.0000 O   0  0  0  0  0  0  0  0  0  1  0  0
   -0.9960   12.9139    0.0000 C   0  0  0  0  0  0  0  0  0  2  0  0
   -0.2815   12.5014    0.0000 S   0  0  0  0  0  0  0  0  0  3  0  0
    0.4329   12.9139    0.0000 C   0  0  0  0  0  0  0  0  0  4  0  0
    1.1474   12.5014    0.0000 C   0  0  0  0  0  0  0  0  0  5  0  0
    1.8619   12.9139    0.0000 N   0  0  0  0  0  0  0  0  0  6  0  0
    2.5763   12.5014    0.0000 C   0  0  0  0  0  0  0  0  0  7  0  0
    2.5763   11.6764    0.0000 O   0  0  0  0  0  0  0  0  0  8  0  0
    3.2908   12.9139    0.0000 C   0  0  0  0  0  0  0  0  0  9  0  0
    4.0053   12.5014    0.0000 C   0  0  0  0  0  0  0  0  0 10  0  0
    4.7198   12.9139    0.0000 N   0  0  0  0  0  0  0  0  0 11  0  0
    5.4342   12.5014    0.0000 C   0  0  0  0  0  0  0  0  0 12  0  0
    5.4342   11.6764    0.0000 O   0  0  0  0  0  0  0  0  0 13  0  0
    6.1487   12.9139    0.0000 C   0  0  2  0  0  0  0  0  0 14  0  0
    6.1487   13.7389    0.0000 O   0  0  0  0  0  0  0  0  0 15  0  0
    6.8632   12.5014    0.0000 C   0  0  0  0  0  0  0  0  0 16  0  0
    7.2757   13.2159    0.0000 C   0  0  0  0  0  0  0  0  0 17  0  0
    6.4507   11.7869    0.0000 C   0  0  0  0  0  0  0  0  0 18  0  0
    7.5776   12.0889    0.0000 C   0  0  0  0  0  0  0  0  0 19  0  0
    8.2921   12.5014    0.0000 O   0  0  0  0  0  0  0  0  0 20  0  0
    9.0066   12.0889    0.0000 P   0  0  0  0  0  0  0  0  0 21  0  0
    8.5941   11.3744    0.0000 O   0  0  0  0  0  0  0  0  0 22  0  0
    9.4191   12.8034    0.0000 O   0  0  0  0  0  0  0  0  0 23  0  0
    9.7211   11.6764    0.0000 O   0  0  0  0  0  0  0  0  0 24  0  0
    9.7211   10.8514    0.0000 P   0  0  0  0  0  0  0  0  0 25  0  0
    8.8961   10.8514    0.0000 O   0  0  0  0  0  0  0  0  0 26  0  0
   10.5461   10.8514    0.0000 O   0  0  0  0  0  0  0  0  0 27  0  0
    9.7211   10.0264    0.0000 O   0  0  0  0  0  0  0  0  0 28  0  0
   10.4355    9.6139    0.0000 C   0  0  0  0  0  0  0  0  0 29  0  0
   10.4355    8.7889    0.0000 C   0  0  1  0  0  0  0  0  0 30  0  0
    9.7681    8.3040    0.0000 O   0  0  0  0  0  0  0  0  0 31  0  0
   10.0230    7.5193    0.0000 C   0  0  2  0  0  0  0  0  0 32  0  0
    9.5381    6.8519    0.0000 N   0  0  0  0  0  0  0  0  0 33  0  0
    9.7930    6.0673    0.0000 C   0  0  0  0  0  0  0  0  0 34  0  0
    9.1256    5.5824    0.0000 N   0  0  0  0  0  0  0  0  0 35  0  0
    8.4582    6.0673    0.0000 C   0  0  0  0  0  0  0  0  0 36  0  0
    7.6512    5.8958    0.0000 C   0  0  0  0  0  0  0  0  0 37  0  0
    7.0992    6.5089    0.0000 N   0  0  0  0  0  0  0  0  0 38  0  0
    7.3541    7.2935    0.0000 C   0  0  0  0  0  0  0  0  0 39  0  0
    8.1611    7.4650    0.0000 N   0  0  0  0  0  0  0  0  0 40  0  0
    8.7131    6.8519    0.0000 C   0  0  0  0  0  0  0  0  0 41  0  0
    7.3962    5.1111    0.0000 N   0  0  0  0  0  0  0  0  0 42  0  0
   10.8480    7.5193    0.0000 C   0  0  2  0  0  0  0  0  0 43  0  0
   11.3329    6.8519    0.0000 O   0  0  0  0  0  0  0  0  0 44  0  0
   11.1030    8.3040    0.0000 C   0  0  2  0  0  0  0  0  0 45  0  0
   11.8876    8.5589    0.0000 O   0  0  0  0  0  0  0  0  0 46  0  0
   12.5007    8.0069    0.0000 P   0  0  0  0  0  0  0  0  0 47  0  0
   11.9486    7.3938    0.0000 O   0  0  0  0  0  0  0  0  0 48  0  0
   13.1138    7.4548    0.0000 O   0  0  0  0  0  0  0  0  0 49  0  0
   13.0527    8.6200    0.0000 O   0  0  0  0  0  0  0  0  0 50  0  0
   -1.7105   12.5014    0.0000 C   0  0  0  0  0  0  0  0  0 51  0  0
   -2.4250   12.9139    0.0000 C   0  0  0  0  0  0  0  0  0 52  0  0
   -3.1394   12.5014    0.0000 C   0  0  0  0  0  0  0  0  0 53  0  0
   -3.8539   12.9139    0.0000 C   0  0  0  0  0  0  0  0  0 54  0  0
   -4.5684   12.5014    0.0000 C   0  0  0  0  0  0  0  0  0 55  0  0
   -4.5684   11.6764    0.0000 C   0  0  0  0  0  0  0  0  0 56  0  0
   -3.8539   11.2639    0.0000 C   0  0  0  0  0  0  0  0  0 57  0  0
   -3.1394   11.6764    0.0000 C   0  0  0  0  0  0  0  0  0 58  0  0
   -2.4250   11.2639    0.0000 C   0  0  0  0  0  0  0  0  0 59  0  0
   -2.4250   10.4389    0.0000 C   0  0  0  0  0  0  0  0  0 60  0  0
   -3.1394   10.0264    0.0000 C   0  0  0  0  0  0  0  0  0 61  0  0
   -3.8539   10.4389    0.0000 C   0  0  0  0  0  0  0  0  0 62  0  0
   -4.5684   10.0264    0.0000 C   0  0  0  0  0  0  0  0  0 63  0  0
   -4.5684    9.2014    0.0000 C   0  0  0  0  0  0  0  0  0 64  0  0
   -5.2828    8.7889    0.0000 C   0  0  0  0  0  0  0  0  0 65  0  0
   -5.2828    7.9639    0.0000 C   0  0  0  0  0  0  0  0  0 66  0  0
   -4.5684    7.5514    0.0000 C   0  0  0  0  0  0  0  0  0 67  0  0
   -4.5684    6.7264    0.0000 C   0  0  0  0  0  0  0  0  0 68  0  0
   -3.8539    6.3139    0.0000 C   0  0  0  0  0  0  0  0  0 69  0  0
   -3.8539    5.4889    0.0000 C   0  0  0  0  0  0  0  0  0 70  0  0
   -3.1394    5.0764    0.0000 C   0  0  0  0  0  0  0  0  0 71  0  0
  2  1  2  0  0  0  0
  2  3  1  0  0  0  4
 51  2  1  0  0  0  0
  3  4  1  0  0  0  0
  4  5  1  0  0  0  0
  5  6  1  0  0  0  0
  6  7  1  0  0  0  0
  7  8  2  0  0  0  0
  7  9  1  0  0  0  0
  9 10  1  0  0  0  0
 10 11  1  0  0  0  0
 11 12  1  0  0  0  0
 12 13  2  0  0  0  0
 12 14  1  0  0  0  0
 14 15  1  6  0  0  0
 14 16  1  0  0  0  0
 16 17  1  0  0  0  0
 16 18  1  0  0  0  0
 16 19  1  0  0  0  0
 19 20  1  0  0  0  0
 20 21  1  0  0  0  0
 21 22  2  0  0  0  0
 21 23  1  0  0  0  0
 21 24  1  0  0  0  0
 24 25  1  0  0  0  0
 25 26  2  0  0  0  0
 25 27  1  0  0  0  0
 25 28  1  0  0  0  0
 28 29  1  0  0  0  0
 30 29  1  6  0  0  0
 30 31  1  0  0  0  0
 30 45  1  0  0  0  0
 31 32  1  0  0  0  0
 32 33  1  6  0  0  0
 32 43  1  0  0  0  0
 33 34  1  0  0  0  0
 33 41  1  0  0  0  0
 34 35  2  0  0  0  0
 35 36  1  0  0  0  0
 36 37  2  0  0  0  0
 36 41  1  0  0  0  0
 37 38  1  0  0  0  0
 37 42  1  0  0  0  0
 38 39  2  0  0  0  0
 39 40  1  0  0  0  0
 40 41  2  0  0  0  0
 43 44  1  1  0  0  0
 43 45  1  0  0  0  0
 45 46  1  1  0  0  0
 46 47  1  0  0  0  0
 47 48  2  0  0  0  0
 47 49  1  0  0  0  0
 47 50  1  0  0  0  0
 52 51  1  0  0  0  0
 53 52  1  0  0  0  0
 54 53  1  0  0  0  0
 55 54  1  0  0  0  0
 56 55  1  0  0  0  0
 57 56  2  0  0  0  0
 58 57  1  0  0  0  0
 59 58  1  0  0  0  0
 60 59  2  0  0  0  0
 61 60  1  0  0  0  0
 62 61  1  0  0  0  0
 63 62  2  0  0  0  0
 64 63  1  0  0  0  0
 65 64  1  0  0  0  0
 66 65  2  0  0  0  0
 67 66  1  0  0  0  0
 68 67  1  0  0  0  0
 69 68  1  0  0  0  0
 70 69  1  0  0  0  0
 71 70  1  0  0  0  0
M  CHG  1  23  -1
M  CHG  1  27  -1
M  CHG  1  49  -1
M  CHG  1  50  -1
M  END
$MOL
crn[c]
  EC-BLAST  1117162222
InChIKey=PHIQHXFUZVPYII-ZCFIWIBFSA-N
 11 10  0  0  0  0  0  0  0  0999 V2000
    0.0000    0.0000    0.0000 O   0  0  0  0  0  0  0  0  0 72  0  0
    0.8250    0.0000    0.0000 C   0  0  0  0  0  0  0  0  0 73  0  0
    1.2375   -0.7145    0.0000 O   0  0  0  0  0  0  0  0  0 74  0  0
    1.2375    0.7145    0.0000 C   0  0  0  0  0  0  0  0  0 75  0  0
    0.8250    1.4289    0.0000 C   0  0  2  0  0  0  0  0  0 76  0  0
    0.0000    1.4289    0.0000 O   0  0  0  0  0  0  0  0  0 77  0  0
    1.2375    2.1434    0.0000 C   0  0  0  0  0  0  0  0  0 78  0  0
    0.8250    2.8579    0.0000 N   0  0  0  0  0  0  0  0  0 79  0  0
    0.4125    3.5724    0.0000 C   0  0  0  0  0  0  0  0  0 80  0  0
    0.1105    2.4454    0.0000 C   0  0  0  0  0  0  0  0  0 81  0  0
    1.5395    3.2704    0.0000 C   0  0  0  0  0  0  0  0  0 82  0  0
  2  1  2  0  0  0  0
  2  3  1  0  0  0  0
  4  2  1  0  0  0  0
  5  4  1  0  0  0  0
  5  6  1  1  0  0  0
  7  5  1  0  0  0  0
  8  7  1  0  0  0  0
  9  8  1  0  0  0  0
  8 10  1  0  0  0  0
  8 11  1  0  0  0  0
M  CHG  1   3  -1
M  CHG  1   8   1
M  END
$MOL
coa[c]
  EC-BLAST  1117162222
InChIKey=RGJOEKWQDUBAIZ-IBOSZNHHSA-N
 48 50  0  0  0  0  0  0  0  0999 V2000
   13.4637   -6.7082    0.0000 S   0  0  0  0  0  0  0  0  0  3  0  0
   12.7492   -7.1207    0.0000 C   0  0  0  0  0  0  0  0  0  4  0  0
   12.0347   -6.7082    0.0000 C   0  0  0  0  0  0  0  0  0  5  0  0
   11.3202   -7.1207    0.0000 N   0  0  0  0  0  0  0  0  0  6  0  0
   10.6058   -6.7082    0.0000 C   0  0  0  0  0  0  0  0  0  7  0  0
   10.6058   -5.8832    0.0000 O   0  0  0  0  0  0  0  0  0  8  0  0
    9.8913   -7.1207    0.0000 C   0  0  0  0  0  0  0  0  0  9  0  0
    9.1768   -6.7082    0.0000 C   0  0  0  0  0  0  0  0  0 10  0  0
    8.4624   -7.1207    0.0000 N   0  0  0  0  0  0  0  0  0 11  0  0
    7.7479   -6.7082    0.0000 C   0  0  0  0  0  0  0  0  0 12  0  0
    7.7479   -5.8832    0.0000 O   0  0  0  0  0  0  0  0  0 13  0  0
    7.0334   -7.1207    0.0000 C   0  0  1  0  0  0  0  0  0 14  0  0
    7.0334   -7.9457    0.0000 O   0  0  0  0  0  0  0  0  0 15  0  0
    6.3190   -6.7082    0.0000 C   0  0  0  0  0  0  0  0  0 16  0  0
    5.9065   -7.4227    0.0000 C   0  0  0  0  0  0  0  0  0 17  0  0
    6.7315   -5.9937    0.0000 C   0  0  0  0  0  0  0  0  0 18  0  0
    5.6045   -6.2957    0.0000 C   0  0  0  0  0  0  0  0  0 19  0  0
    4.8900   -6.7082    0.0000 O   0  0  0  0  0  0  0  0  0 20  0  0
    4.1755   -6.2957    0.0000 P   0  0  0  0  0  0  0  0  0 21  0  0
    4.5880   -5.5812    0.0000 O   0  0  0  0  0  0  0  0  0 22  0  0
    3.7630   -7.0102    0.0000 O   0  0  0  0  0  0  0  0  0 23  0  0
    3.4611   -5.8832    0.0000 O   0  0  0  0  0  0  0  0  0 24  0  0
    2.7466   -6.2957    0.0000 P   0  0  0  0  0  0  0  0  0 25  0  0
    2.3341   -5.5812    0.0000 O   0  0  0  0  0  0  0  0  0 26  0  0
    3.1591   -7.0102    0.0000 O   0  0  0  0  0  0  0  0  0 27  0  0
    2.0321   -6.7082    0.0000 O   0  0  0  0  0  0  0  0  0 28  0  0
    1.3177   -6.2957    0.0000 C   0  0  0  0  0  0  0  0  0 29  0  0
    0.6032   -6.7082    0.0000 C   0  0  1  0  0  0  0  0  0 30  0  0
    0.5169   -7.5287    0.0000 O   0  0  0  0  0  0  0  0  0 31  0  0
   -0.2900   -7.7002    0.0000 C   0  0  2  0  0  0  0  0  0 32  0  0
   -0.6256   -8.4539    0.0000 N   0  0  0  0  0  0  0  0  0 33  0  0
   -0.2131   -9.1684    0.0000 C   0  0  0  0  0  0  0  0  0 34  0  0
   -0.7651   -9.7815    0.0000 N   0  0  0  0  0  0  0  0  0 35  0  0
   -1.5188   -9.4459    0.0000 C   0  0  0  0  0  0  0  0  0 36  0  0
   -2.2725   -9.7815    0.0000 C   0  0  0  0  0  0  0  0  0 37  0  0
   -2.9399   -9.2965    0.0000 N   0  0  0  0  0  0  0  0  0 38  0  0
   -2.8537   -8.4761    0.0000 C   0  0  0  0  0  0  0  0  0 39  0  0
   -2.1000   -8.1405    0.0000 N   0  0  0  0  0  0  0  0  0 40  0  0
   -1.4326   -8.6254    0.0000 C   0  0  0  0  0  0  0  0  0 41  0  0
   -2.3587  -10.6019    0.0000 N   0  0  0  0  0  0  0  0  0 42  0  0
   -0.7025   -6.9857    0.0000 C   0  0  2  0  0  0  0  0  0 43  0  0
   -1.5230   -6.8995    0.0000 O   0  0  0  0  0  0  0  0  0 44  0  0
   -0.1505   -6.3727    0.0000 C   0  0  2  0  0  0  0  0  0 45  0  0
   -0.3220   -5.5657    0.0000 O   0  0  0  0  0  0  0  0  0 46  0  0
    0.2911   -5.0136    0.0000 P   0  0  0  0  0  0  0  0  0 47  0  0
    0.9042   -4.4616    0.0000 O   0  0  0  0  0  0  0  0  0 48  0  0
    0.8431   -5.6267    0.0000 O   0  0  0  0  0  0  0  0  0 49  0  0
   -0.2610   -4.4006    0.0000 O   0  0  0  0  0  0  0  0  0 50  0  0
  2  1  1  0  0  0  0
  3  2  1  0  0  0  0
  4  3  1  0  0  0  0
  5  4  1  0  0  0  0
  5  6  2  0  0  0  0
  7  5  1  0  0  0  0
  8  7  1  0  0  0  0
  9  8  1  0  0  0  0
 10  9  1  0  0  0  0
 10 11  2  0  0  0  0
 12 10  1  0  0  0  0
 12 13  1  6  0  0  0
 14 12  1  0  0  0  0
 15 14  1  0  0  0  0
 14 16  1  0  0  0  0
 14 17  1  0  0  0  0
 17 18  1  0  0  0  0
 18 19  1  0  0  0  0
 19 20  2  0  0  0  0
 19 21  1  0  0  0  0
 19 22  1  0  0  0  0
 22 23  1  0  0  0  0
 23 24  2  0  0  0  0
 23 25  1  0  0  0  0
 23 26  1  0  0  0  0
 26 27  1  0  0  0  0
 28 27  1  1  0  0  0
 28 29  1  0  0  0  0
 28 43  1  0  0  0  0
 29 30  1  0  0  0  0
 30 31  1  1  0  0  0
 30 41  1  0  0  0  0
 31 32  1  0  0  0  0
 31 39  1  0  0  0  0
 32 33  2  0  0  0  0
 33 34  1  0  0  0  0
 34 35  2  0  0  0  0
 34 39  1  0  0  0  0
 35 36  1  0  0  0  0
 35 40  1  0  0  0  0
 36 37  2  0  0  0  0
 37 38  1  0  0  0  0
 38 39  2  0  0  0  0
 41 42  1  6  0  0  0
 41 43  1  0  0  0  0
 43 44  1  6  0  0  0
 44 45  1  0  0  0  0
 45 46  2  0  0  0  0
 45 47  1  0  0  0  0
 45 48  1  0  0  0  0
M  CHG  1  21  -1
M  CHG  1  25  -1
M  CHG  1  47  -1
M  CHG  1  48  -1
M  END
$MOL
adrncrn[c]
  EC-BLAST  1117162222
InChIKey=OLORTLVEDIELGC-SNPVRQPZSA-N
 34 33  0  0  0  0  0  0  0  0999 V2000
    0.1401    2.3941    0.0000 C   0  0  0  0  0  0  0  0  0 66  0  0
    0.8546    2.8066    0.0000 C   0  0  0  0  0  0  0  0  0 67  0  0
    0.8546    3.6316    0.0000 C   0  0  0  0  0  0  0  0  0 68  0  0
    1.5691    4.0441    0.0000 C   0  0  0  0  0  0  0  0  0 69  0  0
    1.5691    4.8691    0.0000 C   0  0  0  0  0  0  0  0  0 70  0  0
    2.2836    5.2816    0.0000 C   0  0  0  0  0  0  0  0  0 71  0  0
    9.4283   -1.3184    0.0000 C   0  0  0  0  0  0  0  0  0 73  0  0
    8.7138   -0.9059    0.0000 O   0  0  0  0  0  0  0  0  0 72  0  0
   10.1427   -0.9059    0.0000 O   0  0  0  0  0  0  0  0  0 74  0  0
    9.4283   -2.1434    0.0000 C   0  0  0  0  0  0  0  0  0 75  0  0
    8.7138   -2.5559    0.0000 C   0  0  0  0  0  0  0  0  0 76  0  0
    7.9993   -2.1434    0.0000 O   0  0  0  0  0  0  0  0  0 77  0  0
    7.2849   -2.5559    0.0000 C   0  0  0  0  0  0  0  0  0  2  0  0
    7.2849   -3.3809    0.0000 O   0  0  0  0  0  0  0  0  0  1  0  0
    6.5704   -2.1434    0.0000 C   0  0  0  0  0  0  0  0  0 51  0  0
    5.8559   -2.5559    0.0000 C   0  0  0  0  0  0  0  0  0 52  0  0
    5.1414   -2.1434    0.0000 C   0  0  0  0  0  0  0  0  0 53  0  0
    4.4270   -2.5559    0.0000 C   0  0  0  0  0  0  0  0  0 54  0  0
    3.7125   -2.1434    0.0000 C   0  0  0  0  0  0  0  0  0 55  0  0
    2.9980   -2.5559    0.0000 C   0  0  0  0  0  0  0  0  0 56  0  0
    2.2836   -2.1434    0.0000 C   0  0  0  0  0  0  0  0  0 57  0  0
    2.2836   -1.3184    0.0000 C   0  0  0  0  0  0  0  0  0 58  0  0
    2.9980   -0.9059    0.0000 C   0  0  0  0  0  0  0  0  0 59  0  0
    2.9980   -0.0809    0.0000 C   0  0  0  0  0  0  0  0  0 60  0  0
    2.2836    0.3316    0.0000 C   0  0  0  0  0  0  0  0  0 61  0  0
    1.5691   -0.0809    0.0000 C   0  0  0  0  0  0  0  0  0 62  0  0
    0.8546    0.3316    0.0000 C   0  0  0  0  0  0  0  0  0 63  0  0
    0.8546    1.1566    0.0000 C   0  0  0  0  0  0  0  0  0 64  0  0
    0.1401    1.5691    0.0000 C   0  0  0  0  0  0  0  0  0 65  0  0
    8.7138   -3.3809    0.0000 C   0  0  0  0  0  0  0  0  0 78  0  0
    9.4283   -3.7934    0.0000 N   0  0  0  0  0  0  0  0  0 79  0  0
    9.0158   -4.5079    0.0000 C   0  0  0  0  0  0  0  0  0 80  0  0
    9.8408   -3.0789    0.0000 C   0  0  0  0  0  0  0  0  0 81  0  0
   10.1427   -4.2059    0.0000 C   0  0  0  0  0  0  0  0  0 82  0  0
  2  1  1  0  0  0  0
  1 29  2  0  0  0  0
  3  2  1  0  0  0  0
  4  3  1  0  0  0  0
  5  4  1  0  0  0  0
  6  5  1  0  0  0  0
  7  8  2  0  0  0  0
  7  9  1  0  0  0  0
 10  7  1  0  0  0  0
 11 10  1  0  0  0  0
 12 11  1  0  0  0  0
 11 30  1  0  0  0  0
 13 12  1  0  0  0  4
 13 14  2  0  0  0  0
 15 13  1  0  0  0  0
 16 15  1  0  0  0  0
 17 16  1  0  0  0  0
 18 17  1  0  0  0  0
 19 18  1  0  0  0  0
 20 19  1  0  0  0  0
 21 20  2  0  0  0  0
 22 21  1  0  0  0  0
 23 22  1  0  0  0  0
 24 23  2  0  0  0  0
 25 24  1  0  0  0  0
 26 25  1  0  0  0  0
 27 26  2  0  0  0  0
 28 27  1  0  0  0  0
 29 28  1  0  0  0  0
 30 31  1  0  0  0  0
 31 32  1  0  0  0  0
 31 33  1  0  0  0  0
 31 34  1  0  0  0  0
M  CHG  1   9  -1
M  CHG  1  31   1
M  END
