# Supplementary material for: Comparative evaluation of atom mapping algorithms for balanced metabolic reactions: application to Recon 3D
Source: J Cheminform. 2017 Jun 14;9:39. doi: 10.1186/s13321-017-0223-1 (PMC5471289; doi:10.1186/s13321-017-0223-1)
Supplement: Supplementary file 3 — Additional file 3. Contains two folders, one contains the predictions obtained from each algorithm in RXN format (Folder: algorithmicPredictions), the other contains manually curated atom mappings, (Folder:standardisedPredictions). [file 13321_2017_223_MOESM3_ESM.zip › algorithmicPredictions/RDT/ACGSm.rxn]

$RXN

  EC-BLAST     ACGSm

  2  2
$MOL
accoa[m]
  EC-BLAST  1117162220
InChIKey=ZSLZBFCDCINBPY-ZSJPKINUSA-N
 51 53  0  0  0  0  0  0  0  0999 V2000
   17.6340    0.4842    0.0000 O   0  0  0  0  0  0  0  0  0  1  0  0
   17.6340    1.3092    0.0000 C   0  0  0  0  0  0  0  0  0  2  0  0
   18.3485    1.7217    0.0000 S   0  0  0  0  0  0  0  0  0  3  0  0
   19.0630    1.3092    0.0000 C   0  0  0  0  0  0  0  0  0  4  0  0
   19.7775    1.7217    0.0000 C   0  0  0  0  0  0  0  0  0  5  0  0
   20.4919    1.3092    0.0000 N   0  0  0  0  0  0  0  0  0  6  0  0
   21.2064    1.7217    0.0000 C   0  0  0  0  0  0  0  0  0  7  0  0
   21.2064    2.5467    0.0000 O   0  0  0  0  0  0  0  0  0  8  0  0
   21.9209    1.3092    0.0000 C   0  0  0  0  0  0  0  0  0  9  0  0
   22.6353    1.7217    0.0000 C   0  0  0  0  0  0  0  0  0 10  0  0
   23.3498    1.3092    0.0000 N   0  0  0  0  0  0  0  0  0 11  0  0
   24.0643    1.7217    0.0000 C   0  0  0  0  0  0  0  0  0 12  0  0
   24.0643    2.5467    0.0000 O   0  0  0  0  0  0  0  0  0 13  0  0
   24.7787    1.3092    0.0000 C   0  0  2  0  0  0  0  0  0 14  0  0
   24.7787    0.4842    0.0000 O   0  0  0  0  0  0  0  0  0 15  0  0
   25.4932    1.7217    0.0000 C   0  0  0  0  0  0  0  0  0 16  0  0
   25.9057    1.0072    0.0000 C   0  0  0  0  0  0  0  0  0 17  0  0
   25.0807    2.4361    0.0000 C   0  0  0  0  0  0  0  0  0 18  0  0
   26.2077    2.1342    0.0000 C   0  0  0  0  0  0  0  0  0 19  0  0
   26.9222    1.7217    0.0000 O   0  0  0  0  0  0  0  0  0 20  0  0
   27.6366    2.1342    0.0000 P   0  0  0  0  0  0  0  0  0 21  0  0
   27.2241    2.8486    0.0000 O   0  0  0  0  0  0  0  0  0 22  0  0
   28.0491    1.4197    0.0000 O   0  0  0  0  0  0  0  0  0 23  0  0
   28.3511    2.5467    0.0000 O   0  0  0  0  0  0  0  0  0 24  0  0
   29.0656    2.1342    0.0000 P   0  0  0  0  0  0  0  0  0 25  0  0
   29.4781    2.8486    0.0000 O   0  0  0  0  0  0  0  0  0 26  0  0
   28.6531    1.4197    0.0000 O   0  0  0  0  0  0  0  0  0 27  0  0
   29.7800    1.7217    0.0000 O   0  0  0  0  0  0  0  0  0 28  0  0
   30.4945    2.1342    0.0000 C   0  0  0  0  0  0  0  0  0 29  0  0
   31.2090    1.7217    0.0000 C   0  0  1  0  0  0  0  0  0 30  0  0
   31.9627    2.0572    0.0000 O   0  0  0  0  0  0  0  0  0 31  0  0
   32.5147    1.4441    0.0000 C   0  0  2  0  0  0  0  0  0 32  0  0
   33.3352    1.5304    0.0000 N   0  0  0  0  0  0  0  0  0 33  0  0
   33.7477    2.2448    0.0000 C   0  0  0  0  0  0  0  0  0 34  0  0
   34.5546    2.0733    0.0000 N   0  0  0  0  0  0  0  0  0 35  0  0
   34.6409    1.2528    0.0000 C   0  0  0  0  0  0  0  0  0 36  0  0
   35.3083    0.7679    0.0000 C   0  0  0  0  0  0  0  0  0 37  0  0
   35.2221   -0.0526    0.0000 N   0  0  0  0  0  0  0  0  0 38  0  0
   34.4684   -0.3881    0.0000 C   0  0  0  0  0  0  0  0  0 39  0  0
   33.8010    0.0968    0.0000 N   0  0  0  0  0  0  0  0  0 40  0  0
   33.8872    0.9173    0.0000 C   0  0  0  0  0  0  0  0  0 41  0  0
   36.0620    1.1035    0.0000 N   0  0  0  0  0  0  0  0  0 42  0  0
   32.1022    0.7297    0.0000 C   0  0  2  0  0  0  0  0  0 43  0  0
   32.4378   -0.0240    0.0000 O   0  0  0  0  0  0  0  0  0 44  0  0
   31.2952    0.9012    0.0000 C   0  0  2  0  0  0  0  0  0 45  0  0
   30.6821    0.3492    0.0000 O   0  0  0  0  0  0  0  0  0 46  0  0
   29.8975    0.6041    0.0000 P   0  0  0  0  0  0  0  0  0 47  0  0
   29.1129    0.8590    0.0000 O   0  0  0  0  0  0  0  0  0 48  0  0
   30.1524    1.3887    0.0000 O   0  0  0  0  0  0  0  0  0 49  0  0
   29.6426   -0.1805    0.0000 O   0  0  0  0  0  0  0  0  0 50  0  0
   16.9196    1.7217    0.0000 C   0  0  0  0  0  0  0  0  0 51  0  0
  2  1  2  0  0  0  0
  2  3  1  0  0  0  4
 51  2  1  0  0  0  0
  3  4  1  0  0  0  0
  4  5  1  0  0  0  0
  5  6  1  0  0  0  0
  6  7  1  0  0  0  0
  7  8  2  0  0  0  0
  7  9  1  0  0  0  0
  9 10  1  0  0  0  0
 10 11  1  0  0  0  0
 11 12  1  0  0  0  0
 12 13  2  0  0  0  0
 12 14  1  0  0  0  0
 14 15  1  1  0  0  0
 14 16  1  0  0  0  0
 16 17  1  0  0  0  0
 16 18  1  0  0  0  0
 16 19  1  0  0  0  0
 19 20  1  0  0  0  0
 20 21  1  0  0  0  0
 21 22  2  0  0  0  0
 21 23  1  0  0  0  0
 21 24  1  0  0  0  0
 24 25  1  0  0  0  0
 25 26  2  0  0  0  0
 25 27  1  0  0  0  0
 25 28  1  0  0  0  0
 28 29  1  0  0  0  0
 30 29  1  1  0  0  0
 30 31  1  0  0  0  0
 30 45  1  0  0  0  0
 31 32  1  0  0  0  0
 32 33  1  1  0  0  0
 32 43  1  0  0  0  0
 33 34  1  0  0  0  0
 33 41  1  0  0  0  0
 34 35  2  0  0  0  0
 35 36  1  0  0  0  0
 36 37  2  0  0  0  0
 36 41  1  0  0  0  0
 37 38  1  0  0  0  0
 37 42  1  0  0  0  0
 38 39  2  0  0  0  0
 39 40  1  0  0  0  0
 40 41  2  0  0  0  0
 43 44  1  6  0  0  0
 43 45  1  0  0  0  0
 45 46  1  6  0  0  0
 46 47  1  0  0  0  0
 47 48  2  0  0  0  0
 47 49  1  0  0  0  0
 47 50  1  0  0  0  0
M  CHG  1  23  -1
M  CHG  1  27  -1
M  CHG  1  49  -1
M  CHG  1  50  -1
M  END
$MOL
glu_L[m]
  EC-BLAST  1117162220
InChIKey=WHUUTDBJXJRKMK-VKHMYHEASA-M
 10  9  0  0  0  0  0  0  0  0999 V2000
    2.4750    0.6039    0.0000 O   0  0  0  0  0  0  0  0  0 52  0  0
    2.4750    1.4289    0.0000 C   0  0  0  0  0  0  0  0  0 53  0  0
    1.7605    1.8414    0.0000 O   0  0  0  0  0  0  0  0  0 54  0  0
    3.1895    1.8414    0.0000 C   0  0  0  0  0  0  0  0  0 55  0  0
    3.9039    1.4289    0.0000 C   0  0  0  0  0  0  0  0  0 56  0  0
    4.6184    1.8414    0.0000 C   0  0  1  0  0  0  0  0  0 57  0  0
    5.3329    1.4289    0.0000 C   0  0  0  0  0  0  0  0  0 58  0  0
    5.3329    0.6039    0.0000 O   0  0  0  0  0  0  0  0  0 59  0  0
    6.0474    1.8414    0.0000 O   0  0  0  0  0  0  0  0  0 60  0  0
    4.6184    2.6664    0.0000 N   0  0  0  0  0  0  0  0  0 61  0  0
  2  1  2  0  0  0  0
  2  3  1  0  0  0  0
  4  2  1  0  0  0  0
  5  4  1  0  0  0  0
  6  5  1  0  0  0  0
  6  7  1  0  0  0  0
  6 10  1  6  0  0  0
  7  8  2  0  0  0  0
  7  9  1  0  0  0  0
M  CHG  1   3  -1
M  CHG  1   9  -1
M  CHG  1  10   1
M  END
$MOL
coa[m]
  EC-BLAST  1117162220
InChIKey=RGJOEKWQDUBAIZ-IBOSZNHHSA-N
 48 50  0  0  0  0  0  0  0  0999 V2000
   13.4637   -6.7082    0.0000 S   0  0  0  0  0  0  0  0  0  3  0  0
   12.7492   -7.1207    0.0000 C   0  0  0  0  0  0  0  0  0  4  0  0
   12.0347   -6.7082    0.0000 C   0  0  0  0  0  0  0  0  0  5  0  0
   11.3202   -7.1207    0.0000 N   0  0  0  0  0  0  0  0  0  6  0  0
   10.6058   -6.7082    0.0000 C   0  0  0  0  0  0  0  0  0  7  0  0
   10.6058   -5.8832    0.0000 O   0  0  0  0  0  0  0  0  0  8  0  0
    9.8913   -7.1207    0.0000 C   0  0  0  0  0  0  0  0  0  9  0  0
    9.1768   -6.7082    0.0000 C   0  0  0  0  0  0  0  0  0 10  0  0
    8.4624   -7.1207    0.0000 N   0  0  0  0  0  0  0  0  0 11  0  0
    7.7479   -6.7082    0.0000 C   0  0  0  0  0  0  0  0  0 12  0  0
    7.7479   -5.8832    0.0000 O   0  0  0  0  0  0  0  0  0 13  0  0
    7.0334   -7.1207    0.0000 C   0  0  1  0  0  0  0  0  0 14  0  0
    7.0334   -7.9457    0.0000 O   0  0  0  0  0  0  0  0  0 15  0  0
    6.3190   -6.7082    0.0000 C   0  0  0  0  0  0  0  0  0 16  0  0
    5.9065   -7.4227    0.0000 C   0  0  0  0  0  0  0  0  0 17  0  0
    6.7315   -5.9937    0.0000 C   0  0  0  0  0  0  0  0  0 18  0  0
    5.6045   -6.2957    0.0000 C   0  0  0  0  0  0  0  0  0 19  0  0
    4.8900   -6.7082    0.0000 O   0  0  0  0  0  0  0  0  0 20  0  0
    4.1755   -6.2957    0.0000 P   0  0  0  0  0  0  0  0  0 21  0  0
    4.5880   -5.5812    0.0000 O   0  0  0  0  0  0  0  0  0 22  0  0
    3.7630   -7.0102    0.0000 O   0  0  0  0  0  0  0  0  0 23  0  0
    3.4611   -5.8832    0.0000 O   0  0  0  0  0  0  0  0  0 24  0  0
    2.7466   -6.2957    0.0000 P   0  0  0  0  0  0  0  0  0 25  0  0
    2.3341   -5.5812    0.0000 O   0  0  0  0  0  0  0  0  0 26  0  0
    3.1591   -7.0102    0.0000 O   0  0  0  0  0  0  0  0  0 27  0  0
    2.0321   -6.7082    0.0000 O   0  0  0  0  0  0  0  0  0 28  0  0
    1.3177   -6.2957    0.0000 C   0  0  0  0  0  0  0  0  0 29  0  0
    0.6032   -6.7082    0.0000 C   0  0  1  0  0  0  0  0  0 30  0  0
    0.5169   -7.5287    0.0000 O   0  0  0  0  0  0  0  0  0 31  0  0
   -0.2900   -7.7002    0.0000 C   0  0  2  0  0  0  0  0  0 32  0  0
   -0.6256   -8.4539    0.0000 N   0  0  0  0  0  0  0  0  0 33  0  0
   -0.2131   -9.1684    0.0000 C   0  0  0  0  0  0  0  0  0 34  0  0
   -0.7651   -9.7815    0.0000 N   0  0  0  0  0  0  0  0  0 35  0  0
   -1.5188   -9.4459    0.0000 C   0  0  0  0  0  0  0  0  0 36  0  0
   -2.2725   -9.7815    0.0000 C   0  0  0  0  0  0  0  0  0 37  0  0
   -2.9399   -9.2965    0.0000 N   0  0  0  0  0  0  0  0  0 38  0  0
   -2.8537   -8.4761    0.0000 C   0  0  0  0  0  0  0  0  0 39  0  0
   -2.1000   -8.1405    0.0000 N   0  0  0  0  0  0  0  0  0 40  0  0
   -1.4326   -8.6254    0.0000 C   0  0  0  0  0  0  0  0  0 41  0  0
   -2.3587  -10.6019    0.0000 N   0  0  0  0  0  0  0  0  0 42  0  0
   -0.7025   -6.9857    0.0000 C   0  0  2  0  0  0  0  0  0 43  0  0
   -1.5230   -6.8995    0.0000 O   0  0  0  0  0  0  0  0  0 44  0  0
   -0.1505   -6.3727    0.0000 C   0  0  2  0  0  0  0  0  0 45  0  0
   -0.3220   -5.5657    0.0000 O   0  0  0  0  0  0  0  0  0 46  0  0
    0.2911   -5.0136    0.0000 P   0  0  0  0  0  0  0  0  0 47  0  0
    0.9042   -4.4616    0.0000 O   0  0  0  0  0  0  0  0  0 48  0  0
    0.8431   -5.6267    0.0000 O   0  0  0  0  0  0  0  0  0 49  0  0
   -0.2610   -4.4006    0.0000 O   0  0  0  0  0  0  0  0  0 50  0  0
  2  1  1  0  0  0  0
  3  2  1  0  0  0  0
  4  3  1  0  0  0  0
  5  4  1  0  0  0  0
  5  6  2  0  0  0  0
  7  5  1  0  0  0  0
  8  7  1  0  0  0  0
  9  8  1  0  0  0  0
 10  9  1  0  0  0  0
 10 11  2  0  0  0  0
 12 10  1  0  0  0  0
 12 13  1  6  0  0  0
 14 12  1  0  0  0  0
 15 14  1  0  0  0  0
 14 16  1  0  0  0  0
 14 17  1  0  0  0  0
 17 18  1  0  0  0  0
 18 19  1  0  0  0  0
 19 20  2  0  0  0  0
 19 21  1  0  0  0  0
 19 22  1  0  0  0  0
 22 23  1  0  0  0  0
 23 24  2  0  0  0  0
 23 25  1  0  0  0  0
 23 26  1  0  0  0  0
 26 27  1  0  0  0  0
 28 27  1  1  0  0  0
 28 29  1  0  0  0  0
 28 43  1  0  0  0  0
 29 30  1  0  0  0  0
 30 31  1  1  0  0  0
 30 41  1  0  0  0  0
 31 32  1  0  0  0  0
 31 39  1  0  0  0  0
 32 33  2  0  0  0  0
 33 34  1  0  0  0  0
 34 35  2  0  0  0  0
 34 39  1  0  0  0  0
 35 36  1  0  0  0  0
 35 40  1  0  0  0  0
 36 37  2  0  0  0  0
 37 38  1  0  0  0  0
 38 39  2  0  0  0  0
 41 42  1  6  0  0  0
 41 43  1  0  0  0  0
 43 44  1  6  0  0  0
 44 45  1  0  0  0  0
 45 46  2  0  0  0  0
 45 47  1  0  0  0  0
 45 48  1  0  0  0  0
M  CHG  1  21  -1
M  CHG  1  25  -1
M  CHG  1  47  -1
M  CHG  1  48  -1
M  END
$MOL
acglu[m]
  EC-BLAST  1117162220
InChIKey=RFMMMVDNIPUKGG-YFKPBYRVSA-L
 13 12  0  0  0  0  0  0  0  0999 V2000
    4.6184    1.8414    0.0000 C   0  0  0  0  0  0  0  0  0 55  0  0
    3.9039    1.4289    0.0000 C   0  0  0  0  0  0  0  0  0 56  0  0
    3.1895    1.8414    0.0000 C   0  0  1  0  0  0  0  0  0 57  0  0
    2.4750    1.4289    0.0000 N   0  0  0  0  0  0  0  0  0 61  0  0
    1.7605    1.8414    0.0000 C   0  0  0  0  0  0  0  0  0  2  0  0
    1.7605    2.6664    0.0000 O   0  0  0  0  0  0  0  0  0  1  0  0
    3.9039    3.0789    0.0000 O   0  0  0  0  0  0  0  0  0 60  0  0
    5.3329    1.4289    0.0000 C   0  0  0  0  0  0  0  0  0 53  0  0
    5.3329    0.6039    0.0000 O   0  0  0  0  0  0  0  0  0 52  0  0
    6.0474    1.8414    0.0000 O   0  0  0  0  0  0  0  0  0 54  0  0
    1.0461    1.4289    0.0000 C   0  0  0  0  0  0  0  0  0 51  0  0
    3.1895    2.6664    0.0000 C   0  0  0  0  0  0  0  0  0 58  0  0
    2.4750    3.0789    0.0000 O   0  0  0  0  0  0  0  0  0 59  0  0
  2  1  1  0  0  0  0
  1  8  1  0  0  0  0
  3  2  1  0  0  0  0
  3  4  1  6  0  0  0
  3 12  1  0  0  0  0
  5  4  1  0  0  0  4
  5  6  2  0  0  0  0
 11  5  1  0  0  0  0
 12  7  1  0  0  0  0
  8  9  2  0  0  0  0
  8 10  1  0  0  0  0
 12 13  2  0  0  0  0
M  CHG  1   7  -1
M  CHG  1  10  -1
M  END
