# Supplementary material for: Comparative evaluation of atom mapping algorithms for balanced metabolic reactions: application to Recon 3D
Source: J Cheminform. 2017 Jun 14;9:39. doi: 10.1186/s13321-017-0223-1 (PMC5471289; doi:10.1186/s13321-017-0223-1)
Supplement: Supplementary file 5 — Additional file 4. A MATLAB LiveScript used to standardise the algorithmic predictions, before comparison. Requires MATLAB 2016a and above. [file 13321_2017_223_MOESM5_ESM.mlx › matlab/output.xml]

<?xml version="1.0" encoding="UTF-8" standalone="no" ?><embeddedOutputs><metaData><evaluationState>manual</evaluationState><layoutState>code</layoutState><outputStatus>ready</outputStatus></metaData><outputArray type="array"/><regionArray type="array"/></embeddedOutputs>
