# Supplementary material for: Comparative evaluation of atom mapping algorithms for balanced metabolic reactions: application to Recon 3D
Source: J Cheminform. 2017 Jun 14;9:39. doi: 10.1186/s13321-017-0223-1 (PMC5471289; doi:10.1186/s13321-017-0223-1)
Supplement: Supplementary file 5 — Additional file 4. A MATLAB LiveScript used to standardise the algorithmic predictions, before comparison. Requires MATLAB 2016a and above. [file 13321_2017_223_MOESM5_ESM.mlx › metadata/coreProperties.xml]

<?xml version="1.0" encoding="UTF-8" standalone="yes" ?><cp:coreProperties xmlns:cp="http://schemas.openxmlformats.org/package/2006/metadata/core-properties" xmlns:dc="http://purl.org/dc/elements/1.1/" xmlns:dcmitype="http://purl.org/dc/dcmitype/" xmlns:dcterms="http://purl.org/dc/terms/" xmlns:xsi="http://www.w3.org/2001/XMLSchema-instance"><dcterms:created xsi:type="dcterms:W3CDTF">2017-01-20T15:20:10Z</dcterms:created><dcterms:modified xsi:type="dcterms:W3CDTF">2017-01-24T15:50:09Z</dcterms:modified></cp:coreProperties>
