# Supplementary material for: Comparative evaluation of atom mapping algorithms for balanced metabolic reactions: application to Recon 3D
Source: J Cheminform. 2017 Jun 14;9:39. doi: 10.1186/s13321-017-0223-1 (PMC5471289; doi:10.1186/s13321-017-0223-1)
Supplement: Supplementary file 5 — Additional file 4. A MATLAB LiveScript used to standardise the algorithmic predictions, before comparison. Requires MATLAB 2016a and above. [file 13321_2017_223_MOESM5_ESM.mlx › metadata/mwcoreProperties.xml]

<?xml version="1.0" encoding="UTF-8" standalone="yes" ?><mwcoreProperties xmlns="http://schemas.mathworks.com/package/2012/coreProperties"><contentType>application/vnd.mathworks.matlab.code</contentType><contentTypeFriendlyName>MATLAB Code</contentTypeFriendlyName><matlabRelease>R2016b</matlabRelease></mwcoreProperties>
